# Supplementary material for: An Eco-friendly Approach to C–H Bond Activation through Microwave Irradiation Employing Synthesized Palladium-PEPPSI-NHC Complexes
Source: ACS Omega. 2025 Aug 27;10(35):39994–40008. doi: 10.1021/acsomega.5c04713 (PMC12423799; doi:10.1021/acsomega.5c04713)
Supplement: Supplementary file 1 [file ao5c04713_si_001.cif]

data_namik42
 
_audit_creation_method            'SHELXL-2019/3'
_shelx_SHELXL_version_number      '2019/3'
_chemical_name_systematic         ?
_chemical_name_common             ?
_chemical_melting_point           ?
_chemical_formula_moiety          'C26 H29 Br2 N3 O3 Pd'
_chemical_formula_sum             'C26 H29 Br2 N3 O3 Pd' 
_chemical_formula_weight          697.74

loop_
 _atom_type_symbol
 _atom_type_description
 _atom_type_scat_dispersion_real
 _atom_type_scat_dispersion_imag
 _atom_type_scat_source
 'C'  'C'   0.0033   0.0016
 'International Tables Vol C Tables 4.2.6.8 and 6.1.1.4'
 'H'  'H'   0.0000   0.0000
 'International Tables Vol C Tables 4.2.6.8 and 6.1.1.4'
 'Br'  'Br'  -0.2901   2.4595
 'International Tables Vol C Tables 4.2.6.8 and 6.1.1.4'
 'N'  'N'   0.0061   0.0033
 'International Tables Vol C Tables 4.2.6.8 and 6.1.1.4'
 'O'  'O'   0.0106   0.0060
 'International Tables Vol C Tables 4.2.6.8 and 6.1.1.4'
 'Pd'  'Pd'  -0.9988   1.0072
 'International Tables Vol C Tables 4.2.6.8 and 6.1.1.4'
 
_space_group_crystal_system       monoclinic
_space_group_IT_number            14
_space_group_name_H-M_alt         'P 21/c'
_space_group_name_Hall            '-P 2ybc'
 
_shelx_space_group_comment
;
The symmetry employed for this shelxl refinement is uniquely defined
by the following loop, which should always be used as a source of
symmetry information in preference to the above space-group names.
They are only intended as comments.
;
 
loop_
 _space_group_symop_operation_xyz
 'x, y, z'
 '-x, y+1/2, -z+1/2'
 '-x, -y, -z'
 'x, -y-1/2, z-1/2'
 
_cell_length_a                    12.308(3)
_cell_length_b                    29.261(8)
_cell_length_c                    16.671(5)
_cell_angle_alpha                 90
_cell_angle_beta                  104.109(9)
_cell_angle_gamma                 90
_cell_volume                      5823(3)
_cell_formula_units_Z             8
_cell_measurement_temperature     296(2)
_cell_measurement_reflns_used     9869
_cell_measurement_theta_min       2.20
_cell_measurement_theta_max       22.57

_exptl_crystal_description        'block'
_exptl_crystal_colour             'yellow'
_exptl_crystal_density_meas       ?
_exptl_crystal_density_method     ?
_exptl_crystal_density_diffrn     1.592          
_exptl_crystal_F_000              2768
_exptl_transmission_factor_min    ?
_exptl_transmission_factor_max    ?
_exptl_crystal_size_max           0.090
_exptl_crystal_size_mid           0.080
_exptl_crystal_size_min           0.040
_exptl_absorpt_coefficient_mu     3.412
_shelx_estimated_absorpt_T_min    0.749
_shelx_estimated_absorpt_T_max    0.876
_exptl_absorpt_correction_type    'multi-scan'
_exptl_absorpt_correction_T_min   0.3298  
_exptl_absorpt_correction_T_max   0.7454
_exptl_absorpt_process_details    'SADABS (Bruker, 2013)'
_exptl_absorpt_special_details    ?
_diffrn_ambient_temperature       296(2)
_diffrn_radiation_wavelength      0.71073
_diffrn_radiation_type            MoK\a
_diffrn_radiation_source          'fine-focus sealed tube' 
_diffrn_radiation_monochromator   'graphite'
_diffrn_measurement_device_type   'Bruker D8 QUEST'
_diffrn_measurement_method        '\f and \w scans'
_diffrn_detector_area_resol_mean  ?
_diffrn_reflns_number             112422
_diffrn_reflns_av_unetI/netI      0.0917
_diffrn_reflns_av_R_equivalents   0.0977
_diffrn_reflns_limit_h_min        -14
_diffrn_reflns_limit_h_max        15
_diffrn_reflns_limit_k_min        -36
_diffrn_reflns_limit_k_max        36
_diffrn_reflns_limit_l_min        -20
_diffrn_reflns_limit_l_max        20
_diffrn_reflns_theta_min          1.392
_diffrn_reflns_theta_max          26.574
_diffrn_reflns_theta_full         25.242
_diffrn_measured_fraction_theta_max   0.994
_diffrn_measured_fraction_theta_full  1.000
_diffrn_reflns_Laue_measured_fraction_max    0.994
_diffrn_reflns_Laue_measured_fraction_full   1.000
_diffrn_reflns_point_group_measured_fraction_max   0.994
_diffrn_reflns_point_group_measured_fraction_full  1.000
_reflns_number_total              12093
_reflns_number_gt                 6362
_reflns_threshold_expression      'I > 2\s(I)'
_reflns_Friedel_coverage          0.000
_reflns_Friedel_fraction_max      .
_reflns_Friedel_fraction_full     .
 
_reflns_special_details
;
 Reflections were merged by SHELXL according to the crystal
 class for the calculation of statistics and refinement.
 
 _reflns_Friedel_fraction is defined as the number of unique
 Friedel pairs measured divided by the number that would be
 possible theoretically, ignoring centric projections and
 systematic absences.
;
 
_computing_data_collection        'APEX2 (Bruker, 2013)'
_computing_cell_refinement        'SAINT (Bruker, 2013)'
_computing_data_reduction         'SAINT (Bruker, 2013)'
_computing_structure_solution     'SHELXT 2018/2 (Sheldrick, 2015)'
_computing_structure_refinement   'SHELXL-2019/3 (Sheldrick, 2015)'
_computing_molecular_graphics     'OLEX2 (Dolomanov et al., 2009)'
_computing_publication_material   'OLEX2 (Dolomanov et al., 2009) and PLATON (Spek, 2009)'
_refine_special_details           ?
_refine_ls_structure_factor_coef  Fsqd
_refine_ls_matrix_type            full
_refine_ls_weighting_scheme       calc
_refine_ls_weighting_details
'w=1/[\s^2^(Fo^2^)+(0.0913P)^2^+5.8575P] where P=(Fo^2^+2Fc^2^)/3'
_atom_sites_solution_primary      direct
_atom_sites_solution_secondary    difmap
_atom_sites_solution_hydrogens    geom
_refine_ls_hydrogen_treatment     constr
_refine_ls_extinction_method      none
_refine_ls_extinction_coef        .
_refine_ls_number_reflns          12093
_refine_ls_number_parameters      688
_refine_ls_number_restraints      131
_refine_ls_R_factor_all           0.1594
_refine_ls_R_factor_gt            0.0708
_refine_ls_wR_factor_ref          0.2022
_refine_ls_wR_factor_gt           0.1531
_refine_ls_goodness_of_fit_ref    1.070
_refine_ls_restrained_S_all       1.066
_refine_ls_shift/su_max           0.001
_refine_ls_shift/su_mean          0.000
 
loop_
 _atom_site_label
 _atom_site_type_symbol
 _atom_site_fract_x
 _atom_site_fract_y
 _atom_site_fract_z
 _atom_site_U_iso_or_equiv
 _atom_site_adp_type
 _atom_site_occupancy
 _atom_site_site_symmetry_order  
 _atom_site_calc_flag
 _atom_site_refinement_flags_posn
 _atom_site_refinement_flags_adp
 _atom_site_refinement_flags_occupancy
 _atom_site_disorder_assembly
 _atom_site_disorder_group
Pd1 Pd 0.73859(5) 0.41598(2) 0.72606(4) 0.0608(2) Uani 1 1 d . . . . .
Br1 Br 0.80696(8) 0.33998(3) 0.70673(6) 0.0749(3) Uani 1 1 d . . . . .
Br2 Br 0.67242(9) 0.49169(4) 0.74867(8) 0.0984(4) Uani 1 1 d . . . . .
O1 O 0.8147(9) 0.3476(4) 1.0032(8) 0.162(4) Uani 1 1 d . . . . .
O2A O 1.2886(9) 0.5427(4) 0.6882(12) 0.116(5) Uani 0.680(13) 1 d D U P A 1
O2B O 1.3008(12) 0.5514(6) 0.750(2) 0.119(5) Uani 0.320(13) 1 d D U P A 2
O3A O 0.9597(14) 0.6055(5) 0.7210(18) 0.134(5) Uani 0.625(13) 1 d D U P B 1
O3B O 0.922(2) 0.5909(6) 0.728(3) 0.133(5) Uani 0.375(13) 1 d D U P B 2
N1 N 0.8534(6) 0.4235(2) 0.9047(5) 0.0650(19) Uani 1 1 d . . . . .
N2 N 0.9682(5) 0.4314(2) 0.8258(4) 0.0523(17) Uani 1 1 d . . . . .
N3 N 0.6141(6) 0.4110(3) 0.6164(5) 0.072(2) Uani 1 1 d . . . . .
C1 C 0.8602(7) 0.4235(3) 0.8245(5) 0.054(2) Uani 1 1 d . . . . .
C2 C 0.9590(8) 0.4331(3) 0.9571(6) 0.066(2) Uani 1 1 d . . . . .
C3 C 0.9962(10) 0.4382(3) 1.0423(6) 0.083(3) Uani 1 1 d . . . . .
H3 H 0.948317 0.435133 1.077303 0.100 Uiso 1 1 calc R U . . .
C4 C 1.1084(11) 0.4480(4) 1.0717(7) 0.094(3) Uani 1 1 d . . . . .
H4 H 1.135950 0.452177 1.128336 0.113 Uiso 1 1 calc R U . . .
C5 C 1.1821(9) 0.4519(4) 1.0212(7) 0.087(3) Uani 1 1 d . . . . .
H5 H 1.257329 0.458319 1.044115 0.105 Uiso 1 1 calc R U . . .
C6 C 1.1445(7) 0.4465(3) 0.9380(6) 0.067(2) Uani 1 1 d . . . . .
H6 H 1.193202 0.448728 0.903399 0.080 Uiso 1 1 calc R U . . .
C7 C 1.0318(7) 0.4374(3) 0.9063(5) 0.056(2) Uani 1 1 d . . . . .
C8 C 0.7499(8) 0.4165(4) 0.9332(7) 0.091(3) Uani 1 1 d . . . . .
H8A H 0.686657 0.429319 0.893089 0.110 Uiso 1 1 calc R U . . .
H8B H 0.756313 0.432296 0.985369 0.110 Uiso 1 1 calc R U . . .
C9 C 0.7296(11) 0.3648(6) 0.9446(8) 0.128(5) Uani 1 1 d . . . . .
H9 H 0.721795 0.348347 0.892320 0.154 Uiso 1 1 calc R U . . .
C10 C 0.6204(11) 0.3599(8) 0.9768(10) 0.198(9) Uani 1 1 d D . . . .
H10A H 0.592618 0.389583 0.988511 0.237 Uiso 1 1 calc R U . . .
H10B H 0.562007 0.344131 0.936781 0.237 Uiso 1 1 calc R U . . .
C11 C 0.6562(16) 0.3338(8) 1.0501(12) 0.220(7) Uani 1 1 d D U . . .
H11A H 0.615657 0.305123 1.044950 0.264 Uiso 1 1 calc R U . . .
H11B H 0.642129 0.350450 1.096921 0.264 Uiso 1 1 calc R U . . .
C12 C 0.7730(16) 0.3256(8) 1.0620(13) 0.223(7) Uani 1 1 d . U . . .
H12A H 0.812254 0.336130 1.116496 0.267 Uiso 1 1 calc R U . . .
H12B H 0.785875 0.292982 1.059102 0.267 Uiso 1 1 calc R U . . .
C13 C 1.0142(7) 0.4354(3) 0.7523(5) 0.058(2) Uani 1 1 d . . . . .
H13A H 0.957974 0.425784 0.703796 0.070 Uiso 1 1 calc R U . . .
H13B H 1.078203 0.415217 0.758553 0.070 Uiso 1 1 calc R U . . .
C14 C 1.0499(7) 0.4835(3) 0.7397(5) 0.055(2) Uani 1 1 d . . . . .
C15 C 1.1563(7) 0.4908(3) 0.7304(7) 0.081(3) Uani 1 1 d . . . . .
H15 H 1.205105 0.466278 0.733120 0.098 Uiso 1 1 calc R U . . .
C16 C 1.1916(8) 0.5348(3) 0.7169(8) 0.100(4) Uani 1 1 d D . . . .
C17A C 1.3615(12) 0.5065(5) 0.6872(14) 0.119(5) Uani 0.680(13) 1 d D U P A 1
H17A H 1.423295 0.516865 0.666328 0.178 Uiso 0.680(13) 1 calc R U P A 1
H17B H 1.388999 0.494984 0.742404 0.178 Uiso 0.680(13) 1 calc R U P A 1
H17C H 1.322530 0.482586 0.652312 0.178 Uiso 0.680(13) 1 calc R U P A 1
C17B C 1.3866(13) 0.5202(11) 0.780(3) 0.119(6) Uani 0.320(13) 1 d D U P A 2
H17D H 1.455599 0.536434 0.800586 0.178 Uiso 0.320(13) 1 calc R U P A 2
H17E H 1.369342 0.502606 0.823830 0.178 Uiso 0.320(13) 1 calc R U P A 2
H17F H 1.394067 0.500220 0.736019 0.178 Uiso 0.320(13) 1 calc R U P A 2
C18 C 1.1189(9) 0.5712(3) 0.7165(7) 0.093(3) Uani 1 1 d . . . . .
H18 H 1.141928 0.600940 0.709633 0.112 Uiso 1 1 calc R U . . .
C19 C 1.0134(10) 0.5633(4) 0.7262(7) 0.087(3) Uani 1 1 d D . . . .
C20A C 0.8468(16) 0.6020(6) 0.7166(16) 0.135(5) Uani 0.625(13) 1 d D U P B 1
H20A H 0.814406 0.631956 0.713105 0.202 Uiso 0.625(13) 1 calc R U P B 1
H20B H 0.811195 0.584664 0.668400 0.202 Uiso 0.625(13) 1 calc R U P B 1
H20C H 0.836101 0.586789 0.765137 0.202 Uiso 0.625(13) 1 calc R U P B 1
C20B C 0.944(3) 0.6368(7) 0.722(3) 0.134(5) Uani 0.375(13) 1 d D U P B 2
H20D H 0.877869 0.654164 0.723100 0.201 Uiso 0.375(13) 1 calc R U P B 2
H20E H 1.004230 0.645765 0.766802 0.201 Uiso 0.375(13) 1 calc R U P B 2
H20F H 0.963512 0.642430 0.670262 0.201 Uiso 0.375(13) 1 calc R U P B 2
C21 C 0.9776(8) 0.5197(3) 0.7368(5) 0.068(3) Uani 1 1 d . . . . .
H21 H 0.905019 0.514681 0.741913 0.082 Uiso 1 1 calc R U . . .
C22 C 0.6431(11) 0.4097(5) 0.5447(8) 0.114(4) Uani 1 1 d . . . . .
H22 H 0.718846 0.407544 0.545821 0.136 Uiso 1 1 calc R U . . .
C23 C 0.5683(16) 0.4112(6) 0.4696(9) 0.151(6) Uani 1 1 d . . . . .
H23 H 0.591628 0.410114 0.420661 0.181 Uiso 1 1 calc R U . . .
C24 C 0.4577(17) 0.4144(6) 0.4693(12) 0.151(7) Uani 1 1 d . . . . .
H24 H 0.404301 0.416811 0.419319 0.181 Uiso 1 1 calc R U . . .
C25 C 0.4244(11) 0.4140(5) 0.5429(12) 0.126(5) Uani 1 1 d . . . . .
H25 H 0.348946 0.414189 0.543239 0.151 Uiso 1 1 calc R U . . .
C26 C 0.5068(8) 0.4134(3) 0.6154(7) 0.087(3) Uani 1 1 d . . . . .
H26 H 0.486109 0.414698 0.665408 0.104 Uiso 1 1 calc R U . . .
Pd2 Pd 0.24878(5) 0.31394(2) 0.76296(4) 0.0505(2) Uani 1 1 d . . . . .
Br3 Br 0.34565(8) 0.38661(3) 0.79383(7) 0.0717(3) Uani 1 1 d . . . . .
Br4 Br 0.15293(8) 0.24154(3) 0.72759(6) 0.0729(3) Uani 1 1 d . . . . .
O4 O 0.1494(7) 0.3968(3) 0.5198(6) 0.125(3) Uani 1 1 d . . . . .
O5 O 0.8088(7) 0.1835(3) 0.8233(6) 0.125(3) Uani 1 1 d . . . . .
O6A O 0.4635(17) 0.1230(4) 0.7427(15) 0.128(5) Uani 0.517(11) 1 d D U P C 1
O6B O 0.4262(15) 0.1377(6) 0.6987(13) 0.129(5) Uani 0.483(11) 1 d D U P C 2
N4 N 0.2458(5) 0.3110(2) 0.5843(4) 0.0554(17) Uani 1 1 d . . . . .
N5 N 0.4141(5) 0.3008(2) 0.6616(4) 0.0484(16) Uani 1 1 d . . . . .
N6 N 0.1917(6) 0.3177(2) 0.8710(4) 0.0574(17) Uani 1 1 d . . . . .
C27 C 0.3060(7) 0.3088(2) 0.6638(5) 0.0491(19) Uani 1 1 d . . . . .
C28 C 0.3155(7) 0.3037(3) 0.5307(5) 0.058(2) Uani 1 1 d . . . . .
C29 C 0.2941(9) 0.3015(3) 0.4452(6) 0.078(3) Uani 1 1 d . . . . .
H29 H 0.222317 0.305273 0.411668 0.094 Uiso 1 1 calc R U . . .
C30 C 0.3857(10) 0.2933(4) 0.4124(7) 0.088(3) Uani 1 1 d . . . . .
H30 H 0.375520 0.291966 0.355272 0.106 Uiso 1 1 calc R U . . .
C31 C 0.4910(9) 0.2873(4) 0.4625(7) 0.085(3) Uani 1 1 d . . . . .
H31 H 0.550005 0.281613 0.438090 0.102 Uiso 1 1 calc R U . . .
C32 C 0.5134(8) 0.2892(3) 0.5482(6) 0.071(3) Uani 1 1 d . . . . .
H32 H 0.585276 0.285544 0.581729 0.085 Uiso 1 1 calc R U . . .
C33 C 0.4224(7) 0.2970(3) 0.5800(5) 0.053(2) Uani 1 1 d . . . . .
C34 C 0.1255(7) 0.3205(4) 0.5582(5) 0.071(3) Uani 1 1 d . . . . .
H34A H 0.087571 0.303141 0.592854 0.085 Uiso 1 1 calc R U . . .
H34B H 0.097466 0.309961 0.501721 0.085 Uiso 1 1 calc R U . . .
C35 C 0.0968(8) 0.3696(4) 0.5626(8) 0.093(3) Uani 1 1 d . . . . .
H35 H 0.119312 0.378894 0.620718 0.112 Uiso 1 1 calc R U . . .
C36 C -0.0302(9) 0.3797(5) 0.5305(8) 0.106(4) Uani 1 1 d . . . . .
H36A H -0.062665 0.362173 0.481108 0.127 Uiso 1 1 calc R U . . .
H36B H -0.070497 0.373135 0.572415 0.127 Uiso 1 1 calc R U . . .
C37 C -0.0308(12) 0.4296(5) 0.5122(8) 0.129(5) Uani 1 1 d . . . . .
H37A H -0.047160 0.447361 0.556943 0.155 Uiso 1 1 calc R U . . .
H37B H -0.085681 0.436765 0.461276 0.155 Uiso 1 1 calc R U . . .
C38 C 0.0871(12) 0.4386(4) 0.5038(8) 0.128(5) Uani 1 1 d . . . . .
H38A H 0.085145 0.449417 0.448487 0.154 Uiso 1 1 calc R U . . .
H38B H 0.122360 0.461900 0.543029 0.154 Uiso 1 1 calc R U . . .
C39 C 0.5065(6) 0.2945(3) 0.7332(5) 0.052(2) Uani 1 1 d . . . . .
H39A H 0.483055 0.303911 0.782210 0.063 Uiso 1 1 calc R U . . .
H39B H 0.567789 0.314245 0.728025 0.063 Uiso 1 1 calc R U . . .
C40 C 0.5481(6) 0.2461(3) 0.7445(5) 0.0457(19) Uani 1 1 d . . . . .
C41 C 0.6614(7) 0.2390(3) 0.7778(5) 0.056(2) Uani 1 1 d . . . . .
H41 H 0.710613 0.263561 0.790201 0.068 Uiso 1 1 calc R U . . .
C42 C 0.6991(8) 0.1951(3) 0.7920(6) 0.074(3) Uani 1 1 d . . . . .
C43 C 0.8870(10) 0.2193(5) 0.8357(10) 0.164(7) Uani 1 1 d . . . . .
H43A H 0.960778 0.207208 0.857633 0.245 Uiso 1 1 calc R U . . .
H43B H 0.884144 0.234159 0.783889 0.245 Uiso 1 1 calc R U . . .
H43C H 0.869480 0.240900 0.873947 0.245 Uiso 1 1 calc R U . . .
C44 C 0.6269(10) 0.1585(3) 0.7746(7) 0.087(3) Uani 1 1 d . . . . .
H44 H 0.653247 0.128777 0.785468 0.104 Uiso 1 1 calc R U . . .
C45 C 0.5163(10) 0.1666(3) 0.7413(7) 0.086(3) Uani 1 1 d D . . . .
C46A C 0.459(2) 0.0916(6) 0.7029(16) 0.133(5) Uani 0.517(11) 1 d D U P C 1
H46A H 0.416098 0.068388 0.721775 0.200 Uiso 0.517(11) 1 calc R U P C 1
H46B H 0.424169 0.099176 0.646487 0.200 Uiso 0.517(11) 1 calc R U P C 1
H46C H 0.533536 0.080407 0.706483 0.200 Uiso 0.517(11) 1 calc R U P C 1
C46B C 0.3494(17) 0.1244(7) 0.7163(17) 0.132(5) Uani 0.483(11) 1 d D U P C 2
H46D H 0.306927 0.105773 0.672224 0.198 Uiso 0.483(11) 1 calc R U P C 2
H46E H 0.371584 0.106384 0.765705 0.198 Uiso 0.483(11) 1 calc R U P C 2
H46F H 0.304280 0.149586 0.725836 0.198 Uiso 0.483(11) 1 calc R U P C 2
C47 C 0.4764(8) 0.2097(3) 0.7261(5) 0.067(2) Uani 1 1 d . . . . .
H47 H 0.400457 0.214539 0.703304 0.080 Uiso 1 1 calc R U . . .
C48 C 0.2630(10) 0.3181(4) 0.9447(6) 0.090(3) Uani 1 1 d . . . . .
H48 H 0.339434 0.317901 0.947635 0.108 Uiso 1 1 calc R U . . .
C49 C 0.2284(17) 0.3189(5) 1.0170(8) 0.137(6) Uani 1 1 d . . . . .
H49 H 0.279919 0.318385 1.068120 0.165 Uiso 1 1 calc R U . . .
C50 C 0.117(2) 0.3205(5) 1.0117(10) 0.132(7) Uani 1 1 d . . . . .
H50 H 0.091061 0.321214 1.059743 0.159 Uiso 1 1 calc R U . . .
C51 C 0.0422(12) 0.3209(4) 0.9374(10) 0.107(4) Uani 1 1 d . . . . .
H51 H -0.034469 0.322352 0.933326 0.128 Uiso 1 1 calc R U . . .
C52 C 0.0839(9) 0.3192(3) 0.8674(6) 0.076(3) Uani 1 1 d . . . . .
H52 H 0.033510 0.318990 0.815719 0.091 Uiso 1 1 calc R U . . .
 
loop_
 _atom_site_aniso_label
 _atom_site_aniso_U_11
 _atom_site_aniso_U_22
 _atom_site_aniso_U_33
 _atom_site_aniso_U_23
 _atom_site_aniso_U_13
 _atom_site_aniso_U_12
Pd1 0.0471(4) 0.0734(5) 0.0622(5) -0.0004(4) 0.0139(3) -0.0044(3)
Br1 0.0731(6) 0.0636(6) 0.0849(7) 0.0020(5) 0.0131(5) -0.0102(5)
Br2 0.0673(6) 0.0983(9) 0.1194(10) -0.0263(7) 0.0029(6) 0.0204(6)
O1 0.143(9) 0.189(10) 0.178(11) 0.088(9) 0.087(8) 0.011(8)
O2A 0.060(5) 0.074(6) 0.225(16) 0.031(8) 0.054(8) -0.006(4)
O2B 0.061(5) 0.076(7) 0.229(16) 0.031(9) 0.054(9) -0.005(4)
O3A 0.135(11) 0.093(9) 0.190(10) 0.026(10) 0.073(11) 0.057(9)
O3B 0.135(11) 0.093(9) 0.189(10) 0.027(10) 0.074(11) 0.059(9)
N1 0.058(5) 0.082(5) 0.061(5) -0.001(4) 0.026(4) 0.004(4)
N2 0.047(4) 0.066(5) 0.048(4) -0.004(3) 0.018(3) 0.000(3)
N3 0.052(5) 0.079(6) 0.080(6) 0.002(4) 0.009(4) -0.013(4)
C1 0.056(5) 0.060(5) 0.053(6) 0.004(4) 0.026(4) 0.003(4)
C2 0.071(6) 0.063(6) 0.063(6) 0.003(5) 0.015(5) 0.012(5)
C3 0.107(9) 0.087(7) 0.054(7) -0.003(5) 0.016(6) 0.029(7)
C4 0.106(9) 0.101(9) 0.061(7) -0.017(6) -0.008(7) 0.017(7)
C5 0.083(7) 0.099(8) 0.069(8) -0.017(6) -0.004(6) 0.006(6)
C6 0.062(6) 0.073(6) 0.067(7) 0.002(5) 0.017(5) 0.008(5)
C7 0.055(5) 0.056(5) 0.056(6) -0.007(4) 0.011(5) 0.007(4)
C8 0.074(7) 0.130(10) 0.082(8) 0.015(7) 0.043(6) 0.000(7)
C9 0.100(10) 0.212(17) 0.084(9) 0.029(10) 0.042(8) -0.034(11)
C10 0.091(10) 0.35(3) 0.160(16) 0.086(17) 0.055(10) -0.035(13)
C11 0.201(15) 0.286(17) 0.208(14) 0.103(12) 0.121(15) -0.007(16)
C12 0.204(15) 0.287(17) 0.211(14) 0.102(12) 0.115(15) -0.003(16)
C13 0.053(5) 0.070(6) 0.056(5) -0.003(4) 0.021(4) -0.001(4)
C14 0.049(5) 0.056(6) 0.063(6) 0.004(4) 0.020(4) 0.002(4)
C15 0.059(6) 0.050(6) 0.129(9) 0.026(6) 0.012(6) 0.004(5)
C16 0.050(6) 0.057(7) 0.181(12) 0.032(7) 0.006(6) -0.006(5)
C17A 0.057(6) 0.079(7) 0.231(16) 0.033(9) 0.055(9) -0.004(4)
C17B 0.059(6) 0.078(7) 0.229(16) 0.030(9) 0.054(9) -0.004(5)
C18 0.087(8) 0.049(6) 0.138(10) 0.026(6) 0.016(7) 0.007(6)
C19 0.103(9) 0.062(7) 0.097(8) 0.008(6) 0.029(7) 0.031(7)
C20A 0.137(11) 0.096(9) 0.189(10) 0.028(10) 0.073(11) 0.054(9)
C20B 0.137(12) 0.093(10) 0.189(10) 0.026(11) 0.073(11) 0.058(10)
C21 0.067(6) 0.077(7) 0.069(6) 0.003(5) 0.033(5) 0.006(5)
C22 0.088(8) 0.159(13) 0.088(10) 0.004(9) 0.011(8) -0.017(8)
C23 0.153(15) 0.193(17) 0.086(11) 0.012(10) -0.009(11) -0.007(13)
C24 0.135(15) 0.147(14) 0.127(14) -0.008(12) -0.053(12) -0.005(12)
C25 0.079(9) 0.104(10) 0.173(16) -0.015(11) -0.008(11) -0.009(7)
C26 0.059(7) 0.084(8) 0.108(9) -0.001(6) 0.003(6) -0.002(5)
Pd2 0.0474(4) 0.0599(4) 0.0442(4) 0.0021(3) 0.0114(3) 0.0064(3)
Br3 0.0746(6) 0.0544(6) 0.0879(7) -0.0043(5) 0.0235(5) 0.0070(5)
Br4 0.0755(6) 0.0807(7) 0.0628(6) -0.0054(5) 0.0174(5) -0.0184(5)
O4 0.088(5) 0.120(7) 0.174(9) 0.068(6) 0.045(6) 0.032(5)
O5 0.084(6) 0.073(5) 0.212(10) 0.045(6) 0.025(6) 0.025(5)
O6A 0.142(10) 0.042(7) 0.194(15) 0.021(7) 0.028(10) -0.009(8)
O6B 0.143(10) 0.042(7) 0.193(15) 0.023(7) 0.025(10) -0.009(7)
N4 0.043(4) 0.069(5) 0.053(4) 0.003(4) 0.010(3) -0.001(3)
N5 0.041(4) 0.059(4) 0.045(4) -0.002(3) 0.010(3) 0.002(3)
N6 0.069(5) 0.057(4) 0.051(5) 0.008(3) 0.021(4) 0.011(4)
C27 0.059(5) 0.047(5) 0.043(5) -0.002(4) 0.016(4) 0.000(4)
C28 0.063(6) 0.061(6) 0.052(6) -0.003(4) 0.017(5) -0.003(4)
C29 0.084(7) 0.090(7) 0.059(7) -0.005(5) 0.015(5) -0.014(6)
C30 0.099(8) 0.108(9) 0.067(7) -0.007(6) 0.041(7) -0.008(7)
C31 0.080(8) 0.095(8) 0.095(9) -0.009(6) 0.050(7) -0.002(6)
C32 0.073(6) 0.083(7) 0.064(7) -0.009(5) 0.028(5) 0.007(5)
C33 0.059(5) 0.052(5) 0.052(5) -0.001(4) 0.022(4) 0.000(4)
C34 0.048(5) 0.109(8) 0.051(6) 0.003(5) 0.002(4) 0.001(5)
C35 0.068(7) 0.113(10) 0.097(9) 0.008(7) 0.017(6) 0.031(7)
C36 0.075(7) 0.137(12) 0.108(10) 0.004(8) 0.025(7) 0.036(7)
C37 0.113(11) 0.170(15) 0.103(10) 0.028(9) 0.023(8) 0.077(10)
C38 0.152(13) 0.100(10) 0.122(11) 0.033(8) 0.014(10) 0.028(10)
C39 0.048(5) 0.052(5) 0.055(5) 0.000(4) 0.009(4) 0.000(4)
C40 0.047(5) 0.048(5) 0.045(5) 0.001(4) 0.018(4) -0.005(4)
C41 0.048(5) 0.040(5) 0.086(6) 0.001(4) 0.026(4) -0.001(4)
C42 0.070(6) 0.061(7) 0.094(7) 0.012(5) 0.027(6) 0.027(5)
C43 0.064(8) 0.137(13) 0.27(2) 0.070(13) -0.002(10) 0.024(8)
C44 0.106(9) 0.035(6) 0.138(10) 0.014(6) 0.067(8) 0.007(6)
C45 0.088(8) 0.045(6) 0.137(10) -0.011(6) 0.050(7) -0.016(6)
C46A 0.147(11) 0.046(8) 0.196(15) 0.018(7) 0.021(10) -0.009(8)
C46B 0.142(10) 0.048(8) 0.195(15) 0.021(8) 0.023(10) -0.009(8)
C47 0.061(6) 0.070(7) 0.071(6) -0.007(5) 0.017(5) 0.000(5)
C48 0.099(8) 0.107(9) 0.058(7) 0.001(6) 0.006(6) 0.028(6)
C49 0.205(17) 0.153(14) 0.054(8) 0.014(8) 0.030(10) 0.056(13)
C50 0.25(2) 0.084(9) 0.089(11) 0.006(8) 0.100(15) 0.009(12)
C51 0.134(11) 0.073(8) 0.143(12) -0.001(8) 0.092(11) 0.008(7)
C52 0.088(7) 0.076(7) 0.074(7) 0.005(5) 0.041(6) 0.004(6)
 
_geom_special_details
;
 All esds (except the esd in the dihedral angle between two l.s. planes)
 are estimated using the full covariance matrix.  The cell esds are taken
 into account individually in the estimation of esds in distances, angles
 and torsion angles; correlations between esds in cell parameters are only
 used when they are defined by crystal symmetry.  An approximate (isotropic)
 treatment of cell esds is used for estimating esds involving l.s. planes.
;
 
loop_
 _geom_bond_atom_site_label_1
 _geom_bond_atom_site_label_2
 _geom_bond_distance
 _geom_bond_site_symmetry_2
 _geom_bond_publ_flag
Pd1 C1 1.945(8) . ?
Pd1 N3 2.084(8) . ?
Pd1 Br2 2.4212(14) . ?
Pd1 Br1 2.4269(13) . ?
O1 C9 1.343(14) . ?
O1 C12 1.373(16) . ?
O2A C17A 1.392(14) . ?
O2A C16 1.409(12) . ?
O2B C17B 1.391(14) . ?
O2B C16 1.409(12) . ?
O3A C20A 1.38(2) . ?
O3A C19 1.394(12) . ?
O3B C20B 1.38(2) . ?
O3B C19 1.393(12) . ?
N1 C1 1.360(10) . ?
N1 C2 1.405(11) . ?
N1 C8 1.478(11) . ?
N2 C1 1.344(9) . ?
N2 C7 1.389(10) . ?
N2 C13 1.475(9) . ?
N3 C26 1.319(11) . ?
N3 C22 1.329(13) . ?
C2 C7 1.381(11) . ?
C2 C3 1.390(12) . ?
C3 C4 1.378(14) . ?
C3 H3 0.9300 . ?
C4 C5 1.386(14) . ?
C4 H4 0.9300 . ?
C5 C6 1.360(12) . ?
C5 H5 0.9300 . ?
C6 C7 1.385(11) . ?
C6 H6 0.9300 . ?
C8 C9 1.554(18) . ?
C8 H8A 0.9700 . ?
C8 H8B 0.9700 . ?
C9 C10 1.571(16) . ?
C9 H9 0.9800 . ?
C10 C11 1.416(15) . ?
C10 H10A 0.9700 . ?
C10 H10B 0.9700 . ?
C11 C12 1.42(2) . ?
C11 H11A 0.9700 . ?
C11 H11B 0.9700 . ?
C12 H12A 0.9700 . ?
C12 H12B 0.9700 . ?
C13 C14 1.505(11) . ?
C13 H13A 0.9700 . ?
C13 H13B 0.9700 . ?
C14 C15 1.373(11) . ?
C14 C21 1.375(11) . ?
C15 C16 1.395(12) . ?
C15 H15 0.9300 . ?
C16 C18 1.390(13) . ?
C17A H17A 0.9600 . ?
C17A H17B 0.9600 . ?
C17A H17C 0.9600 . ?
C17B H17D 0.9600 . ?
C17B H17E 0.9600 . ?
C17B H17F 0.9600 . ?
C18 C19 1.367(14) . ?
C18 H18 0.9300 . ?
C19 C21 1.374(13) . ?
C20A H20A 0.9600 . ?
C20A H20B 0.9600 . ?
C20A H20C 0.9600 . ?
C20B H20D 0.9600 . ?
C20B H20E 0.9600 . ?
C20B H20F 0.9600 . ?
C21 H21 0.9300 . ?
C22 C23 1.361(18) . ?
C22 H22 0.9300 . ?
C23 C24 1.36(2) . ?
C23 H23 0.9300 . ?
C24 C25 1.39(2) . ?
C24 H24 0.9300 . ?
C25 C26 1.376(17) . ?
C25 H25 0.9300 . ?
C26 H26 0.9300 . ?
Pd2 C27 1.955(7) . ?
Pd2 N6 2.089(6) . ?
Pd2 Br4 2.4265(12) . ?
Pd2 Br3 2.4310(13) . ?
O4 C35 1.336(12) . ?
O4 C38 1.434(14) . ?
O5 C42 1.366(11) . ?
O5 C43 1.403(14) . ?
O6A C46A 1.13(2) . ?
O6A C45 1.435(13) . ?
O6B C46B 1.13(2) . ?
O6B C45 1.437(13) . ?
N4 C27 1.353(9) . ?
N4 C28 1.396(10) . ?
N4 C34 1.465(10) . ?
N5 C27 1.359(9) . ?
N5 C33 1.394(9) . ?
N5 C39 1.446(9) . ?
N6 C52 1.315(11) . ?
N6 C48 1.325(11) . ?
C28 C33 1.385(11) . ?
C28 C29 1.386(12) . ?
C29 C30 1.389(13) . ?
C29 H29 0.9300 . ?
C30 C31 1.372(14) . ?
C30 H30 0.9300 . ?
C31 C32 1.388(13) . ?
C31 H31 0.9300 . ?
C32 C33 1.370(11) . ?
C32 H32 0.9300 . ?
C34 C35 1.485(14) . ?
C34 H34A 0.9700 . ?
C34 H34B 0.9700 . ?
C35 C36 1.552(13) . ?
C35 H35 0.9800 . ?
C36 C37 1.490(17) . ?
C36 H36A 0.9700 . ?
C36 H36B 0.9700 . ?
C37 C38 1.515(16) . ?
C37 H37A 0.9700 . ?
C37 H37B 0.9700 . ?
C38 H38A 0.9700 . ?
C38 H38B 0.9700 . ?
C39 C40 1.504(10) . ?
C39 H39A 0.9700 . ?
C39 H39B 0.9700 . ?
C40 C47 1.369(11) . ?
C40 C41 1.385(10) . ?
C41 C42 1.368(11) . ?
C41 H41 0.9300 . ?
C42 C44 1.376(13) . ?
C43 H43A 0.9600 . ?
C43 H43B 0.9600 . ?
C43 H43C 0.9600 . ?
C44 C45 1.360(14) . ?
C44 H44 0.9300 . ?
C45 C47 1.354(13) . ?
C46A H46A 0.9600 . ?
C46A H46B 0.9600 . ?
C46A H46C 0.9600 . ?
C46B H46D 0.9600 . ?
C46B H46E 0.9600 . ?
C46B H46F 0.9600 . ?
C47 H47 0.9300 . ?
C48 C49 1.373(16) . ?
C48 H48 0.9300 . ?
C49 C50 1.36(2) . ?
C49 H49 0.9300 . ?
C50 C51 1.349(19) . ?
C50 H50 0.9300 . ?
C51 C52 1.386(14) . ?
C51 H51 0.9300 . ?
C52 H52 0.9300 . ?
 
loop_
 _geom_angle_atom_site_label_1
 _geom_angle_atom_site_label_2
 _geom_angle_atom_site_label_3
 _geom_angle
 _geom_angle_site_symmetry_1
 _geom_angle_site_symmetry_3
 _geom_angle_publ_flag
C1 Pd1 N3 176.1(3) . . ?
C1 Pd1 Br2 89.1(2) . . ?
N3 Pd1 Br2 89.9(2) . . ?
C1 Pd1 Br1 89.7(2) . . ?
N3 Pd1 Br1 91.4(2) . . ?
Br2 Pd1 Br1 178.70(5) . . ?
C9 O1 C12 109.5(12) . . ?
C17A O2A C16 118.8(9) . . ?
C17B O2B C16 119.0(9) . . ?
C20A O3A C19 113.2(12) . . ?
C20B O3B C19 113.0(13) . . ?
C1 N1 C2 110.0(7) . . ?
C1 N1 C8 125.5(8) . . ?
C2 N1 C8 124.5(8) . . ?
C1 N2 C7 111.1(6) . . ?
C1 N2 C13 125.4(7) . . ?
C7 N2 C13 123.4(6) . . ?
C26 N3 C22 118.5(10) . . ?
C26 N3 Pd1 121.8(8) . . ?
C22 N3 Pd1 119.3(7) . . ?
N2 C1 N1 106.3(7) . . ?
N2 C1 Pd1 126.0(6) . . ?
N1 C1 Pd1 127.6(6) . . ?
C7 C2 C3 121.0(9) . . ?
C7 C2 N1 106.1(8) . . ?
C3 C2 N1 132.9(9) . . ?
C4 C3 C2 116.0(10) . . ?
C4 C3 H3 122.0 . . ?
C2 C3 H3 122.0 . . ?
C3 C4 C5 123.3(10) . . ?
C3 C4 H4 118.4 . . ?
C5 C4 H4 118.4 . . ?
C6 C5 C4 120.0(10) . . ?
C6 C5 H5 120.0 . . ?
C4 C5 H5 120.0 . . ?
C5 C6 C7 118.2(9) . . ?
C5 C6 H6 120.9 . . ?
C7 C6 H6 120.9 . . ?
C2 C7 C6 121.5(8) . . ?
C2 C7 N2 106.5(7) . . ?
C6 C7 N2 132.1(8) . . ?
N1 C8 C9 110.6(9) . . ?
N1 C8 H8A 109.5 . . ?
C9 C8 H8A 109.5 . . ?
N1 C8 H8B 109.5 . . ?
C9 C8 H8B 109.5 . . ?
H8A C8 H8B 108.1 . . ?
O1 C9 C8 109.5(12) . . ?
O1 C9 C10 107.4(11) . . ?
C8 C9 C10 107.9(14) . . ?
O1 C9 H9 110.7 . . ?
C8 C9 H9 110.7 . . ?
C10 C9 H9 110.7 . . ?
C11 C10 C9 103.4(13) . . ?
C11 C10 H10A 111.1 . . ?
C9 C10 H10A 111.1 . . ?
C11 C10 H10B 111.1 . . ?
C9 C10 H10B 111.1 . . ?
H10A C10 H10B 109.1 . . ?
C10 C11 C12 107.6(14) . . ?
C10 C11 H11A 110.2 . . ?
C12 C11 H11A 110.2 . . ?
C10 C11 H11B 110.2 . . ?
C12 C11 H11B 110.2 . . ?
H11A C11 H11B 108.5 . . ?
O1 C12 C11 111.2(16) . . ?
O1 C12 H12A 109.4 . . ?
C11 C12 H12A 109.4 . . ?
O1 C12 H12B 109.4 . . ?
C11 C12 H12B 109.4 . . ?
H12A C12 H12B 108.0 . . ?
N2 C13 C14 112.1(7) . . ?
N2 C13 H13A 109.2 . . ?
C14 C13 H13A 109.2 . . ?
N2 C13 H13B 109.2 . . ?
C14 C13 H13B 109.2 . . ?
H13A C13 H13B 107.9 . . ?
C15 C14 C21 120.2(8) . . ?
C15 C14 C13 118.6(7) . . ?
C21 C14 C13 121.1(7) . . ?
C14 C15 C16 120.3(9) . . ?
C14 C15 H15 119.9 . . ?
C16 C15 H15 119.9 . . ?
C18 C16 C15 118.9(9) . . ?
C18 C16 O2B 106.9(12) . . ?
C15 C16 O2B 123.9(11) . . ?
C18 C16 O2A 118.1(9) . . ?
C15 C16 O2A 121.9(10) . . ?
O2A C17A H17A 109.5 . . ?
O2A C17A H17B 109.5 . . ?
H17A C17A H17B 109.5 . . ?
O2A C17A H17C 109.5 . . ?
H17A C17A H17C 109.5 . . ?
H17B C17A H17C 109.5 . . ?
O2B C17B H17D 109.5 . . ?
O2B C17B H17E 109.5 . . ?
H17D C17B H17E 109.5 . . ?
O2B C17B H17F 109.5 . . ?
H17D C17B H17F 109.5 . . ?
H17E C17B H17F 109.5 . . ?
C19 C18 C16 119.8(9) . . ?
C19 C18 H18 120.1 . . ?
C16 C18 H18 120.1 . . ?
C18 C19 C21 121.1(9) . . ?
C18 C19 O3B 134.4(13) . . ?
C21 C19 O3B 104.5(12) . . ?
C18 C19 O3A 106.9(11) . . ?
C21 C19 O3A 132.0(11) . . ?
O3A C20A H20A 109.5 . . ?
O3A C20A H20B 109.5 . . ?
H20A C20A H20B 109.5 . . ?
O3A C20A H20C 109.5 . . ?
H20A C20A H20C 109.5 . . ?
H20B C20A H20C 109.5 . . ?
O3B C20B H20D 109.5 . . ?
O3B C20B H20E 109.5 . . ?
H20D C20B H20E 109.5 . . ?
O3B C20B H20F 109.5 . . ?
H20D C20B H20F 109.5 . . ?
H20E C20B H20F 109.5 . . ?
C19 C21 C14 119.6(8) . . ?
C19 C21 H21 120.2 . . ?
C14 C21 H21 120.2 . . ?
N3 C22 C23 123.8(13) . . ?
N3 C22 H22 118.1 . . ?
C23 C22 H22 118.1 . . ?
C22 C23 C24 117.2(16) . . ?
C22 C23 H23 121.4 . . ?
C24 C23 H23 121.4 . . ?
C23 C24 C25 120.5(15) . . ?
C23 C24 H24 119.8 . . ?
C25 C24 H24 119.8 . . ?
C26 C25 C24 117.6(14) . . ?
C26 C25 H25 121.2 . . ?
C24 C25 H25 121.2 . . ?
N3 C26 C25 122.2(12) . . ?
N3 C26 H26 118.9 . . ?
C25 C26 H26 118.9 . . ?
C27 Pd2 N6 178.0(3) . . ?
C27 Pd2 Br4 89.0(2) . . ?
N6 Pd2 Br4 90.59(19) . . ?
C27 Pd2 Br3 89.2(2) . . ?
N6 Pd2 Br3 91.23(19) . . ?
Br4 Pd2 Br3 178.13(4) . . ?
C35 O4 C38 107.6(9) . . ?
C42 O5 C43 116.7(8) . . ?
C46A O6A C45 132(2) . . ?
C46B O6B C45 132(2) . . ?
C27 N4 C28 110.1(6) . . ?
C27 N4 C34 124.9(7) . . ?
C28 N4 C34 124.9(7) . . ?
C27 N5 C33 110.2(6) . . ?
C27 N5 C39 125.3(6) . . ?
C33 N5 C39 124.4(6) . . ?
C52 N6 C48 118.4(8) . . ?
C52 N6 Pd2 120.6(6) . . ?
C48 N6 Pd2 121.0(7) . . ?
N4 C27 N5 106.7(6) . . ?
N4 C27 Pd2 126.9(6) . . ?
N5 C27 Pd2 126.3(6) . . ?
C33 C28 C29 121.2(8) . . ?
C33 C28 N4 106.5(7) . . ?
C29 C28 N4 132.2(8) . . ?
C28 C29 C30 116.4(9) . . ?
C28 C29 H29 121.8 . . ?
C30 C29 H29 121.8 . . ?
C31 C30 C29 121.2(10) . . ?
C31 C30 H30 119.4 . . ?
C29 C30 H30 119.4 . . ?
C30 C31 C32 122.9(9) . . ?
C30 C31 H31 118.5 . . ?
C32 C31 H31 118.5 . . ?
C33 C32 C31 115.4(9) . . ?
C33 C32 H32 122.3 . . ?
C31 C32 H32 122.3 . . ?
C32 C33 C28 122.8(8) . . ?
C32 C33 N5 130.7(8) . . ?
C28 C33 N5 106.4(7) . . ?
N4 C34 C35 113.8(8) . . ?
N4 C34 H34A 108.8 . . ?
C35 C34 H34A 108.8 . . ?
N4 C34 H34B 108.8 . . ?
C35 C34 H34B 108.8 . . ?
H34A C34 H34B 107.7 . . ?
O4 C35 C34 113.5(9) . . ?
O4 C35 C36 106.3(9) . . ?
C34 C35 C36 113.5(10) . . ?
O4 C35 H35 107.8 . . ?
C34 C35 H35 107.8 . . ?
C36 C35 H35 107.8 . . ?
C37 C36 C35 102.3(11) . . ?
C37 C36 H36A 111.3 . . ?
C35 C36 H36A 111.3 . . ?
C37 C36 H36B 111.3 . . ?
C35 C36 H36B 111.3 . . ?
H36A C36 H36B 109.2 . . ?
C36 C37 C38 103.4(10) . . ?
C36 C37 H37A 111.1 . . ?
C38 C37 H37A 111.1 . . ?
C36 C37 H37B 111.1 . . ?
C38 C37 H37B 111.1 . . ?
H37A C37 H37B 109.0 . . ?
O4 C38 C37 108.3(10) . . ?
O4 C38 H38A 110.0 . . ?
C37 C38 H38A 110.0 . . ?
O4 C38 H38B 110.0 . . ?
C37 C38 H38B 110.0 . . ?
H38A C38 H38B 108.4 . . ?
N5 C39 C40 113.5(6) . . ?
N5 C39 H39A 108.9 . . ?
C40 C39 H39A 108.9 . . ?
N5 C39 H39B 108.9 . . ?
C40 C39 H39B 108.9 . . ?
H39A C39 H39B 107.7 . . ?
C47 C40 C41 120.3(8) . . ?
C47 C40 C39 121.6(7) . . ?
C41 C40 C39 118.0(7) . . ?
C42 C41 C40 118.4(8) . . ?
C42 C41 H41 120.8 . . ?
C40 C41 H41 120.8 . . ?
O5 C42 C41 124.2(9) . . ?
O5 C42 C44 114.5(9) . . ?
C41 C42 C44 121.3(9) . . ?
O5 C43 H43A 109.5 . . ?
O5 C43 H43B 109.5 . . ?
H43A C43 H43B 109.5 . . ?
O5 C43 H43C 109.5 . . ?
H43A C43 H43C 109.5 . . ?
H43B C43 H43C 109.5 . . ?
C45 C44 C42 118.7(9) . . ?
C45 C44 H44 120.6 . . ?
C42 C44 H44 120.6 . . ?
C47 C45 C44 121.4(9) . . ?
C47 C45 O6A 133.3(13) . . ?
C44 C45 O6A 104.5(12) . . ?
C47 C45 O6B 104.7(12) . . ?
C44 C45 O6B 132.4(12) . . ?
O6A C46A H46A 109.5 . . ?
O6A C46A H46B 109.5 . . ?
H46A C46A H46B 109.5 . . ?
O6A C46A H46C 109.5 . . ?
H46A C46A H46C 109.5 . . ?
H46B C46A H46C 109.5 . . ?
O6B C46B H46D 109.5 . . ?
O6B C46B H46E 109.5 . . ?
H46D C46B H46E 109.5 . . ?
O6B C46B H46F 109.5 . . ?
H46D C46B H46F 109.5 . . ?
H46E C46B H46F 109.5 . . ?
C45 C47 C40 119.8(9) . . ?
C45 C47 H47 120.1 . . ?
C40 C47 H47 120.1 . . ?
N6 C48 C49 122.5(12) . . ?
N6 C48 H48 118.7 . . ?
C49 C48 H48 118.7 . . ?
C50 C49 C48 118.0(14) . . ?
C50 C49 H49 121.0 . . ?
C48 C49 H49 121.0 . . ?
C51 C50 C49 120.8(14) . . ?
C51 C50 H50 119.6 . . ?
C49 C50 H50 119.6 . . ?
C50 C51 C52 117.7(13) . . ?
C50 C51 H51 121.2 . . ?
C52 C51 H51 121.2 . . ?
N6 C52 C51 122.6(11) . . ?
N6 C52 H52 118.7 . . ?
C51 C52 H52 118.7 . . ?
 
loop_
 _geom_torsion_atom_site_label_1
 _geom_torsion_atom_site_label_2
 _geom_torsion_atom_site_label_3
 _geom_torsion_atom_site_label_4
 _geom_torsion
 _geom_torsion_site_symmetry_1
 _geom_torsion_site_symmetry_2
 _geom_torsion_site_symmetry_3
 _geom_torsion_site_symmetry_4
 _geom_torsion_publ_flag
C7 N2 C1 N1 -1.1(9) . . . . ?
C13 N2 C1 N1 -178.4(7) . . . . ?
C7 N2 C1 Pd1 176.8(6) . . . . ?
C13 N2 C1 Pd1 -0.5(11) . . . . ?
C2 N1 C1 N2 1.8(9) . . . . ?
C8 N1 C1 N2 179.5(8) . . . . ?
C2 N1 C1 Pd1 -176.0(6) . . . . ?
C8 N1 C1 Pd1 1.7(13) . . . . ?
C1 N1 C2 C7 -1.9(10) . . . . ?
C8 N1 C2 C7 -179.6(8) . . . . ?
C1 N1 C2 C3 178.0(10) . . . . ?
C8 N1 C2 C3 0.4(16) . . . . ?
C7 C2 C3 C4 0.4(14) . . . . ?
N1 C2 C3 C4 -179.5(10) . . . . ?
C2 C3 C4 C5 -1.1(16) . . . . ?
C3 C4 C5 C6 0.6(17) . . . . ?
C4 C5 C6 C7 0.6(15) . . . . ?
C3 C2 C7 C6 0.8(14) . . . . ?
N1 C2 C7 C6 -179.3(8) . . . . ?
C3 C2 C7 N2 -178.7(8) . . . . ?
N1 C2 C7 N2 1.2(9) . . . . ?
C5 C6 C7 C2 -1.3(13) . . . . ?
C5 C6 C7 N2 178.1(9) . . . . ?
C1 N2 C7 C2 -0.1(9) . . . . ?
C13 N2 C7 C2 177.3(7) . . . . ?
C1 N2 C7 C6 -179.6(9) . . . . ?
C13 N2 C7 C6 -2.2(14) . . . . ?
C1 N1 C8 C9 87.4(11) . . . . ?
C2 N1 C8 C9 -95.3(11) . . . . ?
C12 O1 C9 C8 126.8(14) . . . . ?
C12 O1 C9 C10 10(2) . . . . ?
N1 C8 C9 O1 62.2(13) . . . . ?
N1 C8 C9 C10 178.7(10) . . . . ?
O1 C9 C10 C11 -7(2) . . . . ?
C8 C9 C10 C11 -125.2(18) . . . . ?
C9 C10 C11 C12 2(3) . . . . ?
C9 O1 C12 C11 -9(3) . . . . ?
C10 C11 C12 O1 4(3) . . . . ?
C1 N2 C13 C14 110.3(9) . . . . ?
C7 N2 C13 C14 -66.7(10) . . . . ?
N2 C13 C14 C15 127.7(9) . . . . ?
N2 C13 C14 C21 -52.9(11) . . . . ?
C21 C14 C15 C16 -0.8(15) . . . . ?
C13 C14 C15 C16 178.7(9) . . . . ?
C14 C15 C16 C18 2.6(17) . . . . ?
C14 C15 C16 O2B 143(2) . . . . ?
C14 C15 C16 O2A -165.0(12) . . . . ?
C17B O2B C16 C18 162(3) . . . . ?
C17B O2B C16 C15 17(4) . . . . ?
C17A O2A C16 C18 -179.2(15) . . . . ?
C17A O2A C16 C15 -12(2) . . . . ?
C15 C16 C18 C19 -2.4(18) . . . . ?
O2B C16 C18 C19 -148.7(18) . . . . ?
O2A C16 C18 C19 165.7(13) . . . . ?
C16 C18 C19 C21 0.2(18) . . . . ?
C16 C18 C19 O3B -179(3) . . . . ?
C16 C18 C19 O3A -178.4(16) . . . . ?
C20B O3B C19 C18 -3(6) . . . . ?
C20B O3B C19 C21 178(4) . . . . ?
C20A O3A C19 C18 170(2) . . . . ?
C20A O3A C19 C21 -8(3) . . . . ?
C18 C19 C21 C14 1.7(16) . . . . ?
O3B C19 C21 C14 -179(2) . . . . ?
O3A C19 C21 C14 180.0(19) . . . . ?
C15 C14 C21 C19 -1.4(14) . . . . ?
C13 C14 C21 C19 179.2(8) . . . . ?
C26 N3 C22 C23 0.8(19) . . . . ?
Pd1 N3 C22 C23 -172.9(11) . . . . ?
N3 C22 C23 C24 0(2) . . . . ?
C22 C23 C24 C25 -3(3) . . . . ?
C23 C24 C25 C26 4(2) . . . . ?
C22 N3 C26 C25 0.8(16) . . . . ?
Pd1 N3 C26 C25 174.4(9) . . . . ?
C24 C25 C26 N3 -3.2(19) . . . . ?
C28 N4 C27 N5 0.7(8) . . . . ?
C34 N4 C27 N5 -178.1(7) . . . . ?
C28 N4 C27 Pd2 -177.2(6) . . . . ?
C34 N4 C27 Pd2 4.0(11) . . . . ?
C33 N5 C27 N4 -1.1(8) . . . . ?
C39 N5 C27 N4 -177.8(7) . . . . ?
C33 N5 C27 Pd2 176.8(5) . . . . ?
C39 N5 C27 Pd2 0.1(11) . . . . ?
C27 N4 C28 C33 -0.1(9) . . . . ?
C34 N4 C28 C33 178.7(8) . . . . ?
C27 N4 C28 C29 178.2(9) . . . . ?
C34 N4 C28 C29 -3.0(15) . . . . ?
C33 C28 C29 C30 -1.6(14) . . . . ?
N4 C28 C29 C30 -179.6(9) . . . . ?
C28 C29 C30 C31 0.8(15) . . . . ?
C29 C30 C31 C32 -0.6(17) . . . . ?
C30 C31 C32 C33 1.0(15) . . . . ?
C31 C32 C33 C28 -1.8(13) . . . . ?
C31 C32 C33 N5 179.8(8) . . . . ?
C29 C28 C33 C32 2.2(13) . . . . ?
N4 C28 C33 C32 -179.3(8) . . . . ?
C29 C28 C33 N5 -179.1(8) . . . . ?
N4 C28 C33 N5 -0.6(9) . . . . ?
C27 N5 C33 C32 179.7(9) . . . . ?
C39 N5 C33 C32 -3.5(13) . . . . ?
C27 N5 C33 C28 1.1(9) . . . . ?
C39 N5 C33 C28 177.8(7) . . . . ?
C27 N4 C34 C35 78.1(11) . . . . ?
C28 N4 C34 C35 -100.5(10) . . . . ?
C38 O4 C35 C34 159.4(10) . . . . ?
C38 O4 C35 C36 33.9(13) . . . . ?
N4 C34 C35 O4 55.5(12) . . . . ?
N4 C34 C35 C36 177.0(8) . . . . ?
O4 C35 C36 C37 -34.5(13) . . . . ?
C34 C35 C36 C37 -159.9(10) . . . . ?
C35 C36 C37 C38 20.3(13) . . . . ?
C35 O4 C38 C37 -20.6(14) . . . . ?
C36 C37 C38 O4 -2.1(15) . . . . ?
C27 N5 C39 C40 108.3(8) . . . . ?
C33 N5 C39 C40 -68.0(9) . . . . ?
N5 C39 C40 C47 -36.3(10) . . . . ?
N5 C39 C40 C41 146.5(7) . . . . ?
C47 C40 C41 C42 -0.3(12) . . . . ?
C39 C40 C41 C42 176.9(8) . . . . ?
C43 O5 C42 C41 -4.5(17) . . . . ?
C43 O5 C42 C44 174.9(12) . . . . ?
C40 C41 C42 O5 178.8(9) . . . . ?
C40 C41 C42 C44 -0.6(14) . . . . ?
O5 C42 C44 C45 -178.3(10) . . . . ?
C41 C42 C44 C45 1.1(16) . . . . ?
C42 C44 C45 C47 -0.8(16) . . . . ?
C42 C44 C45 O6A -171.6(13) . . . . ?
C42 C44 C45 O6B 162.7(15) . . . . ?
C46A O6A C45 C47 115(3) . . . . ?
C46A O6A C45 C44 -76(3) . . . . ?
C46B O6B C45 C47 -83(3) . . . . ?
C46B O6B C45 C44 112(3) . . . . ?
C44 C45 C47 C40 0.0(15) . . . . ?
O6A C45 C47 C40 167.6(16) . . . . ?
O6B C45 C47 C40 -167.5(12) . . . . ?
C41 C40 C47 C45 0.6(13) . . . . ?
C39 C40 C47 C45 -176.5(8) . . . . ?
C52 N6 C48 C49 1.6(16) . . . . ?
Pd2 N6 C48 C49 -177.5(10) . . . . ?
N6 C48 C49 C50 -2(2) . . . . ?
C48 C49 C50 C51 0(2) . . . . ?
C49 C50 C51 C52 1(2) . . . . ?
C48 N6 C52 C51 -0.2(14) . . . . ?
Pd2 N6 C52 C51 178.9(7) . . . . ?
C50 C51 C52 N6 -0.9(17) . . . . ?
 
_refine_diff_density_max    0.799
_refine_diff_density_min   -0.832
_refine_diff_density_rms    0.207

_shelx_res_file
;
TITL namik42
    shelx.res
    created by SHELXL-2019/3 at 22:11:20 on 25-Feb-2025
CELL  0.71073  12.3081  29.2613  16.6708   90.000  104.109   90.000
ZERR     8.00   0.0032   0.0083   0.0047    0.000    0.009    0.000
LATT   1
SYMM  - X, 1/2 + Y, 1/2 - Z
SFAC  C    H    BR   N    O    PD
UNIT  208 232 16 24 24 8
MERG   2
SIMU 0.004 C11 C12
DELU 0.004 C11 C12
SIMU 0.004 O2A O2B C17A C17B
DELU 0.004 O2A O2B C17A C17B
SIMU 0.004 O3A O3B C20A C20B
DELU 0.004 O3A O3B C20A C20B
SIMU 0.004 O6A O6B C46A C46B
DELU 0.004 O6A O6B C46A C46B
SADI 0.004 C16 O2A C16 O2B
SADI 0.004 C16 C17A C16 C17B
SADI 0.004 O2A C17A O2B C17B
SADI 0.004 C19 O3A C19 O3B
SADI 0.004 C19 C20A C19 C20B
SADI 0.004 O3A C20A O3B C20B
SADI 0.004 C45 O6A C45 O6B
SADI 0.004 C45 C46A C45 C46B
SADI 0.004 O6A C46A O6B C46B
SIMU 0.004 C11 C12
DELU 0.004 C11 C12
DFIX     1.500   0.020 C11 C10
FMAP   2
PLAN   10
SIZE     0.040   0.080   0.090
ACTA
BOND   $H
CONF
L.S.  20
TEMP    23.00
WGHT    0.091300    5.857501
FVAR       0.19790   0.68027   0.62488   0.51659
PD1   6    0.738594    0.415982    0.726062    11.00000    0.04714    0.07342 =
         0.06222   -0.00039    0.01388   -0.00445
BR1   3    0.806955    0.339979    0.706725    11.00000    0.07306    0.06359 =
         0.08494    0.00205    0.01306   -0.01024
BR2   3    0.672421    0.491687    0.748674    11.00000    0.06730    0.09832 =
         0.11940   -0.02634    0.00292    0.02037
O1    5    0.814707    0.347595    1.003170    11.00000    0.14250    0.18915 =
         0.17825    0.08783    0.08654    0.01050
PART  1
O2A   5    1.288583    0.542697    0.688213    21.00000    0.06009    0.07415 =
         0.22471    0.03071    0.05411   -0.00561
PART  2
O2B   5    1.300764    0.551354    0.750257   -21.00000    0.06052    0.07589 =
         0.22864    0.03093    0.05366   -0.00538
PART  1
O3A   5    0.959736    0.605492    0.721022    31.00000    0.13506    0.09327 =
         0.19028    0.02632    0.07282    0.05718
PART  2
O3B   5    0.921831    0.590923    0.728008   -31.00000    0.13471    0.09284 =
         0.18916    0.02705    0.07419    0.05873
PART  0
N1    4    0.853435    0.423510    0.904723    11.00000    0.05841    0.08167 =
         0.06109   -0.00124    0.02642    0.00385
N2    4    0.968151    0.431373    0.825820    11.00000    0.04679    0.06609 =
         0.04766   -0.00411    0.01841    0.00017
N3    4    0.614108    0.410984    0.616411    11.00000    0.05234    0.07910 =
         0.07985    0.00178    0.00882   -0.01347
C1    1    0.860196    0.423472    0.824502    11.00000    0.05578    0.06028 =
         0.05302    0.00351    0.02645    0.00288
C2    1    0.959006    0.433052    0.957081    11.00000    0.07092    0.06328 =
         0.06323    0.00272    0.01529    0.01208
C3    1    0.996243    0.438163    1.042268    11.00000    0.10676    0.08659 =
         0.05434   -0.00296    0.01581    0.02886
AFIX  43
H3    2    0.948317    0.435133    1.077303    11.00000   -1.20000
AFIX   0
C4    1    1.108384    0.447986    1.071719    11.00000    0.10646    0.10111 =
         0.06051   -0.01679   -0.00829    0.01717
AFIX  43
H4    2    1.135950    0.452177    1.128336    11.00000   -1.20000
AFIX   0
C5    1    1.182148    0.451931    1.021174    11.00000    0.08341    0.09858 =
         0.06858   -0.01707   -0.00351    0.00567
AFIX  43
H5    2    1.257329    0.458319    1.044115    11.00000   -1.20000
AFIX   0
C6    1    1.144528    0.446455    0.938015    11.00000    0.06205    0.07277 =
         0.06673    0.00230    0.01655    0.00830
AFIX  43
H6    2    1.193202    0.448728    0.903399    11.00000   -1.20000
AFIX   0
C7    1    1.031776    0.437403    0.906251    11.00000    0.05508    0.05621 =
         0.05621   -0.00677    0.01128    0.00688
C8    1    0.749940    0.416523    0.933250    11.00000    0.07434    0.13016 =
         0.08193    0.01534    0.04307    0.00009
AFIX  23
H8A   2    0.686657    0.429319    0.893089    11.00000   -1.20000
H8B   2    0.756313    0.432296    0.985369    11.00000   -1.20000
AFIX   0
C9    1    0.729615    0.364776    0.944646    11.00000    0.09972    0.21155 =
         0.08361    0.02912    0.04195   -0.03418
AFIX  13
H9    2    0.721795    0.348347    0.892320    11.00000   -1.20000
AFIX   0
C10   1    0.620357    0.359908    0.976833    11.00000    0.09065    0.35393 =
         0.16036    0.08554    0.05459   -0.03471
AFIX  23
H10A  2    0.592618    0.389583    0.988511    11.00000   -1.20000
H10B  2    0.562007    0.344131    0.936781    11.00000   -1.20000
AFIX   0
C11   1    0.656153    0.333837    1.050104    11.00000    0.20117    0.28648 =
         0.20816    0.10340    0.12098   -0.00731
AFIX  23
H11A  2    0.615657    0.305123    1.044950    11.00000   -1.20000
H11B  2    0.642129    0.350450    1.096921    11.00000   -1.20000
AFIX   0
C12   1    0.772981    0.325577    1.061975    11.00000    0.20354    0.28667 =
         0.21091    0.10247    0.11514   -0.00309
AFIX  23
H12A  2    0.812254    0.336130    1.116496    11.00000   -1.20000
H12B  2    0.785875    0.292982    1.059102    11.00000   -1.20000
AFIX   0
C13   1    1.014225    0.435431    0.752346    11.00000    0.05292    0.07047 =
         0.05583   -0.00325    0.02097   -0.00076
AFIX  23
H13A  2    0.957974    0.425784    0.703796    11.00000   -1.20000
H13B  2    1.078203    0.415217    0.758553    11.00000   -1.20000
AFIX   0
C14   1    1.049855    0.483548    0.739743    11.00000    0.04923    0.05624 =
         0.06310    0.00428    0.02033    0.00199
C15   1    1.156305    0.490810    0.730420    11.00000    0.05899    0.04993 =
         0.12950    0.02569    0.01231    0.00372
AFIX  43
H15   2    1.205105    0.466278    0.733120    11.00000   -1.20000
AFIX   0
C16   1    1.191560    0.534832    0.716916    11.00000    0.05041    0.05673 =
         0.18116    0.03163    0.00602   -0.00628
PART  1
C17A  1    1.361506    0.506475    0.687239    21.00000    0.05676    0.07894 =
         0.23116    0.03338    0.05491   -0.00433
AFIX  33
H17A  2    1.423295    0.516865    0.666328    21.00000   -1.50000
H17B  2    1.388999    0.494984    0.742404    21.00000   -1.50000
H17C  2    1.322530    0.482586    0.652312    21.00000   -1.50000
PART  2
AFIX   0
C17B  1    1.386592    0.520244    0.779975   -21.00000    0.05907    0.07812 =
         0.22937    0.02977    0.05396   -0.00388
AFIX  33
H17D  2    1.455599    0.536434    0.800586   -21.00000   -1.50000
H17E  2    1.369342    0.502606    0.823830   -21.00000   -1.50000
H17F  2    1.394067    0.500220    0.736019   -21.00000   -1.50000
PART  0
AFIX   0
C18   1    1.118865    0.571239    0.716510    11.00000    0.08739    0.04901 =
         0.13772    0.02635    0.01595    0.00662
AFIX  43
H18   2    1.141928    0.600940    0.709633    11.00000   -1.20000
AFIX   0
C19   1    1.013381    0.563268    0.726247    11.00000    0.10338    0.06199 =
         0.09743    0.00822    0.02895    0.03141
PART  1
C20A  1    0.846798    0.601957    0.716579    31.00000    0.13654    0.09639 =
         0.18927    0.02832    0.07297    0.05375
AFIX  33
H20A  2    0.814406    0.631956    0.713105    31.00000   -1.50000
H20B  2    0.811195    0.584664    0.668400    31.00000   -1.50000
H20C  2    0.836101    0.586789    0.765137    31.00000   -1.50000
PART  2
AFIX   0
C20B  1    0.943504    0.636799    0.721554   -31.00000    0.13738    0.09254 =
         0.18936    0.02585    0.07261    0.05782
AFIX  33
H20D  2    0.877869    0.654164    0.723100   -31.00000   -1.50000
H20E  2    1.004230    0.645765    0.766802   -31.00000   -1.50000
H20F  2    0.963512    0.642430    0.670262   -31.00000   -1.50000
PART  0
AFIX   0
C21   1    0.977641    0.519693    0.736796    11.00000    0.06714    0.07704 =
         0.06897    0.00252    0.03323    0.00641
AFIX  43
H21   2    0.905019    0.514681    0.741913    11.00000   -1.20000
AFIX   0
C22   1    0.643092    0.409650    0.544683    11.00000    0.08819    0.15865 =
         0.08840    0.00378    0.01055   -0.01719
AFIX  43
H22   2    0.718846    0.407544    0.545821    11.00000   -1.20000
AFIX   0
C23   1    0.568263    0.411191    0.469641    11.00000    0.15286    0.19300 =
         0.08631    0.01152   -0.00899   -0.00741
AFIX  43
H23   2    0.591628    0.410114    0.420661    11.00000   -1.20000
AFIX   0
C24   1    0.457743    0.414376    0.469305    11.00000    0.13510    0.14675 =
         0.12675   -0.00761   -0.05343   -0.00534
AFIX  43
H24   2    0.404301    0.416811    0.419319    11.00000   -1.20000
AFIX   0
C25   1    0.424383    0.414013    0.542874    11.00000    0.07948    0.10449 =
         0.17307   -0.01518   -0.00771   -0.00871
AFIX  43
H25   2    0.348946    0.414189    0.543239    11.00000   -1.20000
AFIX   0
C26   1    0.506793    0.413385    0.615396    11.00000    0.05851    0.08433 =
         0.10815   -0.00101    0.00261   -0.00198
AFIX  43
H26   2    0.486109    0.414698    0.665408    11.00000   -1.20000
AFIX   0
PD2   6    0.248782    0.313938    0.762964    11.00000    0.04741    0.05995 =
         0.04419    0.00210    0.01137    0.00639
BR3   3    0.345654    0.386615    0.793834    11.00000    0.07465    0.05437 =
         0.08792   -0.00434    0.02352    0.00700
BR4   3    0.152934    0.241542    0.727591    11.00000    0.07549    0.08068 =
         0.06279   -0.00536    0.01738   -0.01838
O4    5    0.149385    0.396806    0.519825    11.00000    0.08828    0.11959 =
         0.17407    0.06772    0.04488    0.03156
O5    5    0.808808    0.183485    0.823271    11.00000    0.08440    0.07252 =
         0.21197    0.04523    0.02541    0.02510
PART  1
O6A   5    0.463470    0.122984    0.742723    41.00000    0.14193    0.04170 =
         0.19404    0.02123    0.02810   -0.00872
PART  2
O6B   5    0.426235    0.137740    0.698661   -41.00000    0.14328    0.04199 =
         0.19282    0.02310    0.02527   -0.00889
PART  0
N4    4    0.245842    0.310977    0.584255    11.00000    0.04324    0.06939 =
         0.05283    0.00348    0.01029   -0.00059
N5    4    0.414069    0.300817    0.661619    11.00000    0.04098    0.05868 =
         0.04530   -0.00188    0.01010    0.00200
N6    4    0.191741    0.317739    0.870982    11.00000    0.06867    0.05657 =
         0.05057    0.00832    0.02129    0.01139
C27   1    0.306030    0.308834    0.663763    11.00000    0.05884    0.04711 =
         0.04340   -0.00206    0.01616   -0.00010
C28   1    0.315489    0.303737    0.530698    11.00000    0.06256    0.06059 =
         0.05186   -0.00305    0.01662   -0.00299
C29   1    0.294116    0.301508    0.445215    11.00000    0.08374    0.09009 =
         0.05914   -0.00485    0.01465   -0.01368
AFIX  43
H29   2    0.222317    0.305273    0.411668    11.00000   -1.20000
AFIX   0
C30   1    0.385747    0.293346    0.412363    11.00000    0.09941    0.10834 =
         0.06736   -0.00686    0.04119   -0.00798
AFIX  43
H30   2    0.375520    0.291966    0.355272    11.00000   -1.20000
AFIX   0
C31   1    0.491031    0.287283    0.462546    11.00000    0.08044    0.09491 =
         0.09499   -0.00909    0.05042   -0.00170
AFIX  43
H31   2    0.550005    0.281613    0.438090    11.00000   -1.20000
AFIX   0
C32   1    0.513430    0.289236    0.548217    11.00000    0.07254    0.08317 =
         0.06355   -0.00923    0.02793    0.00677
AFIX  43
H32   2    0.585276    0.285544    0.581729    11.00000   -1.20000
AFIX   0
C33   1    0.422365    0.296979    0.579994    11.00000    0.05898    0.05218 =
         0.05206   -0.00118    0.02235   -0.00048
C34   1    0.125472    0.320479    0.558167    11.00000    0.04753    0.10934 =
         0.05130    0.00311    0.00243    0.00138
AFIX  23
H34A  2    0.087571    0.303141    0.592854    11.00000   -1.20000
H34B  2    0.097466    0.309961    0.501721    11.00000   -1.20000
AFIX   0
C35   1    0.096846    0.369569    0.562554    11.00000    0.06788    0.11301 =
         0.09741    0.00820    0.01730    0.03077
AFIX  13
H35   2    0.119312    0.378894    0.620718    11.00000   -1.20000
AFIX   0
C36   1   -0.030155    0.379711    0.530504    11.00000    0.07482    0.13675 =
         0.10764    0.00374    0.02507    0.03553
AFIX  23
H36A  2   -0.062665    0.362173    0.481108    11.00000   -1.20000
H36B  2   -0.070497    0.373135    0.572415    11.00000   -1.20000
AFIX   0
C37   1   -0.030842    0.429576    0.512188    11.00000    0.11273    0.16976 =
         0.10328    0.02787    0.02340    0.07671
AFIX  23
H37A  2   -0.047160    0.447361    0.556943    11.00000   -1.20000
H37B  2   -0.085681    0.436765    0.461276    11.00000   -1.20000
AFIX   0
C38   1    0.087077    0.438628    0.503835    11.00000    0.15207    0.10019 =
         0.12197    0.03253    0.01355    0.02760
AFIX  23
H38A  2    0.085145    0.449417    0.448487    11.00000   -1.20000
H38B  2    0.122360    0.461900    0.543029    11.00000   -1.20000
AFIX   0
C39   1    0.506500    0.294534    0.733205    11.00000    0.04806    0.05176 =
         0.05486    0.00021    0.00864   -0.00037
AFIX  23
H39A  2    0.483055    0.303911    0.782210    11.00000   -1.20000
H39B  2    0.567789    0.314245    0.728025    11.00000   -1.20000
AFIX   0
C40   1    0.548094    0.246064    0.744491    11.00000    0.04680    0.04820 =
         0.04541    0.00065    0.01774   -0.00543
C41   1    0.661368    0.239014    0.777801    11.00000    0.04794    0.04017 =
         0.08598    0.00102    0.02623   -0.00140
AFIX  43
H41   2    0.710613    0.263561    0.790201    11.00000   -1.20000
AFIX   0
C42   1    0.699108    0.195063    0.792036    11.00000    0.07031    0.06069 =
         0.09387    0.01215    0.02728    0.02657
C43   1    0.886968    0.219260    0.835662    11.00000    0.06360    0.13690 =
         0.26807    0.06957   -0.00195    0.02433
AFIX  33
H43A  2    0.960778    0.207208    0.857633    11.00000   -1.50000
H43B  2    0.884144    0.234159    0.783889    11.00000   -1.50000
H43C  2    0.869480    0.240900    0.873947    11.00000   -1.50000
AFIX   0
C44   1    0.626906    0.158486    0.774642    11.00000    0.10646    0.03481 =
         0.13782    0.01381    0.06654    0.00682
AFIX  43
H44   2    0.653247    0.128777    0.785468    11.00000   -1.20000
AFIX   0
C45   1    0.516300    0.166605    0.741319    11.00000    0.08815    0.04486 =
         0.13684   -0.01100    0.05049   -0.01593
PART  1
C46A  1    0.459158    0.091572    0.702886    41.00000    0.14668    0.04583 =
         0.19598    0.01835    0.02091   -0.00920
AFIX  33
H46A  2    0.416098    0.068388    0.721775    41.00000   -1.50000
H46B  2    0.424169    0.099176    0.646487    41.00000   -1.50000
H46C  2    0.533536    0.080407    0.706483    41.00000   -1.50000
PART  2
AFIX   0
C46B  1    0.349426    0.124378    0.716255   -41.00000    0.14227    0.04814 =
         0.19549    0.02064    0.02294   -0.00878
AFIX  33
H46D  2    0.306927    0.105773    0.672224   -41.00000   -1.50000
H46E  2    0.371584    0.106384    0.765705   -41.00000   -1.50000
H46F  2    0.304280    0.149586    0.725836   -41.00000   -1.50000
PART  0
AFIX   0
C47   1    0.476380    0.209681    0.726137    11.00000    0.06071    0.06990 =
         0.07057   -0.00745    0.01666    0.00019
AFIX  43
H47   2    0.400457    0.214539    0.703304    11.00000   -1.20000
AFIX   0
C48   1    0.263012    0.318144    0.944724    11.00000    0.09911    0.10674 =
         0.05820    0.00091    0.00626    0.02791
AFIX  43
H48   2    0.339434    0.317901    0.947635    11.00000   -1.20000
AFIX   0
C49   1    0.228367    0.318911    1.017024    11.00000    0.20456    0.15327 =
         0.05373    0.01373    0.03043    0.05641
AFIX  43
H49   2    0.279919    0.318385    1.068120    11.00000   -1.20000
AFIX   0
C50   1    0.116609    0.320458    1.011656    11.00000    0.25433    0.08358 =
         0.08911    0.00572    0.09991    0.00899
AFIX  43
H50   2    0.091061    0.321214    1.059743    11.00000   -1.20000
AFIX   0
C51   1    0.042168    0.320914    0.937395    11.00000    0.13417    0.07250 =
         0.14341   -0.00132    0.09188    0.00773
AFIX  43
H51   2   -0.034469    0.322352    0.933326    11.00000   -1.20000
AFIX   0
C52   1    0.083856    0.319164    0.867352    11.00000    0.08798    0.07586 =
         0.07361    0.00534    0.04071    0.00357
AFIX  43
H52   2    0.033510    0.318990    0.815719    11.00000   -1.20000
AFIX   0
HKLF    4


REM  namik42
REM wR2 = 0.2022, GooF = S = 1.070, Restrained GooF = 1.066 for all data
REM R1 = 0.0708 for 6362 Fo > 4sig(Fo) and 0.1594 for all 12093 data
REM 688 parameters refined using 131 restraints

END

WGHT      0.0913      5.8697

REM Highest difference peak  0.799,  deepest hole -0.832,  1-sigma level  0.207
Q1    1   1.3664  0.5294  0.8963  11.00000  0.05    0.80
Q2    1   1.3975  0.5103  0.9402  11.00000  0.05    0.71
Q3    1   0.4865  0.1239  0.7618  11.00000  0.05    0.69
Q4    1   1.4402  0.5210  0.9342  11.00000  0.05    0.69
Q5    1   1.2175  0.5404  0.7861  11.00000  0.05    0.69
Q6    1   0.4091  0.1249  0.6857  11.00000  0.05    0.68
Q7    1   0.6605  0.1184  0.7800  11.00000  0.05    0.67
Q8    1   1.4602  0.4690  0.9604  11.00000  0.05    0.67
Q9    1   1.3976  0.5456  0.9242  11.00000  0.05    0.65
Q10   1   0.7133  0.3923  1.1213  11.00000  0.05    0.65
;
_shelx_res_checksum   40786

_shelx_hkl_file
;
  -1   0   0    1.20    0.80
  -1   0   0    1.10    1.00
  -2   0   0 7280.57  414.66
  -2   0   0 6910.11  416.96
  -2   0   0 6843.22  416.36
  -2   0   0 7326.67  417.76
  -2   0   0 6842.52  416.46
   2   0   0 5766.62  414.66
   2   0   0 6598.84  416.86
   2   0   0 6544.85  417.26
   2   0   0 5885.41  416.96
   3   0   0    4.20    6.40
  -3   0   0    5.90    1.40
  -3   0   0    0.20    5.60
  -3   0   0    2.20    3.80
  -3   0   0    3.80    5.10
   3   0   0    9.00    2.10
   3   0   0   10.70    4.90
   3   0   0    1.10    4.80
   3   0   0    4.60    5.60
   4   0   0  493.75   35.40
  -4   0   0  439.46   35.10
  -4   0   0  470.25   34.10
  -4   0   0  484.05   36.70
  -4   0   0  454.65   33.80
   4   0   0  484.15   30.60
   4   0   0  445.46   34.40
   4   0   0  468.35   33.90
   4   0   0  493.35   34.30
  -5   0   0    8.70    7.90
  -5   0   0    6.10    8.50
   5   0   0    3.70    3.30
  -5   0   0   12.30    8.30
  -5   0   0    5.20   11.10
   5   0   0    5.60    2.90
   5   0   0    5.70    9.10
   5   0   0   14.80    8.50
   5   0   0    3.70    7.20
   5   0   0   -4.70    8.00
   6   0   0  414.16   35.00
  -6   0   0  397.56   33.00
   6   0   0  386.96   34.00
  -6   0   0  394.36   32.80
   6   0   0  415.66   28.80
   6   0   0  423.26   33.30
   6   0   0  425.76   27.30
  -6   0   0  379.26   33.80
   6   0   0  389.76   33.50
  -6   0   0  382.36   35.20
  -7   0   0   18.10   10.40
   7   0   0   25.90   15.30
   7   0   0   14.60    4.70
  -7   0   0    0.50   13.00
  -7   0   0   23.90   11.50
  -7   0   0    7.80   13.30
  -7   0   0  -13.20   10.00
   7   0   0   13.00    6.10
   7   0   0   18.60    5.80
   7   0   0    1.50   12.50
   7   0   0   22.70   14.40
   8   0   0  311.97   22.70
   8   0   0  324.97   31.10
  -8   0   0  308.47   34.30
  -8   0   0  321.17   29.90
   8   0   0  320.57   24.20
  -8   0   0  282.47   29.00
   8   0   0  356.06   31.80
   8   0   0  266.07   29.30
  -8   0   0  315.27   32.50
   8   0   0  354.66   24.20
   9   0   0   -0.90   17.00
  -9   0   0   17.20   12.10
  -9   0   0   -1.00   12.00
   9   0   0   20.80   17.00
   9   0   0   16.80    6.50
   9   0   0   18.60   15.70
  -9   0   0   13.00   13.50
  10   0   0  474.95   44.50
 -10   0   0  539.35   45.50
 -10   0   0  514.65   42.30
  10   0   0  502.55   47.30
  10   0   0  464.95   46.50
 -10   0   0  403.96   45.10
  11   0   0   31.00   17.30
 -11   0   0   -2.40   14.60
  11   0   0   19.20   26.00
 -11   0   0   -8.70   15.90
  11   0   0   64.09   25.50
  12   0   0  303.47   39.40
  12   0   0  130.19   25.40
 -12   0   0  223.48   31.30
 -12   0   0  254.37   38.60
 -13   0   0   57.29   19.90
  13   0   0   18.80   14.70
  13   0   0  112.19   31.60
  14   0   0   13.80   12.60
 -14   0   0   68.99   27.40
  14   0   0   64.49   33.80
   0  -1   0    0.00    0.20
   0  -1   0   -0.10    0.20
   0  -1   0    1.10    0.50
   0   1   0   -0.20    0.20
   0   1   0   -0.30    0.10
   1  -1   0    0.40    0.80
   1  -1   0    0.20    0.70
   1  -1   0    0.60    0.50
   1   1   0   -0.70    0.70
   1   1   0    0.10    0.60
  -1   1   0    3.70    1.30
   1   1   0   -0.90    0.70
   2  -1   0  111.49    9.80
  -2  -1   0  104.69    9.50
   2  -1   0   93.29    9.10
  -2  -1   0   98.19    8.80
  -2  -1   0  104.19    7.10
  -2  -1   0   97.59    8.70
  -2  -1   0  115.39    9.70
   2  -1   0   95.09    7.00
   2  -1   0  115.19   14.70
   2  -1   0   76.79    7.40
   2   1   0  111.29   12.00
  -2   1   0  114.09   10.60
   2   1   0   87.79    7.90
   2   1   0  110.79    9.70
   2   1   0   96.89   10.20
  -2   1   0   89.79    8.60
   2   1   0  104.59    7.20
  -2   1   0  112.29    7.00
  -2   1   0  106.09    9.00
   2   1   0   80.09    9.10
  -2   1   0   95.89    9.20
  -3  -1   0  277.97   20.40
  -3  -1   0  282.47   17.90
   3  -1   0  276.57   20.60
   3  -1   0  260.57   22.00
  -3  -1   0  259.27   20.10
   3  -1   0  277.87   17.90
  -3  -1   0  250.37   20.70
   3  -1   0  280.57   18.90
   3  -1   0  252.17   20.70
  -3  -1   0  281.67   21.90
  -3  -1   0  274.87   23.20
   3  -1   0  255.07   20.60
  -3   1   0  282.77   21.40
   3   1   0  272.97   18.20
  -3   1   0  251.67   21.70
   3   1   0  271.57   19.20
  -3   1   0  252.77   20.60
   3   1   0  262.37   20.50
   3   1   0  255.77   21.00
  -3   1   0  284.77   22.70
  -3   1   0  294.47   17.80
   3   1   0  254.97   20.50
   3   1   0  270.87   21.50
   4  -1   0   61.59    6.00
  -4  -1   0   70.39   10.50
  -4  -1   0   70.39   13.60
   4  -1   0   75.29   13.70
   4  -1   0   74.39   12.00
  -4  -1   0   53.39    9.00
  -4  -1   0   62.99   11.30
   4  -1   0   74.09   11.00
  -4  -1   0   74.99   10.50
   4  -1   0   66.29    9.90
   4   1   0   59.99    6.40
   4   1   0   68.59   12.60
  -4   1   0   78.39   10.60
  -4   1   0   70.19    9.90
   4   1   0   59.19    7.50
   4   1   0   62.99   10.00
   4   1   0   66.39   10.30
  -4   1   0   87.39   12.80
   4   1   0   76.39   11.90
  -4   1   0   66.59   12.70
   5  -1   0   10.80    8.80
  -5  -1   0    5.50    6.70
  -5  -1   0    9.00    7.20
   5  -1   0    6.40   10.60
  -5  -1   0    5.60   10.20
   5  -1   0   17.60    3.40
   5  -1   0   11.80    7.50
   5  -1   0   21.40    4.60
   5  -1   0    7.10    7.30
  -5  -1   0    6.20    9.00
  -5  -1   0   18.40    8.00
   5   1   0   18.80    5.10
  -5   1   0   18.40    6.80
  -5   1   0   21.00   10.30
   5   1   0    0.80    9.10
   5   1   0   13.10    3.50
  -5   1   0    8.10   11.60
   5   1   0    0.30    8.50
  -5   1   0   22.60    9.60
   5   1   0    1.60    7.70
   5   1   0   12.10    9.30
  -6  -1   0  167.68   19.10
   6  -1   0  165.98   13.80
   6  -1   0  193.78   22.00
  -6  -1   0  203.48   20.10
  -6  -1   0  226.38   27.70
  -6  -1   0  204.38   25.00
   6  -1   0  181.78   21.00
   6  -1   0  178.78   20.80
  -6  -1   0  174.88   20.00
   6  -1   0  168.18   15.60
   6  -1   0  189.58   25.40
   6   1   0  198.68   21.80
   6   1   0  215.98   21.50
   6   1   0  182.78   14.20
  -6   1   0  163.58   19.40
  -6   1   0  185.08   21.60
   6   1   0  191.98   20.10
   6   1   0  195.58   15.80
  -6   1   0  166.48   20.80
   6   1   0  190.28   23.40
  -6   1   0  210.98   29.30
  -7  -1   0  184.78   22.40
   7  -1   0  189.48   25.40
   7  -1   0  196.78   16.50
  -7  -1   0  190.58   27.80
  -7  -1   0  234.28   29.00
   7  -1   0  173.88   14.40
  -7  -1   0  207.88   24.00
   7  -1   0  184.58   25.40
   7  -1   0  220.68   26.00
  -7  -1   0  141.19   20.10
   7  -1   0  215.88   27.80
  -7   1   0  201.98   28.50
  -7   1   0  187.08   23.10
   7   1   0  176.88   16.10
  -7   1   0  245.08   38.80
   7   1   0  160.48   14.30
   7   1   0  220.58   27.80
  -7   1   0  215.28   21.80
   7   1   0  178.88   23.80
   7   1   0  184.08   25.90
   7   1   0  179.88   16.10
  -7   1   0  159.58   19.10
  -8  -1   0   -7.10   15.00
   8  -1   0   13.30    6.20
   8  -1   0    0.60   11.00
  -8  -1   0    8.40   10.80
   8  -1   0    4.80    4.90
   8  -1   0   13.10    6.30
   8  -1   0   -2.70   13.60
   8  -1   0   16.90   12.50
  -8  -1   0   16.50   19.30
   8   1   0    0.40    4.40
   8   1   0   10.10    6.20
   8   1   0   -0.70    5.80
   8   1   0   -3.70   10.50
  -8   1   0   -1.60   18.10
  -8   1   0    1.50   11.70
  -8   1   0   -9.70   10.30
   8   1   0   27.00   16.30
  -8   1   0    3.90   10.60
   8   1   0   20.10   14.20
   9  -1   0  269.47   20.00
  -9  -1   0  254.07   28.20
   9  -1   0  297.57   33.80
  -9  -1   0  214.88   30.40
   9  -1   0  278.87   29.40
   9  -1   0  283.47   35.10
  -9  -1   0  164.58   28.30
   9   1   0  271.97   33.10
   9   1   0  303.67   36.40
   9   1   0  232.88   30.90
  -9   1   0  197.98   24.50
  -9   1   0  233.98   27.40
   9   1   0  269.37   20.60
   9   1   0  248.08   21.70
 -10  -1   0   75.39   18.50
 -10  -1   0   37.60   19.00
 -10  -1   0   45.30   20.00
  10  -1   0   74.09   21.50
  10  -1   0   91.29   23.90
  10  -1   0   71.89   24.60
 -10   1   0  110.49   19.60
  10   1   0   88.59   25.40
  10   1   0   34.50   15.00
  10   1   0   63.39   19.70
 -10   1   0   25.90   17.60
 -10   1   0   72.89   17.80
  11  -1   0  129.39   28.30
  11  -1   0  216.68   34.60
 -11  -1   0  184.08   32.60
 -11  -1   0  248.08   30.50
  11  -1   0  283.47   39.00
  11   1   0  256.77   36.30
 -11   1   0  191.48   32.70
 -11   1   0  191.08   26.90
  11   1   0  142.29   27.60
  12  -1   0  100.09   27.90
  12  -1   0  123.29   30.60
 -12  -1   0   64.89   24.80
  12  -1   0   27.80   15.40
 -12  -1   0   69.59   20.90
  12   1   0   83.89   27.60
 -12   1   0   62.89   21.50
  12   1   0   49.99   17.00
 -13  -1   0   48.70   19.50
  13  -1   0   12.90   11.70
  13  -1   0   36.50   27.30
  13   1   0   20.10   13.50
  13   1   0   28.60   22.20
 -13   1   0   -2.70   18.80
  14  -1   0  108.19   35.90
  14  -1   0   13.70   14.40
 -14  -1   0   33.50   21.80
  14   1   0   16.80   31.90
 -14   1   0   -1.70   21.30
  14   1   0   13.80   12.70
   0  -2   0   -1.30    0.70
   0  -2   0    1.10    1.20
   0  -2   0    0.40    0.40
   0  -2   0   -0.10    0.60
   0   2   0   -0.80    0.50
   0   2   0    0.10    0.40
   0   2   0    0.10    0.40
   2  -2   0  874.41   58.79
  -2  -2   0  960.90   59.49
   2  -2   0  905.31   59.19
  -2  -2   0  935.61   58.99
  -2  -2   0  877.71   59.09
  -2  -2   0  870.41   59.39
  -2  -2   0  886.81   59.89
   2  -2   0  926.51   57.89
  -2  -2   0  893.61   59.69
   2  -2   0 1041.10   62.09
   2   2   0  895.71   59.39
  -2   2   0  978.90   61.29
  -2   2   0  923.01   59.19
  -2   2   0  917.41   58.79
   2   2   0  911.81   57.99
   2   2   0  896.41   58.79
   2   2   0  888.81   58.79
  -2   2   0  935.51   58.29
  -2   2   0  916.81   59.59
  -2   2   0  904.01   57.59
  -2   2   0  889.61   59.09
  -3  -2   0 5015.40  321.97
   3  -2   0 5128.09  322.47
  -3  -2   0 5168.28  321.67
   3  -2   0 5371.96  323.97
  -3  -2   0 5095.59  322.27
   3  -2   0 5053.49  320.97
   3  -2   0 5023.20  322.07
   3  -2   0 5186.28  321.97
  -3  -2   0 4951.00  325.47
   3  -2   0 5014.20  319.77
  -3  -2   0 5283.27  322.87
  -3   2   0 4900.71  321.87
   3   2   0 5068.39  322.57
   3   2   0 5130.19  320.97
  -3   2   0 5342.47  319.97
   3   2   0 5345.27  319.97
   3   2   0 4986.60  322.17
  -3   2   0 4824.42  322.47
  -3   2   0 5341.47  324.77
   3   2   0 5018.90  321.97
  -3   2   0 5096.19  320.77
  -3   2   0 5160.08  320.17
   3   2   0 5422.26  322.87
   4  -2   0   21.40    8.40
  -4  -2   0   31.10    8.80
  -4  -2   0   43.70    8.10
  -4  -2   0   42.90   10.40
   4  -2   0   54.89   12.00
  -4  -2   0   28.30    8.90
   4  -2   0   49.99    9.50
   4  -2   0   51.99    9.30
   4  -2   0   47.30    5.10
   4  -2   0   34.30    6.10
  -4  -2   0   51.09   11.00
  -4   2   0   49.99    4.70
   4   2   0   44.50    6.40
  -4   2   0   44.40   13.30
   4   2   0   51.19   10.80
  -4   2   0   41.30    9.10
   4   2   0   56.39   10.50
   4   2   0   53.49   10.60
  -4   2   0   34.10    8.90
  -4   2   0   46.10    7.10
   4   2   0   36.20    8.80
   4   2   0   37.30    5.00
  -4   2   0   46.00    8.40
   5  -2   0   64.79   14.90
  -5  -2   0   65.89   10.80
   5  -2   0   80.49   14.30
   5  -2   0   66.89   12.10
  -5  -2   0  136.79   18.00
  -5  -2   0   86.49   14.80
   5  -2   0   54.89   12.50
  -5  -2   0   80.09   13.20
  -5  -2   0   74.49   13.30
   5  -2   0   72.49    7.40
   5  -2   0   75.09    9.00
  -5   2   0   77.19    5.60
  -5   2   0   63.09   12.00
  -5   2   0   65.59   17.20
  -5   2   0   84.89   10.40
   5   2   0   64.49   13.30
  -5   2   0   71.89   13.20
   5   2   0   81.49   13.50
   5   2   0   66.89    8.80
  -5   2   0   78.59   12.90
  -5   2   0   62.09    5.80
   5   2   0   59.39   13.70
   5   2   0   67.89   12.40
   5   2   0   56.39    7.30
   6  -2   0  173.48   22.30
   6  -2   0  179.78   21.30
  -6  -2   0  183.08   25.00
   6  -2   0  155.38   13.20
  -6  -2   0  147.59   20.50
   6  -2   0  171.28   21.10
   6  -2   0  165.48   15.20
  -6  -2   0  180.18   20.80
  -6  -2   0  145.09   17.80
   6  -2   0  205.38   25.60
  -6  -2   0  181.88   24.30
  -6   2   0  181.98   21.00
  -6   2   0  162.48   15.80
   6   2   0  147.09   13.40
  -6   2   0  209.88   24.50
   6   2   0  133.49   18.10
   6   2   0  174.58   22.00
  -6   2   0  152.38   19.50
  -6   2   0  204.38   28.20
   6   2   0  176.68   21.60
   6   2   0  171.08   15.40
   6   2   0  204.98   24.10
   7  -2   0  -12.20    8.40
  -7  -2   0    9.50   12.50
   7  -2   0   -0.20   11.70
  -7  -2   0   -9.80    9.20
  -7  -2   0  -10.90   10.80
  -7  -2   0    2.50   10.60
   7  -2   0    2.90    6.20
  -7  -2   0    1.40    9.80
   7  -2   0   12.20    4.70
   7  -2   0   -4.10    7.30
  -7   2   0    1.00   10.20
   7   2   0    7.40    9.00
  -7   2   0    5.70   10.90
   7   2   0   -0.30    4.50
  -7   2   0   -2.10   12.70
   7   2   0  -11.90    8.20
  -7   2   0   -5.90   14.70
   7   2   0    2.80   12.30
   7   2   0    0.90    6.10
   7   2   0  -14.40   21.90
  -7   2   0    9.90    7.50
  -8  -2   0   56.39   19.60
   8  -2   0   29.30   17.40
   8  -2   0   29.10    7.70
  -8  -2   0   49.90   14.00
   8  -2   0   37.40   15.10
  -8  -2   0   43.80   18.90
   8  -2   0   38.00   16.60
   8  -2   0   39.20    6.40
   8   2   0   29.50    7.70
  -8   2   0   40.50   12.20
   8   2   0   29.80    6.20
   8   2   0   23.20   15.00
   8   2   0   53.39   15.10
  -8   2   0   44.10   20.20
   8   2   0   42.50   14.60
   8   2   0   44.40    8.40
  -8   2   0   39.20   14.80
   9  -2   0   62.89   18.60
  -9  -2   0    9.70   14.50
   9  -2   0   49.60    8.70
  -9  -2   0   70.39   18.10
   9  -2   0   47.90   13.30
   9  -2   0   37.50   18.60
   9  -2   0   53.69   21.10
   9   2   0    6.10    9.50
   9   2   0   28.70   16.60
  -9   2   0   31.20   13.90
   9   2   0   39.90    9.30
   9   2   0   58.69   17.10
   9   2   0   40.80    9.20
  -9   2   0   49.00   12.80
  10  -2   0   34.80   22.40
  10  -2   0   -2.00    4.10
 -10  -2   0   -4.00   16.90
 -10  -2   0    8.60   14.00
  10  -2   0   -7.60   13.90
  10  -2   0   -3.80   14.10
 -10  -2   0   -3.30   13.10
  10   2   0   -4.30   19.40
  10   2   0   -3.20    6.40
 -10   2   0   -4.40   12.20
  10   2   0    1.70    5.80
 -10   2   0   -8.60   13.60
  10   2   0    7.50   15.30
 -11  -2   0   17.20   17.50
  11  -2   0  -13.90   20.20
  11  -2   0   17.30   16.80
 -11  -2   0    4.70   14.20
  11  -2   0    1.80   18.00
  11   2   0  -15.30   12.10
 -11   2   0  -12.00   17.90
 -11   2   0  -27.10   15.10
  11   2   0   37.00   22.80
  12  -2   0   13.70   21.70
  12  -2   0    4.90   21.90
 -12  -2   0  -17.90   16.40
  12  -2   0    7.60   13.30
 -12  -2   0   -8.80   20.10
 -12   2   0  -30.50   16.00
  12   2   0    9.90   14.40
  12   2   0   25.80   23.50
  13  -2   0    4.80   11.90
  13  -2   0   69.09   28.20
 -13  -2   0   33.80   22.10
  13   2   0   -0.30   26.30
  13   2   0   -1.90    8.70
 -13   2   0   20.40   19.20
 -14  -2   0   18.10   23.60
  14  -2   0    7.20   14.20
  14  -2   0   57.59   31.60
  14   2   0    9.90   10.70
  14   2   0   11.50   31.00
   0  -3   0   -2.80    1.40
   0  -3   0    0.20    0.70
   0  -3   0    0.80    1.70
   0  -3   0   -0.70    1.00
   0   3   0   -0.40    1.00
   0   3   0    0.80    0.90
   0   3   0    0.80    0.90
   1  -3   0 4398.56  287.27
  -1   3   0 5029.20  289.97
   1   3   0 4292.47  287.07
  -1   3   0 5046.70  286.87
  -1   3   0 4238.98  287.77
   1   3   0 4615.94  287.47
  -2  -3   0  274.17   19.00
  -2  -3   0  259.27   19.40
   2  -3   0  248.98   19.50
   2  -3   0  275.17   21.90
  -2  -3   0  259.87   21.10
  -2  -3   0  289.97   20.20
   2  -3   0  256.47   18.40
   2  -3   0  262.67   19.30
   2  -3   0  252.97   17.50
  -2   3   0  261.67   19.70
  -2   3   0  278.77   17.80
  -2   3   0  260.17   17.90
  -2   3   0  282.27   21.60
   2   3   0  278.47   19.30
   2   3   0  287.97   18.60
   2   3   0  272.07   19.60
  -2   3   0  283.67   19.60
  -2   3   0  271.07   19.50
  -2   3   0  244.68   19.50
  -2   3   0  272.07   19.40
  -2   3   0  280.67   18.60
   3  -3   0 2619.64  171.18
  -3  -3   0 2719.73  170.68
   3  -3   0 2639.54  169.08
  -3  -3   0 2477.35  174.18
  -3  -3   0 2781.92  171.18
  -3  -3   0 2585.54  170.88
   3  -3   0 2763.62  170.88
   3  -3   0 2791.52  172.88
   3  -3   0 2700.33  170.58
  -3  -3   0 2771.02  170.58
  -3  -3   0 2729.63  171.48
   3  -3   0 2584.54  170.78
  -3   3   0 2581.64  171.38
  -3   3   0 2828.22  174.08
   3   3   0 2855.21  171.48
  -3   3   0 2653.93  169.38
   3   3   0 2638.04  170.38
  -3   3   0 2706.43  170.28
   3   3   0 2804.22  170.58
   3   3   0 2652.83  170.88
   3   3   0 2780.92  169.18
  -3   3   0 2596.54  170.78
   3   3   0 2606.64  171.08
  -3   3   0 2743.23  168.78
  -3   3   0 2715.43  168.58
  -4  -3   0   72.69   10.40
   4  -3   0   52.19   10.90
   4  -3   0   49.20   13.00
   4  -3   0   54.79    9.80
  -4  -3   0   69.89   11.80
   4  -3   0   49.90    7.60
   4  -3   0   55.19    9.30
  -4  -3   0   69.49   10.50
   4  -3   0   47.00    6.00
  -4  -3   0   63.19    9.50
  -4  -3   0   41.60   10.50
   4   3   0   41.30    9.70
   4   3   0   64.59    8.40
   4   3   0   54.59    6.50
   4   3   0   63.19   11.30
  -4   3   0   58.99    5.70
  -4   3   0   51.79    9.70
  -4   3   0   52.39    6.30
   4   3   0   64.39   11.40
  -4   3   0   63.39   13.50
  -4   3   0   50.89    9.90
  -4   3   0   57.99   10.20
  -4   3   0   44.80    6.90
  -5  -3   0  766.72   57.39
   5  -3   0  850.01   54.59
  -5  -3   0  850.31   56.79
   5  -3   0  780.52   52.49
  -5  -3   0  784.22   56.39
   5  -3   0  784.92   56.09
  -5  -3   0  747.43   58.19
   5  -3   0  802.22   58.79
   5  -3   0  888.31   56.79
   5  -3   0  816.12   57.29
  -5  -3   0  811.02   55.49
   5   3   0  840.92   54.49
   5   3   0  784.72   55.89
  -5   3   0  824.92   56.09
   5   3   0  804.92   52.69
  -5   3   0  811.82   51.69
  -5   3   0  857.41   54.09
   5   3   0  822.32   56.99
  -5   3   0  798.62   52.39
  -5   3   0  724.63   57.19
  -5   3   0  793.02   56.39
  -5   3   0  853.51   61.19
   5   3   0  804.62   57.59
  -6  -3   0   95.69   15.10
   6  -3   0  109.49   20.90
  -6  -3   0   86.09   17.60
  -6  -3   0  117.69   15.70
  -6  -3   0  121.99   20.00
   6  -3   0   90.29   17.10
  -6  -3   0   85.09   13.70
   6  -3   0  112.29   15.50
   6  -3   0   85.99    9.70
   6  -3   0   94.89   11.90
   6  -3   0  100.39   15.30
   6   3   0  101.89   17.70
  -6   3   0   92.09   15.30
   6   3   0   78.69    9.40
   6   3   0   59.89   15.30
   6   3   0  100.39   16.30
  -6   3   0   89.89   10.70
  -6   3   0   99.99    6.90
  -6   3   0   98.59   18.20
  -6   3   0   82.49   22.40
  -6   3   0  101.89   15.80
   6   3   0   93.19   11.60
  -7  -3   0  529.25   43.40
  -7  -3   0  494.85   45.20
   7  -3   0  556.94   36.90
  -7  -3   0  557.44   42.90
   7  -3   0  565.24   45.00
   7  -3   0  543.25   42.00
   7  -3   0  599.34   39.30
   7  -3   0  501.05   43.70
  -7  -3   0  560.24   42.40
   7  -3   0  534.15   43.30
  -7  -3   0  534.65   44.70
   7   3   0  518.45   36.90
  -7   3   0  596.94   50.19
  -7   3   0  483.05   44.00
   7   3   0  556.04   39.00
  -7   3   0  515.65   42.40
  -7   3   0  540.15   38.40
   7   3   0  537.25   44.00
  -7   3   0  544.45   44.20
   7   3   0  541.95   43.00
   8  -3   0  882.41   62.19
  -8  -3   0  753.82   63.19
   8  -3   0  833.42   63.59
   8  -3   0  848.22   62.49
   8  -3   0  865.81   63.39
   8  -3   0  899.91   56.59
  -8  -3   0  807.52   60.59
  -8  -3   0  687.03   62.99
   8  -3   0  845.72   54.49
  -8   3   0  777.02   60.79
   8   3   0  826.12   61.59
  -8   3   0  826.12   56.69
   8   3   0  762.82   54.09
   8   3   0  789.72   61.29
   8   3   0  893.91   56.69
  -9  -3   0  229.38   33.00
   9  -3   0  298.97   36.80
   9  -3   0  226.88   31.10
  -9  -3   0  233.78   29.40
  -9  -3   0  249.08   36.40
   9  -3   0  248.78   28.70
   9  -3   0  279.17   26.40
   9  -3   0  302.57   23.30
  -9   3   0  262.17   24.10
   9   3   0  290.77   23.60
  -9   3   0  313.67   26.90
   9   3   0  275.57   22.40
   9   3   0  317.57   31.20
   9   3   0  261.37   33.20
   9   3   0  191.18   22.30
  10  -3   0   66.19   18.50
 -10  -3   0   44.50   18.00
  10  -3   0   50.19    8.20
  10  -3   0   61.89    8.90
 -10  -3   0   60.69   22.10
  10  -3   0   59.49   20.00
  10  -3   0   60.79    8.60
  10  -3   0   66.69   23.30
  10   3   0   55.09   23.00
 -10   3   0   52.59   16.30
  10   3   0   54.09    9.50
  10   3   0   47.10   19.50
  10   3   0   55.39   10.30
 -11  -3   0   43.60   18.20
 -11  -3   0   35.90   19.70
  11  -3   0   52.09   24.40
  11  -3   0   33.10   19.00
  11  -3   0   70.09   26.20
  11   3   0   17.50   17.50
  11   3   0   73.99   22.50
 -11   3   0   45.60   19.00
 -11   3   0   35.80   19.30
 -12  -3   0   27.70   20.00
  12  -3   0   -8.40   12.60
  12  -3   0   -5.10   21.50
 -12  -3   0   -0.50   17.20
  12  -3   0   20.40   24.20
 -12   3   0  -20.50   15.10
  12   3   0   12.10   11.80
  12   3   0   54.19   24.80
 -13  -3   0  -10.90   21.00
  13  -3   0   67.39   27.20
  13  -3   0    9.20   13.00
 -13  -3   0    8.80   20.60
  13  -3   0   74.29   30.80
  13   3   0   10.50   12.70
 -13   3   0   30.70   18.40
  13   3   0   50.29   28.60
  14  -3   0    4.50   12.80
 -14  -3   0   18.80   19.10
  14  -3   0    5.60   28.40
  14   3   0  -30.30   26.00
  14   3   0   -3.00   11.50
   0  -4   0 1379.06   87.29
   0  -4   0 1335.67   86.59
   0   4   0 1360.96   86.19
   0   4   0 1410.46   87.39
   0   4   0 1330.27   88.19
   0   4   0 1366.66   85.99
   1  -4   0    3.80    1.30
  -1  -4   0    8.30    4.10
   1  -4   0    7.20    2.40
   1  -4   0   15.60    4.60
   1  -4   0    6.90    2.40
  -1  -4   0   12.70    3.50
  -1   4   0   13.60    2.60
  -1   4   0   16.70    2.00
  -1   4   0   18.40    4.00
   1   4   0   11.00    3.30
   1   4   0   13.50    3.30
  -1   4   0    9.00    3.60
  -1   4   0    5.10    4.40
  -1   4   0    7.30    4.50
   1   4   0   11.10    4.00
   2  -4   0  234.58   17.90
  -2  -4   0  196.38   14.40
   2  -4   0  206.28   14.10
   2  -4   0  206.88   14.00
   2  -4   0  165.68   16.00
   2  -4   0  205.98   15.00
   2  -4   0  212.18   16.20
   2  -4   0  214.68   16.10
  -2  -4   0  205.58   16.30
   2  -4   0  207.28   15.10
  -2  -4   0  239.08   16.10
  -2  -4   0  203.48   15.70
  -2   4   0  203.78   13.60
   2   4   0  186.68   15.40
   2   4   0  213.18   16.10
  -2   4   0  200.78   14.60
   2   4   0  212.98   15.20
  -2   4   0  191.48   14.60
  -2   4   0  189.58   16.50
   2   4   0  171.08   17.20
  -2   4   0  202.18   15.00
  -2   4   0  216.68   18.20
  -2   4   0  189.08   15.70
   2   4   0  212.68   15.90
  -2   4   0  208.68   16.20
  -3  -4   0  159.98   14.80
  -3  -4   0  123.69   13.40
  -3  -4   0  124.19   14.00
  -3  -4   0  137.19   12.60
   3  -4   0  144.59   13.50
  -3  -4   0  158.08   13.90
   3  -4   0  143.69   14.20
  -3  -4   0  154.18   13.70
   3  -4   0  148.59   14.90
   3  -4   0  158.28   14.20
   3  -4   0  154.68   10.70
   3  -4   0  163.28   13.90
   3   4   0  148.39   13.50
  -3   4   0  139.49   11.60
  -3   4   0  153.88   13.60
  -3   4   0  156.78   11.10
  -3   4   0  167.28   17.40
  -3   4   0  135.99   13.50
  -3   4   0  157.28   11.90
   3   4   0  169.58   13.70
   3   4   0  139.19   12.90
  -3   4   0  146.49   13.50
   3   4   0  145.09   13.50
  -3   4   0  152.48   13.10
  -4  -4   0  365.56   26.90
   4  -4   0  334.77   23.80
   4  -4   0  338.67   26.60
   4  -4   0  348.57   27.20
   4  -4   0  350.86   25.90
   4  -4   0  344.97   26.30
  -4  -4   0  336.67   26.10
  -4  -4   0  328.27   26.50
   4  -4   0  365.06   29.30
  -4  -4   0  369.46   26.80
  -4  -4   0  303.57   27.40
  -4   4   0  363.56   30.10
  -4   4   0  328.07   26.30
   4   4   0  339.37   26.80
  -4   4   0  340.27   26.80
   4   4   0  302.67   25.10
   4   4   0  359.66   25.80
   4   4   0  345.57   26.70
  -4   4   0  338.37   22.90
  -4   4   0  309.37   26.10
   4   4   0  332.47   27.20
  -4   4   0  321.37   24.10
  -4   4   0  331.67   25.30
  -4   4   0  351.56   23.20
   4   4   0  355.66   23.90
  -5  -4   0  322.47   25.80
   5  -4   0  294.27   26.50
   5  -4   0  272.67   27.80
   5  -4   0  351.16   26.20
   5  -4   0  306.37   21.70
   5  -4   0  325.57   24.20
   5  -4   0  301.27   25.70
  -5  -4   0  281.27   25.40
  -5  -4   0  260.87   25.70
  -5  -4   0  320.87   24.50
  -5  -4   0  271.47   26.50
   5   4   0  302.77   22.00
  -5   4   0  271.17   22.00
  -5   4   0  293.27   26.50
   5   4   0  296.97   23.90
  -5   4   0  289.27   21.30
  -5   4   0  291.47   25.20
   5   4   0  300.97   26.00
  -5   4   0  283.77   25.20
   5   4   0  334.67   26.90
  -5   4   0  315.67   20.80
   5   4   0  304.07   25.50
  -5   4   0  318.67   30.90
  -6  -4   0  582.54   41.90
   6  -4   0  568.24   38.80
   6  -4   0  589.44   44.50
  -6  -4   0  530.35   40.20
   6  -4   0  490.85   40.90
  -6  -4   0  401.86   41.40
  -6  -4   0  557.54   41.90
   6  -4   0  504.65   40.30
   6  -4   0  525.55   36.10
  -6  -4   0  555.94   41.80
   6  -4   0  543.05   41.20
  -6   4   0  525.65   40.60
   6   4   0  528.95   36.30
  -6   4   0  517.05   46.50
  -6   4   0  554.14   34.70
   6   4   0  554.24   38.60
  -6   4   0  532.45   38.20
  -6   4   0  515.35   40.60
   6   4   0  569.14   41.30
  -6   4   0  542.65   36.20
  -6   4   0  487.55   35.10
   6   4   0  530.65   41.90
  -6   4   0  505.05   42.30
  -7  -4   0  260.97   26.70
   7  -4   0  261.37   27.20
  -7  -4   0  268.27   29.00
   7  -4   0  296.37   28.40
  -7  -4   0  283.67   26.80
   7  -4   0  300.97   27.20
   7  -4   0  288.97   23.80
  -7  -4   0  243.18   26.40
   7  -4   0  270.67   20.70
   7  -4   0  232.38   28.00
  -7  -4   0  224.18   26.60
  -7   4   0  279.77   21.30
  -7   4   0  240.08   24.50
   7   4   0  315.57   24.20
   7   4   0  281.77   28.70
   7   4   0  232.58   20.70
  -7   4   0  255.17   23.40
   7   4   0  271.97   27.00
  -7   4   0  239.48   27.70
  -7   4   0  348.47   42.10
   8  -4   0  119.69   22.30
  -8  -4   0   87.19   18.50
   8  -4   0  113.99   12.30
  -8  -4   0   92.09   21.10
   8  -4   0  106.19   20.70
   8  -4   0   95.89   19.30
   8  -4   0  116.59   23.40
  -8  -4   0  137.49   25.00
  -8  -4   0   87.29   17.70
   8  -4   0  108.49   14.00
   8   4   0  140.29   21.40
   8   4   0   75.69   10.80
  -8   4   0  103.19   15.90
   8   4   0   84.49   13.20
  -8   4   0  116.79   14.20
  -8   4   0  106.89   18.70
   8   4   0  135.19   19.90
  -9  -4   0   16.80   14.60
   9  -4   0   36.90   19.10
  -9  -4   0  -11.10   15.10
  -9  -4   0   25.90   16.40
  -9  -4   0    1.80   14.60
   9  -4   0   13.60   14.40
   9  -4   0   -3.10    8.20
   9  -4   0    9.40    8.10
   9  -4   0   22.30   15.10
   9   4   0    1.10   11.10
   9   4   0   -8.10    8.30
  -9   4   0   -8.70    8.80
   9   4   0    1.30   18.20
   9   4   0   -8.60    7.90
  -9   4   0    4.40    9.20
  10  -4   0    2.10   19.80
 -10  -4   0    1.60   15.60
  10  -4   0  -24.30   18.20
  10  -4   0   24.30   17.00
  10  -4   0    4.10    7.30
 -10  -4   0    5.80   13.40
  10   4   0    9.00    8.60
  10   4   0   -5.90   14.40
  10   4   0    0.10    8.70
  10   4   0   16.80   20.40
  11  -4   0  151.18   38.90
 -11  -4   0  126.19   24.00
  11  -4   0  104.49   28.70
 -11  -4   0  139.59   28.70
  11  -4   0   90.19   23.00
  11   4   0  156.08   12.70
 -11   4   0  148.29   24.80
  11   4   0   84.89   25.70
  11   4   0  119.99   35.50
  12  -4   0    3.20   11.60
 -12  -4   0   34.20   21.80
  12  -4   0    2.10   22.70
 -12  -4   0  -26.90   18.60
  12  -4   0    7.90   22.00
 -12   4   0    8.40   21.00
  12   4   0   29.50   24.50
  12   4   0   11.50   11.40
  13  -4   0   93.99   29.50
  13  -4   0   35.40   14.90
  13  -4   0  104.89   32.10
 -13  -4   0   52.59   21.90
 -13   4   0   21.00   22.80
  13   4   0   42.20   16.80
  13   4   0  103.19   30.70
  14  -4   0    4.90   12.50
  14  -4   0  -16.50   26.40
 -14  -4   0   -9.30   21.40
  14  -4   0   32.60   28.00
  14   4   0   11.50   13.20
  14   4   0  -31.00   17.80
   0  -5   0   -0.80    3.80
   0  -5   0    1.50    2.70
   0  -5   0    1.80    2.80
   0  -5   0    0.00    5.00
   0  -5   0   -1.40    2.70
   0   5   0   -1.50    2.30
   0   5   0    1.80    3.80
   0   5   0    1.90    2.40
   0   5   0    5.40    2.50
   0   5   0    0.30    2.90
   0   5   0   -2.70    3.10
  -1  -5   0  152.18   13.50
   1  -5   0  128.29   13.00
   1  -5   0  155.88   11.40
  -1  -5   0  138.29   11.10
  -1  -5   0  134.79   11.70
  -1  -5   0  133.19   14.90
   1  -5   0  140.79    9.90
   1  -5   0  150.48   11.70
  -1  -5   0  142.49   11.40
   1  -5   0  132.29   13.20
  -1   5   0  142.09   13.60
   1   5   0  160.58   12.40
   1   5   0  141.39   11.00
  -1   5   0  149.99   12.50
  -1   5   0  138.89   11.30
  -1   5   0  145.29   10.80
  -1   5   0  122.79   12.40
   1   5   0  147.69   13.60
  -1   5   0  147.69   10.10
   2  -5   0 2470.75  154.68
   2  -5   0 2356.76  153.48
   2  -5   0 2506.45  153.48
   2  -5   0 2415.16  154.68
   2  -5   0 2460.45  155.08
  -2  -5   0 2377.26  155.58
  -2  -5   0 2482.65  154.28
   2  -5   0 2453.35  152.38
  -2  -5   0 2451.65  152.68
   2  -5   0 2372.46  155.68
   2  -5   0 2579.84  156.38
   2   5   0 2359.26  155.18
  -2   5   0 2204.58  153.78
   2   5   0 2522.55  155.48
   2   5   0 2411.96  154.28
   2   5   0 2473.35  155.98
  -2   5   0 2523.25  156.28
  -2   5   0 2494.45  154.08
  -2   5   0 2453.35  152.18
  -2   5   0 2410.16  153.38
   3  -5   0  194.28   15.60
  -3  -5   0  207.98   17.20
   3  -5   0  209.78   19.60
   3  -5   0  223.58   17.50
   3  -5   0  198.18   17.00
   3  -5   0  193.18   17.90
  -3  -5   0  210.08   15.90
  -3  -5   0  223.78   18.00
   3  -5   0  199.98   17.40
   3  -5   0  191.58   14.00
  -3  -5   0  209.48   17.60
  -3  -5   0  205.88   17.40
   3   5   0  206.38   17.00
   3   5   0  219.18   17.50
   3   5   0  221.48   18.00
  -3   5   0  201.68   15.60
  -3   5   0  214.28   17.30
  -3   5   0  185.98   14.90
  -3   5   0  189.88   19.40
  -3   5   0  205.68   14.30
  -3   5   0  179.38   17.50
  -3   5   0  214.18   18.00
   3   5   0  214.68   16.00
   4  -5   0 2620.64  174.38
   4  -5   0 2919.61  177.08
   4  -5   0 2894.81  174.58
  -4  -5   0 2941.11  175.78
  -4  -5   0 2620.64  174.28
  -4  -5   0 2917.41  174.78
   4  -5   0 2724.93  174.98
   4  -5   0 2663.23  172.18
   4  -5   0 2626.54  174.38
  -4  -5   0 2720.53  175.28
  -4  -5   0 2268.97  175.18
  -4  -5   0 2766.92  173.88
   4   5   0 2744.23  174.38
  -4   5   0 2695.03  175.18
  -4   5   0 3010.10  179.68
  -4   5   0 2586.84  173.98
   4   5   0 2699.73  174.38
  -4   5   0 2705.43  172.48
   4   5   0 2595.64  173.48
   4   5   0 2906.11  174.78
  -4   5   0 2753.62  171.08
  -4   5   0 2812.52  171.78
  -4   5   0 2743.83  174.08
  -4   5   0 2683.93  171.78
   4   5   0 2754.52  172.18
  -4   5   0 2569.24  174.28
   5  -5   0  956.40   68.49
   5  -5   0  993.70   71.09
   5  -5   0  995.40   65.29
  -5  -5   0 1019.80   69.19
   5  -5   0 1016.30   68.29
  -5  -5   0  828.32   69.19
  -5  -5   0  988.50   68.19
  -5  -5   0 1060.49   68.29
   5  -5   0  993.30   69.19
  -5  -5   0 1047.80   68.49
   5  -5   0 1052.89   68.09
  -5   5   0  970.90   65.99
   5   5   0  987.50   68.99
   5   5   0 1068.29   65.39
  -5   5   0  904.51   65.29
  -5   5   0 1064.19   67.29
  -5   5   0  890.11   67.89
  -5   5   0  983.50   64.19
  -5   5   0  987.00   66.09
  -5   5   0 1000.70   64.09
   5   5   0 1092.59   69.39
  -5   5   0 1020.50   68.29
   5   5   0 1040.80   67.89
  -5   5   0  989.50   73.29
  -5   5   0  983.60   69.49
   5   5   0 1041.60   68.69
   6  -5   0  197.98   21.40
   6  -5   0  211.88   28.50
  -6  -5   0  202.08   26.00
  -6  -5   0  192.98   21.40
   6  -5   0  184.28   20.00
   6  -5   0  186.18   19.70
   6  -5   0  214.08   25.20
  -6  -5   0  225.78   21.70
   6  -5   0  215.58   17.10
  -6  -5   0  224.98   22.00
  -6   5   0  187.68   17.50
   6   5   0  195.18   16.90
  -6   5   0  183.88   35.10
   6   5   0  227.18   20.40
   6   5   0  205.08   21.20
  -6   5   0  271.87   39.50
   6   5   0  189.58   20.00
  -6   5   0  207.38   21.20
  -6   5   0  180.68   16.10
  -6   5   0  201.18   20.90
  -6   5   0  200.58   15.30
  -7  -5   0  475.95   40.40
   7  -5   0  620.44   42.00
  -7  -5   0  440.96   39.40
  -7  -5   0  507.15   39.10
   7  -5   0  454.95   34.00
   7  -5   0  534.55   37.70
   7  -5   0  576.54   42.80
   7  -5   0  488.95   41.80
   7  -5   0  567.24   40.80
  -7  -5   0  409.36   40.10
   7   5   0  470.45   39.30
  -7   5   0  487.05   31.80
   7   5   0  564.04   41.00
   7   5   0  497.15   34.50
  -7   5   0  461.75   33.50
  -7   5   0  451.35   36.10
   7   5   0  471.85   39.90
  -7   5   0  462.65   41.30
  -7   5   0  501.65   46.80
  -7   5   0  425.96   32.30
  -7   5   0  481.05   39.40
   8  -5   0   61.89   19.10
   8  -5   0   65.29   15.50
   8  -5   0   90.29   18.60
  -8  -5   0   55.99   17.00
  -8  -5   0   58.29   17.70
  -8  -5   0   60.49   15.50
   8  -5   0   66.59   12.50
   8  -5   0   55.39   18.70
   8  -5   0   70.49    9.50
   8   5   0   40.80   15.10
   8   5   0   71.79   13.50
   8   5   0   51.89    9.10
   8   5   0   80.69   19.20
  -8   5   0   83.99   13.50
  -8   5   0   66.59   17.20
  -8   5   0   77.39   11.10
  -9  -5   0  214.08   31.40
  -9  -5   0  190.98   30.70
   9  -5   0  197.18   29.70
   9  -5   0  162.08   25.20
  -9  -5   0  130.29   25.50
   9  -5   0  213.38   20.90
  -9  -5   0  230.98   26.00
   9  -5   0  200.68   19.10
   9  -5   0  211.28   31.40
   9   5   0  184.68   27.60
   9   5   0  193.28   21.40
   9   5   0  213.48   28.90
   9   5   0  156.88   18.40
  -9   5   0  171.18   18.30
  10  -5   0   27.00   21.40
  10  -5   0    9.40   20.70
  10  -5   0   45.20   17.20
 -10  -5   0    6.60   14.90
  10  -5   0   15.80    9.90
 -10  -5   0   38.50   18.00
  10   5   0   -4.70   10.20
  10   5   0   29.40   21.10
  10   5   0    4.90   15.50
 -11  -5   0   47.70   21.20
  11  -5   0   56.29   19.80
  11  -5   0   58.49    8.80
  11  -5   0   48.70    7.40
 -11  -5   0   80.69   20.80
  11  -5   0  100.59   32.60
  11   5   0   82.19   12.40
  11   5   0   74.59   12.80
  12  -5   0   10.00   14.30
  12  -5   0   13.60   24.60
  12  -5   0   27.80   23.50
 -12  -5   0   20.60   21.80
 -12   5   0   10.40   15.90
  12   5   0   -0.80   10.80
  12   5   0    5.40   24.80
  13  -5   0   47.70   28.70
  13  -5   0   63.19   30.00
  13  -5   0   33.40   16.20
 -13  -5   0    2.70   19.10
 -13  -5   0   29.60   26.10
  13   5   0   17.90   13.40
  13   5   0  -31.90   24.70
 -13   5   0   34.90   19.40
  14  -5   0   10.10   12.60
  14  -5   0   13.20   21.00
 -14  -5   0    2.40   19.20
  14  -5   0   19.80   30.00
  14   5   0    8.70   11.00
   0  -6   0   20.50    4.90
   0  -6   0   28.90    4.60
   0  -6   0   20.40    6.60
   0  -6   0   36.30   10.20
   0  -6   0   42.90    5.70
   0   6   0   28.50    4.90
   0   6   0   48.40   10.30
   0   6   0   32.90    4.90
   0   6   0   27.30    4.80
   0   6   0   23.60    4.40
   0   6   0   24.60    6.20
   0   6   0   30.40    6.10
   1  -6   0  213.38   18.20
  -1  -6   0  210.08   15.90
  -1  -6   0  224.98   16.40
   1  -6   0  204.78   15.20
   1  -6   0  223.58   17.20
   1  -6   0  180.48   18.00
   1  -6   0  209.58   17.30
  -1  -6   0  203.58   15.40
  -1  -6   0  191.88   20.20
   1  -6   0  195.78   15.60
  -1  -6   0  224.48   18.70
   1   6   0  209.48   17.90
  -1   6   0  222.08   16.50
   1   6   0  201.18   18.30
  -1   6   0  215.48   15.20
  -1   6   0  214.18   14.60
  -1   6   0  177.68   18.10
  -1   6   0  208.68   15.70
  -1   6   0  179.68   17.60
   1   6   0  208.48   16.30
  -1   6   0  223.88   17.30
   1   6   0  226.98   15.90
   2  -6   0 2625.24  167.68
   2  -6   0 2619.04  167.78
  -2  -6   0 2590.54  165.08
  -2  -6   0 2660.63  167.28
   2  -6   0 2663.03  165.18
   2  -6   0 2577.54  167.28
   2  -6   0 2666.53  166.58
  -2  -6   0 2704.23  167.48
   2  -6   0 2720.03  169.38
  -2  -6   0 2629.74  169.28
   2  -6   0 2656.83  167.38
   2   6   0 2731.53  169.88
  -2   6   0 2653.33  167.68
  -2   6   0 2614.54  166.38
  -2   6   0 2834.72  170.58
  -2   6   0 2360.06  167.38
   2   6   0 2694.13  167.78
  -2   6   0 2577.04  169.68
   2   6   0 2580.74  167.18
   2   6   0 2710.83  167.48
  -2   6   0 2650.14  165.18
  -2   6   0 2690.83  167.48
   3  -6   0   35.70    9.10
  -3  -6   0   28.40    7.30
   3  -6   0   29.20    7.10
   3  -6   0   36.70    8.60
   3  -6   0   28.60    5.00
   3  -6   0   26.00    7.10
  -3  -6   0   18.80    8.30
   3  -6   0   27.00    5.90
  -3  -6   0   36.40    8.00
   3  -6   0   30.10    4.70
  -3  -6   0   23.10    6.90
  -3  -6   0   32.60    6.10
   3  -6   0   24.50    7.30
   3  -6   0   16.30    5.60
   3   6   0   31.90    8.30
  -3   6   0   35.40    3.80
   3   6   0   35.30    7.30
  -3   6   0   14.50    6.70
  -3   6   0   44.30    8.20
   3   6   0   26.80    5.90
  -3   6   0   28.50   11.50
  -3   6   0   36.50    8.20
   3   6   0   30.10    7.70
  -3   6   0   27.30    6.00
  -3   6   0   27.00    5.30
  -3   6   0   18.70    5.50
   4  -6   0  163.98   15.10
  -4  -6   0  151.68   15.10
  -4  -6   0  155.88   16.00
  -4  -6   0  147.79   18.40
   4  -6   0  123.09   12.70
   4  -6   0  159.68   18.10
   4  -6   0  126.39   15.60
   4  -6   0  141.79   14.40
   4  -6   0  132.49   10.30
  -4  -6   0  124.49   13.60
  -4  -6   0  142.69   17.80
   4  -6   0  134.29   17.10
  -4  -6   0  144.29   13.80
  -4   6   0  107.49   11.30
  -4   6   0  137.09   15.30
  -4   6   0  123.29   12.00
  -4   6   0  125.09   13.80
  -4   6   0  146.29   12.80
  -4   6   0  154.88   15.80
   4   6   0  139.89   14.80
  -4   6   0  198.08   25.10
   4   6   0  149.39   14.20
  -4   6   0  123.19   11.10
   4   6   0  139.89   12.80
  -4   6   0  136.49   16.10
   4   6   0  165.38   16.20
  -4   6   0  143.99   14.90
   5  -6   0  202.78   29.20
  -5  -6   0  178.38   18.90
   5  -6   0  181.58   18.20
  -5  -6   0  177.68   17.70
   5  -6   0  246.28   28.30
   5  -6   0  168.68   15.70
  -5  -6   0  178.18   19.90
  -5  -6   0  176.98   17.90
   5  -6   0  198.98   21.20
  -5  -6   0  184.38   23.50
   5  -6   0  186.58   21.90
  -5  -6   0  171.08   19.40
  -5   6   0  169.18   18.60
   5   6   0  161.38   17.50
   5   6   0  161.58   18.30
  -5   6   0  172.48   18.20
  -5   6   0  156.08   15.00
  -5   6   0  189.38   27.60
  -5   6   0  172.98   16.60
  -5   6   0  170.18   14.10
  -5   6   0  183.48   16.90
   5   6   0  175.18   16.10
  -5   6   0  166.18   18.00
  -5   6   0  209.58   29.80
  -5   6   0  175.88   14.60
   5   6   0  195.08   19.60
   6  -6   0    5.00   13.10
  -6  -6   0   -7.50    9.40
  -6  -6   0   12.70   10.40
   6  -6   0    4.50    5.10
  -6  -6   0    9.60    9.00
   6  -6   0   25.10   18.10
   6  -6   0    2.50    9.20
  -6  -6   0    7.90   15.30
   6  -6   0   41.20   12.60
   6  -6   0    2.70   11.00
  -6  -6   0   17.50   10.10
  -6   6   0    6.30    5.40
   6   6   0    7.80    5.60
   6   6   0  -12.30    7.20
  -6   6   0    7.80   14.00
   6   6   0   14.30   12.30
  -6   6   0    5.30    4.50
  -6   6   0    4.50    5.50
  -6   6   0    6.30    6.60
  -6   6   0    4.10    7.70
  -6   6   0   -4.40    8.30
  -6   6   0   -6.60   17.80
  -6   6   0   14.10    7.40
  -7  -6   0  699.03   64.19
   7  -6   0  904.81   66.29
  -7  -6   0  654.43   62.79
  -7  -6   0  855.31   62.39
   7  -6   0  869.31   57.49
   7  -6   0 1013.50   63.49
   7  -6   0  909.51   63.09
   7  -6   0  930.71   61.09
  -7  -6   0  853.61   62.29
  -7  -6   0  956.50   62.49
  -7  -6   0  917.91   64.09
   7  -6   0  773.42   62.99
  -7   6   0  731.53   55.79
  -7   6   0  889.21   62.19
   7   6   0  911.61   63.79
   7   6   0  893.81   60.89
   7   6   0  833.12   57.09
  -7   6   0  957.30   72.49
  -7   6   0  766.62   57.79
   7   6   0  841.02   62.39
  -7   6   0  869.81   58.79
  -7   6   0  799.62   63.59
  -7   6   0  889.81   55.29
  -7   6   0  856.91   56.39
   8  -6   0  558.94   36.20
  -8  -6   0  515.65   41.90
   8  -6   0  472.45   43.80
   8  -6   0  592.24   43.50
  -8  -6   0  501.45   44.70
  -8  -6   0  376.06   42.40
   8  -6   0  470.85   42.60
   8  -6   0  507.15   44.20
  -8  -6   0  541.45   40.80
  -8  -6   0  383.66   43.00
   8  -6   0  564.14   39.80
  -8   6   0  528.45   38.30
  -8   6   0  548.45   42.60
   8   6   0  454.05   35.50
   8   6   0  552.94   44.70
  -8   6   0  520.65   34.90
   8   6   0  540.05   42.80
  -8   6   0  558.84   38.20
   8   6   0  528.45   39.70
  -8   6   0  471.55   31.60
  -8   6   0  413.66   31.40
   9  -6   0  190.88   19.30
  -9  -6   0  140.49   26.90
  -9  -6   0  188.58   25.70
   9  -6   0  178.78   27.10
   9  -6   0  193.98   21.60
   9  -6   0  184.08   28.00
   9  -6   0  180.58   30.90
  -9  -6   0  138.19   28.70
  -9  -6   0  198.48   29.20
   9   6   0  208.88   23.70
  -9   6   0  215.28   21.30
   9   6   0  188.58   27.70
   9   6   0  157.68   20.10
   9   6   0  159.68   29.50
  10  -6   0  210.38   32.90
  10  -6   0  207.08   30.30
  10  -6   0  249.68   35.70
  10  -6   0  255.37   23.40
 -10  -6   0  142.49   29.10
 -10  -6   0  224.18   29.70
  10   6   0  176.58   27.40
  10   6   0  224.08   24.90
  10   6   0  241.68   31.90
  11  -6   0   23.80   41.10
  11  -6   0   27.70   13.00
 -11  -6   0   19.80   17.30
 -11  -6   0    5.70   18.80
  11  -6   0   -1.50   17.10
  11  -6   0   14.80   15.50
  11   6   0    0.00   15.80
  11   6   0   32.30   14.40
  11   6   0   -4.10   38.30
  12  -6   0    5.20   12.00
  12  -6   0   28.10   18.50
  12  -6   0   -7.50   23.00
 -12  -6   0   10.30   21.40
 -12  -6   0   -1.80   16.70
 -12   6   0  -29.80   13.30
  12   6   0    2.50   14.60
  13  -6   0   59.39   29.00
  13  -6   0   -1.40   11.10
 -13  -6   0    0.80   20.20
  13  -6   0   32.30   22.30
 -13  -6   0  -15.50   18.60
  13   6   0   16.30   11.10
 -13   6   0   50.99   29.90
  14  -6   0   19.60   28.00
 -14  -6   0   21.20   22.10
  14  -6   0   50.39   32.10
  14  -6   0   16.40   15.50
  14   6   0   13.30   12.90
   0  -7   0   -1.70    3.00
   0  -7   0    0.00    3.50
   0  -7   0   -4.40    2.80
   0  -7   0   -0.90    4.00
   0  -7   0    5.50    5.70
   0  -7   0  -11.10    6.40
   0   7   0   -5.50    5.10
   0   7   0   -7.50    3.30
   0   7   0   -2.10    2.90
   0   7   0  -12.40    5.50
   0   7   0    4.00    3.60
   0   7   0   -1.50    2.80
   1  -7   0  111.39   10.70
   1  -7   0  113.79   11.40
  -1  -7   0  105.29   16.80
   1  -7   0  115.39   14.50
  -1  -7   0  126.69   10.80
   1  -7   0  142.99   17.20
  -1  -7   0  133.59   11.60
   1  -7   0  119.99   10.40
  -1  -7   0  119.29   11.30
   1  -7   0  127.59   12.10
   1   7   0  114.89   11.50
  -1   7   0  116.09   11.60
   1   7   0  109.09   10.20
  -1   7   0  128.79   12.40
  -1   7   0  107.49   13.60
   1   7   0  126.59   17.30
  -1   7   0  111.19    9.50
  -1   7   0  122.19   10.30
   1   7   0  119.59   11.70
  -1   7   0   96.69   14.00
  -1   7   0  117.09   12.20
  -2  -7   0   14.70   10.10
   2  -7   0   19.30    3.60
  -2  -7   0   21.20    7.60
   2  -7   0   20.00    7.60
  -2  -7   0   17.10    6.00
   2  -7   0   27.70    7.80
   2  -7   0   14.50    6.20
   2  -7   0   17.70    4.80
   2  -7   0   15.70    5.30
  -2  -7   0   17.20    6.50
  -2  -7   0   19.60    2.20
  -2  -7   0   16.90    4.90
  -2   7   0   27.50    6.60
  -2   7   0   20.60    8.60
   2   7   0   15.90    5.40
  -2   7   0   15.70    2.90
  -2   7   0   18.20    4.80
   2   7   0   14.80    5.50
  -2   7   0   11.50    6.50
  -2   7   0   14.20    5.60
  -2   7   0   16.10    6.50
   2   7   0   18.20    7.50
   2   7   0   18.80    6.40
   3  -7   0 1265.17   77.39
   3  -7   0 1255.47   81.79
   3  -7   0 1176.58   79.59
   3  -7   0 1276.57   79.69
  -3  -7   0 1211.78   76.69
   3  -7   0 1181.98   77.89
  -3  -7   0 1247.38   79.19
  -3  -7   0 1238.78   79.29
  -3  -7   0 1241.68   81.19
   3  -7   0 1225.18   79.69
   3  -7   0 1157.38   78.39
   3  -7   0 1143.09   76.79
   3  -7   0 1197.38   81.29
   3   7   0 1208.88   81.39
  -3   7   0 1226.08   79.79
  -3   7   0 1200.48   75.79
   3   7   0 1187.58   78.89
  -3   7   0  995.50   77.69
  -3   7   0 1200.98   81.29
   3   7   0 1238.48   78.89
   3   7   0 1176.28   78.89
  -3   7   0 1301.77   83.39
  -3   7   0 1231.38   78.59
  -3   7   0 1196.68   77.59
   4  -7   0  295.77   20.50
  -4  -7   0  313.67   22.70
  -4  -7   0  331.37   26.50
   4  -7   0  297.87   27.70
   4  -7   0  321.87   23.50
  -4  -7   0  332.07   26.80
  -4  -7   0  336.17   25.10
   4  -7   0  319.17   25.80
  -4  -7   0  301.27   24.80
   4  -7   0  281.17   25.60
   4  -7   0  313.57   25.40
   4  -7   0  312.77   26.30
  -4   7   0  316.57   25.30
   4   7   0  297.67   24.30
   4   7   0  319.07   23.30
  -4   7   0  283.27   23.80
   4   7   0  296.17   25.90
  -4   7   0  285.17   25.30
  -4   7   0  274.97   22.70
   4   7   0  316.37   24.50
  -4   7   0  300.27   20.60
  -4   7   0  269.07   21.70
  -4   7   0  281.37   25.40
  -4   7   0  310.97   29.80
  -4   7   0  297.67   22.80
  -5  -7   0 4842.12  310.17
   5  -7   0 4852.61  312.77
   5  -7   0 4819.02  310.47
   5  -7   0 5117.59  310.27
   5  -7   0 4931.61  307.77
  -5  -7   0 4959.50  309.67
   5  -7   0 5025.50  311.07
  -5  -7   0 4915.81  308.57
  -5  -7   0 4787.72  311.17
  -5  -7   0 5056.89  310.87
   5  -7   0 4959.50  310.87
  -5   7   0 4836.52  309.87
   5   7   0 5057.69  311.07
   5   7   0 4819.02  309.97
  -5   7   0 5060.29  316.77
   5   7   0 4743.93  309.27
  -5   7   0 4848.42  306.07
  -5   7   0 4996.00  310.87
  -5   7   0 4977.30  306.87
  -5   7   0 4500.55  305.97
  -5   7   0 4853.41  309.47
  -5   7   0 4805.52  311.07
  -5   7   0 4752.72  307.47
   5   7   0 4876.81  307.57
  -6  -7   0  141.79   19.40
   6  -7   0  147.49   20.20
  -6  -7   0  138.69   19.60
   6  -7   0  137.09   19.10
   6  -7   0  111.09   12.80
  -6  -7   0  126.19   17.20
  -6  -7   0  117.79   17.70
   6  -7   0  105.49   23.10
  -6  -7   0  102.39   18.90
   6  -7   0  124.59   17.60
   6   7   0   95.69   21.20
  -6   7   0  112.19   15.20
  -6   7   0  111.39   11.20
   6   7   0  107.09   16.50
   6   7   0  100.99   12.40
  -6   7   0   95.39   10.80
  -6   7   0   96.09   12.70
  -6   7   0  132.59   18.10
  -6   7   0  163.38   27.80
  -6   7   0   91.39   13.00
  -6   7   0   83.99   18.50
  -6   7   0  113.79   16.70
  -7  -7   0 1882.91  127.99
   7  -7   0 1981.30  130.39
  -7  -7   0 1871.21  130.19
   7  -7   0 1939.71  124.89
  -7  -7   0 1871.21  129.09
   7  -7   0 2155.88  129.69
   7  -7   0 2139.39  128.89
   7  -7   0 1974.40  129.69
   7  -7   0 2005.50  132.99
  -7  -7   0 2025.00  128.69
  -7   7   0 1943.51  130.99
  -7   7   0 1985.70  122.79
   7   7   0 2155.18  129.09
  -7   7   0 1610.04  123.69
  -7   7   0 1873.81  137.59
   7   7   0 1971.70  129.19
   7   7   0 1851.41  124.29
  -7   7   0 1850.91  124.39
  -7   7   0 1758.42  127.69
  -7   7   0 1936.51  125.59
  -8  -7   0   90.69   20.10
   8  -7   0  106.49   21.20
  -8  -7   0   91.99   21.50
  -8  -7   0   69.89   21.30
   8  -7   0   83.99   13.60
  -8  -7   0  109.89   18.70
  -8  -7   0   94.29   20.60
   8  -7   0  108.49   20.30
   8  -7   0  118.09   23.40
   8  -7   0   87.39   15.70
   8  -7   0   87.19   19.00
   8   7   0  114.59   21.60
  -8   7   0  103.99   10.00
  -8   7   0   94.39   19.00
   8   7   0   75.59   11.90
  -8   7   0   80.19   14.20
  -8   7   0   98.29   14.50
  -8   7   0   95.79   12.70
   8   7   0   98.99   16.30
  -9  -7   0  182.68   26.20
   9  -7   0  167.28   27.40
   9  -7   0  202.58   29.50
   9  -7   0  197.08   19.80
   9  -7   0  230.88   30.50
  -9  -7   0  168.68   28.10
  -9  -7   0  180.18   30.20
  -9  -7   0  139.09   26.50
   9  -7   0  253.47   25.20
  -9   7   0  197.18   20.80
   9   7   0  142.99   26.40
   9   7   0  167.58   19.10
   9   7   0  225.48   25.10
 -10  -7   0  -13.30   13.80
  10  -7   0   15.00   13.20
  10  -7   0    2.20   14.00
 -10  -7   0    3.60   15.50
  10  -7   0   -5.50   18.20
  10  -7   0   14.70   17.20
  10   7   0   19.20   15.40
  10   7   0    2.20   13.00
 -11  -7   0   12.80   21.10
  11  -7   0   27.90   16.30
 -11  -7   0   28.60   16.80
  11  -7   0    3.30   25.40
  11  -7   0   37.10   23.40
  11   7   0   19.50   16.60
  11   7   0   23.50   13.50
  12  -7   0    8.40   15.90
  12  -7   0   -1.30   26.70
 -12  -7   0  -11.90   16.60
 -12  -7   0   17.20   21.80
  12  -7   0  -14.90   21.60
  12   7   0   10.80   14.70
  12   7   0    2.40   10.80
  13  -7   0   65.49   30.80
 -13  -7   0   44.40   23.40
  13  -7   0   18.80   16.80
  13  -7   0   65.39   27.70
 -13  -7   0   39.80   23.00
  13   7   0   13.70   12.30
  14  -7   0    0.40   13.90
  14  -7   0    4.20   28.00
 -14  -7   0   10.10   20.50
  14  -7   0   20.60   29.60
 -14  -7   0  -24.10   19.70
  14   7   0    6.30    9.70
   0  -8   0 5257.47  323.07
   0  -8   0 5280.97  327.37
   0  -8   0 5313.97  323.37
   0  -8   0 5130.09  322.97
   0  -8   0 4822.02  331.07
   0   8   0 4994.10  327.27
   0   8   0 5095.99  322.97
   0   8   0 5167.18  322.67
   0   8   0 5211.58  324.47
   0   8   0 5253.77  325.57
  -1  -8   0 1084.79   70.59
   1  -8   0 1126.99   71.69
   1  -8   0 1117.19   70.79
  -1  -8   0 1097.99   71.29
  -1  -8   0 1083.69   74.29
   1  -8   0 1131.79   70.19
   1  -8   0 1049.00   74.29
  -1  -8   0  983.00   75.99
   1  -8   0 1132.19   71.99
   1  -8   0 1070.99   74.59
  -1   8   0 1109.79   70.19
  -1   8   0 1063.79   71.59
   1   8   0 1068.59   70.39
  -1   8   0  997.80   73.79
  -1   8   0 1072.79   69.79
   1   8   0 1117.99   72.59
  -1   8   0 1101.99   71.79
   1   8   0 1074.59   68.09
  -1   8   0 1182.08   75.59
   1   8   0 1105.29   71.79
   1   8   0 1039.10   74.49
   2  -8   0  481.75   33.20
  -2  -8   0  487.75   34.00
   2  -8   0  435.46   31.70
   2  -8   0  450.95   34.40
  -2  -8   0  477.55   32.90
  -2  -8   0  469.95   32.70
   2  -8   0  455.15   38.60
   2  -8   0  503.55   35.10
  -2  -8   0  391.96   37.20
  -2  -8   0  485.85   36.30
   2  -8   0  451.45   33.00
   2   8   0  447.46   32.50
  -2   8   0  461.95   35.30
   2   8   0  444.06   36.20
  -2   8   0  476.65   31.90
  -2   8   0  469.15   35.00
  -2   8   0  414.46   33.90
  -2   8   0  478.05   33.50
  -2   8   0  495.95   36.60
  -2   8   0  480.75   33.10
   2   8   0  487.55   33.90
  -2   8   0  466.85   30.50
  -3  -8   0  355.86   27.80
   3  -8   0  370.06   27.80
  -3  -8   0  401.86   28.10
   3  -8   0  376.16   27.20
  -3  -8   0  363.16   25.00
   3  -8   0  387.46   31.00
  -3  -8   0  317.77   33.30
  -3  -8   0  418.56   30.20
   3  -8   0  396.16   29.50
  -3  -8   0  391.86   31.10
   3  -8   0  378.46   29.10
   3  -8   0  383.76   27.60
   3  -8   0  386.36   28.90
  -3   8   0  387.26   32.50
  -3   8   0  387.06   30.00
  -3   8   0  311.87   27.30
  -3   8   0  391.16   24.70
  -3   8   0  353.96   28.20
  -3   8   0  390.36   31.50
   3   8   0  358.06   28.10
  -3   8   0  400.56   26.90
   3   8   0  382.16   28.30
   3   8   0  349.77   28.20
   3   8   0  380.56   31.10
  -3   8   0  432.76   28.40
  -4  -8   0 5296.07  335.07
   4  -8   0 5472.15  338.57
  -4  -8   0 5576.24  337.57
   4  -8   0 5199.18  336.47
  -4  -8   0 5467.25  339.47
   4  -8   0 5738.73  338.27
   4  -8   0 5232.78  334.07
  -4  -8   0 5303.07  337.77
   4  -8   0 5392.46  338.27
   4  -8   0 5616.24  340.87
  -4  -8   0 5301.67  339.17
  -4  -8   0 4567.14  342.57
   4  -8   0 5356.26  339.87
   4   8   0 5430.66  340.07
  -4   8   0 5441.56  339.87
  -4   8   0 5402.36  335.77
   4   8   0 5357.46  336.57
   4   8   0 5119.99  336.87
  -4   8   0 4577.14  335.17
  -4   8   0 5247.77  333.47
  -4   8   0 5540.95  336.37
   4   8   0 5473.45  337.87
  -4   8   0 5862.11  343.77
  -4   8   0 5340.67  338.37
  -4   8   0 5512.85  338.97
   5  -8   0   80.49   11.20
  -5  -8   0  116.59   16.30
  -5  -8   0  126.29   17.30
  -5  -8   0   64.19   14.40
  -5  -8   0  118.09   14.70
   5  -8   0  121.39   17.50
   5  -8   0   92.19    8.60
   5  -8   0   91.09   15.10
   5  -8   0   85.19   20.10
   5  -8   0   94.69   15.50
  -5  -8   0  115.79   16.10
  -5  -8   0  110.69   13.30
   5  -8   0  116.19   15.60
  -5  -8   0   67.59   20.00
  -5   8   0   83.89   10.80
  -5   8   0   99.29   11.90
  -5   8   0   82.79   13.20
  -5   8   0   98.19   14.90
   5   8   0   78.09   15.00
  -5   8   0   94.69   11.30
  -5   8   0  112.99   21.20
   5   8   0   71.59   13.30
   5   8   0  106.59   16.20
   5   8   0   88.09   11.40
  -5   8   0   85.49   15.00
  -5   8   0   89.19   16.30
  -5   8   0   90.39    9.30
  -6  -8   0 2216.28  150.08
   6  -8   0 2411.46  150.28
   6  -8   0 2277.97  154.58
  -6  -8   0 2499.15  156.48
  -6  -8   0 2460.45  150.38
   6  -8   0 2436.56  151.28
  -6  -8   0 2284.07  148.19
   6  -8   0 2217.48  147.09
  -6  -8   0 2181.28  150.98
   6  -8   0 2358.36  153.68
  -6   8   0 2064.29  144.79
  -6   8   0 2280.87  149.79
   6   8   0 2158.08  149.09
  -6   8   0 2276.57  145.19
  -6   8   0 2229.98  151.18
  -6   8   0 2251.47  149.69
  -6   8   0 2303.47  146.99
  -6   8   0 2396.46  145.89
   6   8   0 2435.66  151.38
   6   8   0 2247.38  153.58
   6   8   0 2349.96  146.89
  -6   8   0 2443.86  158.98
  -6   8   0 2066.29  148.09
  -7  -8   0   96.69   16.80
  -7  -8   0   85.89   19.10
  -7  -8   0   90.09   17.90
  -7  -8   0   87.69   18.60
   7  -8   0   83.59   22.80
   7  -8   0   95.49   19.50
   7  -8   0   87.49   17.40
   7  -8   0   77.99   11.80
  -7  -8   0   52.69   19.20
  -7  -8   0  106.39   17.90
   7  -8   0   81.89   15.80
   7  -8   0   94.39   17.00
  -7   8   0   52.69   10.10
  -7   8   0  102.59   23.70
   7   8   0   76.19   11.20
  -7   8   0   61.19   15.50
   7   8   0   73.09   17.10
  -7   8   0  110.59   28.70
  -7   8   0   82.89   13.30
  -7   8   0   60.89    9.10
  -7   8   0   74.19   12.00
   7   8   0   52.49   14.00
  -7   8   0   57.29    9.90
  -7   8   0   77.29   11.10
  -8  -8   0  392.86   40.80
  -8  -8   0  337.77   39.50
   8  -8   0  440.56   33.70
  -8  -8   0  312.17   37.70
   8  -8   0  466.85   41.30
   8  -8   0  523.45   41.10
   8  -8   0  512.05   38.70
  -8  -8   0  501.25   39.50
  -8  -8   0  456.75   37.20
   8  -8   0  566.54   40.50
   8   8   0  519.05   39.50
  -8   8   0  388.56   38.10
  -8   8   0  372.76   31.40
  -8   8   0  337.07   30.40
  -8   8   0  462.95   34.90
  -8   8   0  459.05   30.30
   8   8   0  472.85   38.10
   8   8   0  442.66   32.90
  -8   8   0  441.86   33.10
   9  -8   0  145.79   16.70
   9  -8   0  101.69   22.00
  -9  -8   0  119.99   25.10
  -9  -8   0   90.99   20.80
  -9  -8   0   67.69   21.10
   9  -8   0  141.29   20.80
   9  -8   0  144.29   26.70
   9  -8   0   69.99   21.50
   9   8   0  108.49   22.60
   9   8   0  150.98   21.80
  -9   8   0  117.59    9.10
  -9   8   0  129.29   17.10
   9   8   0   84.09   14.30
 -10  -8   0    4.30   16.00
 -10  -8   0    6.70   19.10
  10  -8   0    2.90   19.90
  10  -8   0    4.20   19.90
  10  -8   0   17.70   17.30
  10   8   0   17.80   14.50
  10   8   0   -6.70   13.80
  11  -8   0  -23.50   20.20
  11  -8   0   23.40   15.10
 -11  -8   0   18.60   17.30
 -11  -8   0   44.70   21.50
  11  -8   0   14.70   21.50
  11   8   0   14.80   14.80
  11   8   0   -6.80   15.60
 -12  -8   0   22.90   24.90
  12  -8   0    2.70   24.60
  12  -8   0   33.20   25.20
 -12  -8   0   -3.50   18.60
  12  -8   0    9.30   15.00
  12   8   0    4.80   14.50
  12   8   0   13.20   14.80
 -13  -8   0   19.50   25.50
 -13  -8   0   -0.90   19.40
  13  -8   0    5.00   26.90
  13  -8   0    8.80   14.90
  13  -8   0   19.40   26.30
  13   8   0    0.90    9.30
  14  -8   0   21.70   17.90
  14  -8   0   56.69   31.50
 -14  -8   0   42.40   28.10
 -14  -8   0   52.49   22.20
  14  -8   0   40.10   34.80
  14   8   0    1.00   10.20
   0  -9   0  -20.80    6.60
   0  -9   0    3.70    4.80
   0  -9   0   -8.90    4.80
   0  -9   0    2.10    4.30
   0  -9   0    2.70    6.90
   0   9   0   -0.20    4.20
   0   9   0   -0.80    6.20
   0   9   0   -4.50    4.90
   0   9   0   -1.80    4.00
   0   9   0   -0.30    5.80
  -1  -9   0  191.18   21.30
   1  -9   0  214.98   21.70
  -1  -9   0  216.18   17.40
   1  -9   0  230.78   19.30
   1  -9   0  228.18   18.90
  -1  -9   0  211.08   18.10
   1  -9   0  232.28   17.40
   1  -9   0  221.48   16.20
  -1  -9   0  244.58   17.70
  -1  -9   0  211.48   23.60
   1  -9   0  207.58   17.50
  -1   9   0  235.48   16.90
  -1   9   0  195.58   19.20
  -1   9   0  238.38   19.10
   1   9   0  215.58   19.70
  -1   9   0  187.78   21.10
   1   9   0  227.58   22.40
   1   9   0  216.28   19.00
  -1   9   0  205.48   16.90
   1   9   0  216.48   14.70
  -1   9   0  253.67   22.80
  -1   9   0  236.98   19.20
   1   9   0  236.48   17.80
  -2  -9   0 1030.80   67.39
   2  -9   0 1009.80   68.69
   2  -9   0 1024.80   67.09
   2  -9   0  939.91   65.39
   2  -9   0 1070.99   68.79
   2  -9   0 1000.90   70.59
  -2  -9   0  998.90   66.19
  -2  -9   0  999.20   69.99
   2  -9   0 1027.00   66.89
  -2  -9   0 1035.30   66.69
   2  -9   0 1051.59   64.59
  -2  -9   0  953.60   73.09
   2   9   0  960.40   66.99
  -2   9   0 1000.10   65.59
  -2   9   0  985.30   64.29
  -2   9   0  842.72   67.79
   2   9   0 1017.90   67.89
  -2   9   0 1104.39   72.29
  -2   9   0 1067.69   69.29
  -2   9   0  987.50   70.69
   2   9   0 1023.90   70.89
  -2   9   0 1027.00   67.49
  -2   9   0 1012.10   66.69
   2   9   0  986.00   66.09
   3  -9   0  139.99   18.30
  -3  -9   0  103.19   14.50
   3  -9   0  108.49   15.10
  -3  -9   0  105.59    8.30
   3  -9   0  109.59   11.90
  -3  -9   0  103.19   13.70
  -3  -9   0  133.49   16.90
   3  -9   0  125.59   15.30
   3  -9   0   99.09   12.90
   3  -9   0  107.09   14.50
  -3  -9   0  103.19   12.60
  -3  -9   0  100.69   20.50
  -3   9   0   92.09   13.70
  -3   9   0  117.59    8.60
  -3   9   0   96.79   12.40
   3   9   0   99.69   15.50
  -3   9   0  145.19   21.00
   3   9   0  119.09   13.30
   3   9   0  101.39   12.80
  -3   9   0  115.79   11.40
  -3   9   0  118.09   13.60
   3   9   0  114.29   14.30
  -3   9   0  119.09   16.80
  -3   9   0  108.89   14.80
  -4  -9   0    5.20    6.60
  -4  -9   0    5.60    5.00
   4  -9   0   10.80    7.80
   4  -9   0   24.60    9.70
   4  -9   0    9.80    6.00
  -4  -9   0   -5.10    9.80
  -4  -9   0   18.40    9.30
   4  -9   0   12.80    6.50
   4  -9   0   -5.90    8.30
  -4  -9   0    5.40    9.10
   4  -9   0    7.70    9.30
   4  -9   0    9.50    7.70
  -4  -9   0   16.50   10.10
   4  -9   0    6.90   10.20
  -4   9   0   16.10    7.90
  -4   9   0    2.30    6.40
   4   9   0   12.00   10.10
  -4   9   0    9.70    5.40
  -4   9   0   -3.00    7.30
   4   9   0   24.50    9.80
   4   9   0   16.90    8.00
  -4   9   0    2.70   13.70
  -4   9   0    5.40    6.10
  -4   9   0   -1.10    7.90
  -4   9   0   16.80    3.10
   4   9   0    6.50    6.60
   5  -9   0  158.08   16.20
  -5  -9   0  152.78   21.10
  -5  -9   0  157.78   20.20
   5  -9   0  181.38   24.20
  -5  -9   0  182.08   19.40
   5  -9   0  180.08   20.10
   5  -9   0  155.88   12.30
   5  -9   0  169.68   21.60
  -5  -9   0  182.48   23.40
   5  -9   0  175.08   18.40
   5  -9   0  157.68   18.10
  -5  -9   0  136.59   24.50
  -5  -9   0  156.08   16.80
   5   9   0  141.99   15.70
   5   9   0  156.58   18.20
   5   9   0  159.98   20.60
  -5   9   0  267.77   34.10
  -5   9   0  146.59   15.70
  -5   9   0  168.38   20.40
  -5   9   0  157.78   16.90
  -5   9   0  123.49   13.70
   5   9   0  180.58   21.10
  -5   9   0  176.58   21.50
  -5   9   0  178.18   18.30
  -5   9   0  159.78   12.20
  -5   9   0  167.28   16.00
   6  -9   0  229.08   23.00
   6  -9   0  235.28   30.60
   6  -9   0  161.28   17.90
  -6  -9   0  204.68   25.60
  -6  -9   0  210.18   25.90
   6  -9   0  222.28   23.40
  -6  -9   0  208.48   23.80
  -6  -9   0  207.98   25.20
  -6  -9   0  174.18   18.60
   6  -9   0  181.28   22.90
  -6  -9   0  202.38   24.20
   6  -9   0  192.78   21.30
  -6  -9   0  125.79   21.60
  -6   9   0  193.18   21.80
   6   9   0  191.78   37.00
  -6   9   0  204.58   24.80
  -6   9   0  185.38   22.50
  -6   9   0  178.28   14.90
   6   9   0  172.38   20.10
  -6   9   0  200.58   17.60
  -6   9   0  197.78   17.60
  -6   9   0  148.59   14.90
  -6   9   0  279.07   37.30
   6   9   0  177.78   19.90
   6   9   0  196.08   18.10
  -6   9   0  122.99   18.20
  -7  -9   0    6.70   11.80
   7  -9   0   -7.60   11.60
  -7  -9   0  -14.40    9.50
   7  -9   0    0.00   11.90
   7  -9   0   22.50   15.10
  -7  -9   0    5.00   13.20
  -7  -9   0   -2.30   11.50
   7  -9   0   -6.30    9.50
  -7  -9   0   -6.50   10.50
   7  -9   0    0.10   11.10
  -7   9   0    6.50    7.20
  -7   9   0   -3.40    6.50
  -7   9   0    1.40    6.10
   7   9   0   18.60   12.60
  -7   9   0   -3.20    5.00
   7   9   0   -3.90   13.20
  -7   9   0   -6.90    9.70
  -8  -9   0  406.46   36.40
   8  -9   0  433.46   37.70
   8  -9   0  385.06   30.70
   8  -9   0  480.45   37.40
   8  -9   0  393.46   37.10
  -8  -9   0  352.26   32.80
  -8  -9   0  351.26   46.20
  -8  -9   0  284.77   37.00
   8  -9   0  381.56   37.50
  -8  -9   0  344.57   38.20
   8   9   0  391.86   30.00
  -8   9   0  312.47   30.10
   8   9   0  485.85   38.20
  -8   9   0  414.06   28.40
  -8   9   0  389.66   30.90
   8   9   0  373.36   34.10
   9  -9   0  101.69   14.70
  -9  -9   0  107.29   25.50
   9  -9   0  148.59   29.30
   9  -9   0  137.89   24.80
   9  -9   0  121.79   24.60
   9  -9   0  103.49   24.40
  -9  -9   0  115.19   21.60
   9   9   0  120.29   22.00
  -9   9   0  110.19   11.40
   9   9   0  108.49   14.70
   9   9   0  115.99   21.00
  -9   9   0  103.89   17.70
 -10  -9   0   61.19   17.00
  10  -9   0   78.59   26.60
  10  -9   0   55.89   23.50
 -10  -9   0   47.80   22.00
  10  -9   0   72.19   20.60
  10   9   0   37.60   19.50
  10   9   0   70.49   18.30
  11  -9   0    0.30   22.90
 -11  -9   0   21.40   21.20
 -11  -9   0   12.20   18.00
  11  -9   0    0.40   14.60
  11  -9   0  -16.30   22.20
  11   9   0   -4.90   15.80
  11   9   0   -6.50   15.00
  12  -9   0   -1.40   19.60
 -12  -9   0   21.10   20.90
  12  -9   0   17.90   19.10
  12  -9   0    3.80   12.70
 -12  -9   0   -9.60   19.60
  12   9   0    1.20   10.30
 -13  -9   0   13.70   21.80
 -13  -9   0   -1.10   20.50
  13  -9   0   -2.50   12.00
  13  -9   0   -0.50   25.40
  13  -9   0   23.70   25.80
  13   9   0   15.20   13.40
  14  -9   0   53.09   30.70
 -14  -9   0  -20.10   22.40
  14  -9   0    5.60   12.30
 -14  -9   0   -8.20   23.30
   0 -10   0 3093.39  192.98
   0 -10   0 3076.89  193.08
   0 -10   0 2908.61  199.38
   0 -10   0 2952.00  202.38
   0  10   0 3153.58  195.08
   0  10   0 3104.29  192.48
   0  10   0 3117.39  196.18
   0  10   0 3008.10  198.98
   0  10   0 3019.30  192.88
   1 -10   0 3284.57  212.58
   1 -10   0 3275.87  216.48
   1 -10   0 3285.47  216.28
   1 -10   0 3387.66  210.28
   1 -10   0 3346.37  211.68
  -1 -10   0 2967.20  217.88
   1 -10   0 3433.06  211.18
  -1 -10   0 3334.57  216.18
  -1 -10   0 3533.95  211.78
   1 -10   0 3535.05  213.08
  -1 -10   0 3399.36  212.18
  -1 -10   0 3405.06  211.08
  -1  10   0 3004.60  215.58
  -1  10   0 3288.07  210.98
   1  10   0 3366.46  208.98
  -1  10   0 3330.77  213.08
   1  10   0 3327.97  211.48
  -1  10   0 3424.86  210.98
  -1  10   0 3345.37  214.78
   1  10   0 3368.26  213.08
   1  10   0 3419.76  214.18
   1  10   0 3531.15  217.58
  -1  10   0 3306.17  216.88
  -2 -10   0  573.14   42.10
   2 -10   0  518.95   44.50
  -2 -10   0  637.04   46.10
   2 -10   0  627.44   43.40
   2 -10   0  591.34   41.90
   2 -10   0  570.64   41.40
  -2 -10   0  610.04   41.00
   2 -10   0  559.44   45.60
   2 -10   0  579.24   40.20
  -2 -10   0  485.85   47.20
  -2 -10   0  611.74   41.50
  -2  10   0  588.44   41.20
   2  10   0  619.34   42.30
   2  10   0  610.64   41.10
  -2  10   0  548.35   43.50
  -2  10   0  578.14   40.00
  -2  10   0  558.34   38.90
   2  10   0  605.54   46.60
  -2  10   0  629.14   46.30
  -2  10   0  639.34   44.10
  -2  10   0  586.24   44.20
  -2  10   0  619.44   42.50
   2  10   0  603.24   42.90
   3 -10   0 1731.13  114.89
   3 -10   0 1875.21  119.09
   3 -10   0 1771.32  116.49
  -3 -10   0 1825.92  119.99
   3 -10   0 1727.33  116.19
  -3 -10   0 1528.35  122.39
   3 -10   0 1811.22  117.09
   3 -10   0 1761.02  116.79
  -3 -10   0 1902.71  116.59
  -3 -10   0 1843.22  116.39
  -3 -10   0 1842.42  117.59
   3  10   0 1858.91  116.29
  -3  10   0 1760.32  112.89
  -3  10   0 1832.22  121.09
   3  10   0 1779.02  116.99
  -3  10   0 1532.55  116.39
  -3  10   0 1807.42  116.79
  -3  10   0 1833.62  114.89
   3  10   0 1826.82  120.99
   3  10   0 1809.12  116.09
  -3  10   0 1839.52  116.79
  -3  10   0 1883.21  120.59
  -3  10   0 1833.82  119.49
  -4 -10   0  384.96   30.90
   4 -10   0  329.17   28.30
   4 -10   0  358.46   28.10
   4 -10   0  354.26   30.70
   4 -10   0  370.86   27.00
  -4 -10   0  287.67   34.20
  -4 -10   0  414.06   30.30
  -4 -10   0  371.26   24.90
  -4 -10   0  347.57   29.40
   4 -10   0  406.86   31.60
   4 -10   0  392.56   31.30
  -4 -10   0  353.46   32.30
   4 -10   0  403.86   34.50
  -4  10   0  368.56   26.90
   4  10   0  354.86   29.00
  -4  10   0  373.26   32.20
  -4  10   0  366.06   24.00
  -4  10   0  346.17   33.10
   4  10   0  386.16   35.30
   4  10   0  332.87   29.50
  -4  10   0  358.26   28.40
  -4  10   0  324.17   28.50
   4  10   0  372.06   29.20
  -4  10   0  352.16   28.80
  -4  10   0  332.67   31.80
  -5 -10   0  715.53   50.89
   5 -10   0  638.34   51.89
   5 -10   0  689.43   49.80
   5 -10   0  629.74   42.90
  -5 -10   0  699.83   48.80
   5 -10   0  723.13   49.30
  -5 -10   0  692.93   44.60
  -5 -10   0  539.45   53.49
  -5 -10   0  701.33   50.99
   5 -10   0  659.73   46.80
   5 -10   0  670.83   49.50
  -5 -10   0  619.74   60.89
   5 -10   0  660.93   51.29
  -5 -10   0  714.03   52.09
  -5  10   0  541.85   44.30
  -5  10   0  633.34   49.40
  -5  10   0  659.93   42.30
  -5  10   0  738.83   59.49
   5  10   0  653.73   46.30
  -5  10   0  659.33   46.30
  -5  10   0  694.73   51.19
  -5  10   0  630.64   45.30
   5  10   0  725.43   52.49
   5  10   0  617.54   47.50
  -6 -10   0  247.28   22.20
  -6 -10   0  228.88   24.20
  -6 -10   0  260.37   28.20
  -6 -10   0  260.97   28.10
   6 -10   0  247.78   26.70
  -6 -10   0  268.87   28.50
   6 -10   0  262.47   30.10
   6 -10   0  305.47   26.20
  -6 -10   0  203.08   28.20
  -6 -10   0  265.47   36.10
   6 -10   0  276.67   23.60
  -6 -10   0  297.17   27.00
   6 -10   0  271.87   27.50
  -6  10   0  283.37   27.20
   6  10   0  298.87   29.10
  -6  10   0  292.17   22.70
  -6  10   0  253.77   25.70
   6  10   0  253.57   22.70
   6  10   0  248.98   26.40
  -6  10   0  273.47   19.00
  -6  10   0  219.78   19.70
  -6  10   0  268.77   22.10
  -6  10   0  282.37   32.80
  -6  10   0  305.97   26.70
   6  10   0  253.77   24.70
  -6  10   0  380.26   45.30
  -7 -10   0   68.29   14.70
   7 -10   0   75.29   16.30
  -7 -10   0   67.79   18.70
   7 -10   0   50.89   17.10
   7 -10   0   39.80   13.40
  -7 -10   0   73.79   19.20
   7 -10   0   89.19   24.50
   7 -10   0   77.69   12.50
   7 -10   0  100.39   20.10
  -7 -10   0   26.40   14.20
  -7 -10   0   72.79   16.10
   7  10   0   59.09   10.80
  -7  10   0   63.39    9.90
  -7  10   0   64.79    8.60
  -7  10   0   41.30   11.30
  -7  10   0   46.50    7.50
   7  10   0   52.79   16.50
   7  10   0   81.69   17.10
  -7  10   0   72.89   12.40
  -7  10   0   54.79   14.40
   8 -10   0  199.58   30.00
   8 -10   0  179.88   20.00
   8 -10   0  178.98   24.40
  -8 -10   0  197.48   29.50
   8 -10   0  277.17   28.40
  -8 -10   0  169.18   23.90
  -8 -10   0  208.28   25.10
   8 -10   0  208.48   28.40
  -8  10   0  179.58   17.20
  -8  10   0  150.58   19.20
   8  10   0  163.58   18.50
   8  10   0  194.48   26.60
  -8  10   0  197.08   23.90
   8  10   0  161.38   25.70
   9 -10   0   29.70   17.50
   9 -10   0   20.30   18.80
   9 -10   0   -0.50   13.00
  -9 -10   0   27.90   16.80
  -9 -10   0   25.60   19.10
  -9  10   0   16.70    6.30
   9  10   0  -14.30   14.60
   9  10   0   31.80   16.90
  10 -10   0  107.79   23.00
  10 -10   0  111.29   28.20
 -10 -10   0  165.08   24.30
  10 -10   0  163.18   32.00
 -10 -10   0   61.09   24.00
  10  10   0   97.19   21.40
 -11 -10   0   -5.20   19.80
  11 -10   0   -3.60   15.40
  11 -10   0   34.00   24.00
  11 -10   0   46.80   18.80
  11  10   0    0.00   19.10
  11  10   0    7.80   15.70
 -12 -10   0  118.09   26.20
 -12 -10   0   60.79   28.30
  12 -10   0  158.38   32.20
  12 -10   0  117.19   28.10
  12  10   0   52.59   18.50
 -13 -10   0    7.30   21.00
 -13 -10   0   33.10   23.00
  13 -10   0  -24.50   25.60
  13 -10   0   16.80   15.80
  13 -10   0   69.39   32.20
  13  10   0    4.50   11.20
 -14 -10   0   36.80   23.80
  14 -10   0   19.30   18.80
 -14 -10   0  -13.80   20.80
  14 -10   0   59.19   30.70
   0 -11   0    2.60    6.10
   0 -11   0   13.60   12.60
   0 -11   0   -1.80    5.10
   0 -11   0    0.70    6.80
   0  11   0   -6.10    6.80
   0  11   0    0.60    4.20
   0  11   0    1.10    8.30
   0  11   0   -3.70    6.40
   0  11   0    2.70    6.00
  -1 -11   0 2992.60  214.98
   1 -11   0 3352.66  209.28
  -1 -11   0 3393.46  208.08
  -1 -11   0 3241.48  207.28
   1 -11   0 3381.46  206.68
  -1 -11   0 3369.66  213.58
   1 -11   0 3199.58  209.18
  -1 -11   0 3401.66  208.58
   1 -11   0 3114.29  213.28
   1 -11   0 3294.27  208.08
   1 -11   0 3140.99  212.98
   1 -11   0 3296.47  207.48
  -1  11   0 3021.60  212.68
   1  11   0 3315.97  209.78
  -1  11   0 3245.48  208.68
   1  11   0 3275.57  207.88
  -1  11   0 3402.16  211.78
  -1  11   0 3365.56  208.88
   1  11   0 3343.07  205.18
   1  11   0 3289.37  210.78
  -1  11   0 3135.19  213.58
   1  11   0 3398.56  214.48
  -1  11   0 3366.36  209.88
  -1  11   0 3351.66  207.48
  -2 -11   0  223.48   20.50
  -2 -11   0  207.88   19.00
  -2 -11   0  204.98   24.00
  -2 -11   0  259.97   19.60
   2 -11   0  229.38   18.90
   2 -11   0  250.07   24.60
   2 -11   0  229.08   23.50
   2 -11   0  218.08   20.10
   2 -11   0  237.38   22.50
   2 -11   0  240.98   16.70
  -2 -11   0  214.08   24.80
   2 -11   0  242.68   20.10
  -2  11   0  223.58   20.90
  -2  11   0  182.18   21.30
  -2  11   0  210.38   22.30
  -2  11   0  243.98   19.70
   2  11   0  214.88   19.30
  -2  11   0  221.88   21.60
   2  11   0  231.18   20.90
   2  11   0  220.28   23.80
  -2  11   0  215.88   17.10
  -2  11   0  217.38   18.30
  -2  11   0  217.38   24.50
   2  11   0  223.48   21.10
   3 -11   0  116.09    9.90
   3 -11   0  136.39   17.90
   3 -11   0  135.39   19.70
  -3 -11   0  127.69   15.00
   3 -11   0  123.79   16.20
  -3 -11   0  111.19   12.30
  -3 -11   0  132.59   19.10
  -3 -11   0  105.89   15.40
   3 -11   0  123.69   16.50
  -3 -11   0  142.69   23.70
   3 -11   0  106.39   13.00
   3 -11   0  109.69   13.60
   3  11   0  114.69   14.50
  -3  11   0  118.79   15.40
   3  11   0  104.09   14.30
  -3  11   0   88.39   13.70
  -3  11   0   97.49   17.90
  -3  11   0  108.69   12.30
   3  11   0  108.39   18.40
   3  11   0  116.19   13.50
  -3  11   0  137.39   20.40
  -3  11   0  110.59    9.70
  -3  11   0  121.79   16.90
  -3  11   0   95.39   15.20
   4 -11   0    6.50   12.30
  -4 -11   0   22.80   10.70
  -4 -11   0    9.10    9.50
   4 -11   0    0.40    6.70
  -4 -11   0    3.40   12.40
   4 -11   0    3.70   10.90
   4 -11   0    4.00    8.10
  -4 -11   0    0.40    8.50
   4 -11   0   14.50   10.90
  -4 -11   0    2.70    9.70
   4 -11   0    5.10    6.80
   4 -11   0    3.70    8.90
  -4 -11   0   11.50    4.00
   4 -11   0    2.40    9.20
   4  11   0    3.90    9.20
  -4  11   0    2.20    9.30
  -4  11   0  -10.10    6.50
   4  11   0   14.20    8.20
   4  11   0    0.80   10.50
  -4  11   0   -4.20   12.40
  -4  11   0    6.10    5.80
  -4  11   0    0.70   10.50
  -4  11   0    0.60    7.30
  -4  11   0    7.70    3.20
  -4  11   0   10.50    7.90
   4  11   0   -5.60    7.60
   5 -11   0  274.27   32.40
  -5 -11   0  258.67   27.20
  -5 -11   0  224.78   26.10
  -5 -11   0  238.18   41.90
   5 -11   0  250.87   23.10
   5 -11   0  261.47   24.60
   5 -11   0  317.47   26.20
   5 -11   0  228.38   26.30
   5 -11   0  285.47   24.60
  -5 -11   0  234.58   27.30
  -5 -11   0  232.78   19.10
   5 -11   0  263.47   18.90
   5  11   0  232.78   23.20
  -5  11   0  212.98   23.90
  -5  11   0  239.88   20.60
  -5  11   0  281.37   23.40
   5  11   0  249.88   24.60
   5  11   0  233.98   21.90
  -5  11   0  350.36   47.90
  -5  11   0  226.48   27.30
  -5  11   0  242.58   17.20
  -5  11   0  254.77   24.50
   5  11   0  239.38   29.10
   6 -11   0  272.57   26.40
   6 -11   0  285.07   31.00
   6 -11   0  280.67   24.50
  -6 -11   0  193.18   32.80
  -6 -11   0  245.78   30.10
  -6 -11   0  274.77   27.40
  -6 -11   0  275.37   29.50
  -6 -11   0  270.57   30.30
   6 -11   0  278.67   28.20
   6 -11   0  265.97   30.40
  -6 -11   0  249.38   25.00
   6 -11   0  306.27   27.80
   6 -11   0  277.97   19.20
  -6 -11   0  242.48   21.90
   6  11   0  276.47   27.40
   6  11   0  289.87   30.50
   6  11   0  247.08   24.10
  -6  11   0  400.66   46.00
  -6  11   0  264.57   26.70
  -6  11   0  256.67   22.80
  -6  11   0  278.57   24.10
  -6  11   0  299.97   33.60
  -6  11   0  293.07   19.10
  -6  11   0  249.78   26.80
   6  11   0  272.47   23.70
  -7 -11   0  -20.70    9.70
   7 -11   0   -6.10   13.90
  -7 -11   0    6.30    9.50
   7 -11   0  -12.00   10.20
  -7 -11   0   -1.70   13.50
   7 -11   0   -4.60   16.80
  -7 -11   0    8.60   14.10
   7 -11   0    1.10    8.60
   7 -11   0   -7.60   13.40
  -7 -11   0    9.20   13.00
   7 -11   0   -5.40   12.80
  -7 -11   0    0.40   11.90
   7  11   0  -10.10    8.40
   7  11   0   -1.00    8.30
  -7  11   0   -0.50    4.70
  -7  11   0    1.40   11.30
  -7  11   0   10.90    9.10
   7  11   0    1.90   11.50
  -7  11   0    2.90    4.20
  -7  11   0    5.60    7.30
  -7  11   0   10.00    8.60
  -8 -11   0   32.30   15.10
   8 -11   0   49.60   17.50
   8 -11   0   29.30   18.10
   8 -11   0   44.60   11.90
   8 -11   0   60.39   16.90
  -8 -11   0   27.40   15.60
   8 -11   0   64.29   21.10
   8  11   0   45.60   17.50
  -8  11   0   23.50   13.30
   8  11   0   92.49   20.00
   8  11   0   34.40   10.10
  -8  11   0   23.10   10.30
  -9 -11   0   21.20   16.60
   9 -11   0   23.80   15.60
   9 -11   0   -1.80   18.60
  -9 -11   0   25.60   19.20
   9 -11   0   29.70   20.20
   9  11   0   19.20   18.20
   9  11   0   15.70   17.10
 -10 -11   0    4.80   17.20
  10 -11   0   -2.40   17.30
 -10 -11   0   26.40   21.00
  10 -11   0   -1.00   20.70
  10 -11   0   12.40   19.20
  10  11   0   10.00   21.90
  10  11   0   24.50   20.80
  11 -11   0    4.00   18.60
  11 -11   0   -7.80   21.10
 -11 -11   0   14.50   19.50
  11 -11   0    7.80   17.40
 -11 -11   0  -60.59   15.60
  11  11   0    4.40   19.50
  11  11   0   11.90   13.90
 -12 -11   0   15.70   19.90
 -12 -11   0   13.60   25.00
  12 -11   0   52.69   23.90
  12 -11   0   46.10   19.80
  12  11   0   12.20   15.40
  13 -11   0   26.60   28.00
 -13 -11   0   27.70   21.90
 -13 -11   0   11.30   23.80
  13 -11   0   20.10   19.10
  13 -11   0   31.10   29.00
  13  11   0   -7.90   11.80
 -14 -11   0  -17.70   24.90
 -14 -11   0   19.30   23.10
  14 -11   0   63.59   33.80
  14  11   0    5.20   13.50
   0 -12   0 3858.11  234.28
   0 -12   0 3591.94  241.98
   0 -12   0 3782.62  233.98
   0 -12   0 3591.74  239.88
   0  12   0 3633.14  233.08
   0  12   0 3846.82  241.58
   0  12   0 3564.64  233.88
   0  12   0 3747.73  236.48
   0  12   0 3700.23  237.88
   1 -12   0  448.66   37.60
   1 -12   0  440.76   38.20
  -1 -12   0  394.96   30.60
  -1 -12   0  459.95   32.30
   1 -12   0  444.56   31.60
   1 -12   0  449.56   33.50
   1 -12   0  436.16   33.20
   1 -12   0  424.46   30.20
  -1 -12   0  337.07   37.00
   1 -12   0  452.95   32.40
  -1 -12   0  469.85   38.50
  -1 -12   0  438.56   32.30
  -1  12   0  432.16   34.00
   1  12   0  420.06   38.30
   1  12   0  428.16   28.40
   1  12   0  412.76   31.40
  -1  12   0  423.16   32.50
   1  12   0  411.76   32.90
   1  12   0  437.66   35.00
  -1  12   0  439.06   31.20
  -1  12   0  458.15   38.70
  -1  12   0  418.76   35.50
   2 -12   0 1612.34  103.19
  -2 -12   0 1612.34  103.99
   2 -12   0 1612.14  100.09
   2 -12   0 1545.95  103.79
   2 -12   0 1542.35  108.19
   2 -12   0 1600.74  101.99
  -2 -12   0 1579.94  107.99
  -2 -12   0 1622.94  102.49
   2 -12   0 1596.64  107.19
   2 -12   0 1626.44  104.99
  -2 -12   0 1624.14  102.89
  -2 -12   0 1408.96  110.09
  -2  12   0 1603.54  109.19
  -2  12   0 1651.63  105.59
  -2  12   0 1548.45  100.99
   2  12   0 1530.35  108.79
   2  12   0 1537.85  104.19
  -2  12   0 1380.46  105.79
   2  12   0 1583.04  105.09
  -2  12   0 1616.24  101.79
  -2  12   0 1552.14  106.29
  -2  12   0 1588.24  104.59
   2  12   0 1561.84  102.49
  -3 -12   0  308.87   28.10
   3 -12   0  359.36   32.50
  -3 -12   0  355.36   29.10
   3 -12   0  344.67   37.10
   3 -12   0  340.77   29.60
   3 -12   0  359.46   31.40
  -3 -12   0  386.46   32.60
   3 -12   0  452.35   36.10
  -3 -12   0  351.26   42.00
   3 -12   0  307.07   26.70
  -3 -12   0  347.17   34.60
  -3  12   0  378.46   32.00
  -3  12   0  338.47   26.50
  -3  12   0  374.86   35.60
  -3  12   0  309.47   29.80
   3  12   0  358.36   39.20
   3  12   0  315.47   26.90
  -3  12   0  348.17   34.90
  -3  12   0  402.56   34.70
   3  12   0  355.26   32.40
  -3  12   0  318.17   24.50
  -3  12   0  347.97   28.10
   3  12   0  308.97   32.90
  -4 -12   0   78.79   13.40
   4 -12   0   92.19   15.20
   4 -12   0   58.69   11.40
  -4 -12   0   80.89   14.10
   4 -12   0   99.89   16.50
  -4 -12   0   84.19   16.00
  -4 -12   0   77.19    6.30
  -4 -12   0   84.39   22.20
   4 -12   0  100.39   17.50
  -4 -12   0   65.89   14.20
   4 -12   0   70.79   11.60
   4 -12   0   70.99   15.60
   4 -12   0   66.29   14.60
   4 -12   0   37.60   12.10
  -4  12   0   69.89    7.30
  -4  12   0  110.09   21.30
   4  12   0  110.69   15.30
  -4  12   0   56.59    9.60
  -4  12   0   91.59   17.10
   4  12   0   77.89   14.10
   4  12   0   68.89   11.80
  -4  12   0   82.69   13.50
  -4  12   0   79.09   14.70
  -4  12   0   80.39   12.90
  -4  12   0   92.39   15.30
   4  12   0   61.19   16.40
  -5 -12   0   38.40   21.60
   5 -12   0   28.70    9.80
  -5 -12   0   35.80   15.10
  -5 -12   0   34.30   12.80
  -5 -12   0   19.00   11.50
   5 -12   0   28.90    8.20
   5 -12   0   35.60   11.20
   5 -12   0   30.50   14.40
  -5 -12   0   28.60    6.60
  -5 -12   0   45.80   15.30
   5 -12   0   -9.30   18.40
   5 -12   0   42.80   13.00
   5 -12   0   23.80   11.20
  -5 -12   0   51.09   11.40
  -5  12   0   35.00   12.60
  -5  12   0    3.60   11.40
  -5  12   0   26.70   10.00
   5  12   0   26.50    8.80
   5  12   0   12.60   11.40
  -5  12   0   23.60   12.40
  -5  12   0   35.70    4.60
  -5  12   0   48.20   20.70
  -5  12   0   33.30    8.80
  -5  12   0   22.50    8.30
   5  12   0   32.70    9.70
  -6 -12   0   -5.20   12.00
  -6 -12   0  -10.10   12.50
   6 -12   0   11.90   12.40
  -6 -12   0   12.50   13.90
  -6 -12   0   -5.30   13.40
  -6 -12   0   11.80   13.80
   6 -12   0    4.30   12.70
  -6 -12   0   12.90    7.40
   6 -12   0   26.80   14.20
   6 -12   0    1.10   12.90
   6 -12   0    6.40    4.90
   6 -12   0   11.90    8.40
  -6 -12   0  -22.30    7.90
  -6 -12   0    2.30    8.30
   6 -12   0  -13.60   12.30
   6  12   0   15.60    7.50
  -6  12   0    3.70    3.50
   6  12   0   -0.20   13.90
  -6  12   0   -2.20    6.40
  -6  12   0   19.40   12.70
  -6  12   0    6.00    7.20
   6  12   0   13.20   12.90
  -6  12   0   22.70   20.10
   6  12   0   -7.50    9.10
  -6  12   0   -3.70   11.10
  -6  12   0   10.10    8.60
  -6  12   0   -2.00    8.30
  -7 -12   0   51.39   15.80
   7 -12   0  118.59   23.80
  -7 -12   0   56.99   18.10
   7 -12   0   89.19   15.10
  -7 -12   0  126.39   15.70
   7 -12   0  139.29   23.40
   7 -12   0  154.18   23.70
   7 -12   0  115.29   21.90
  -7 -12   0   98.89   17.80
   7 -12   0  118.79   19.30
  -7 -12   0   91.69   20.90
  -7  12   0   94.59   18.30
   7  12   0   96.39   17.20
  -7  12   0   91.69   10.40
   7  12   0  108.49   21.50
  -7  12   0   83.59   13.30
  -7  12   0   87.29   13.50
   7  12   0  113.99   14.90
  -7  12   0   92.39   18.90
  -7  12   0   81.49    9.00
  -8 -12   0    1.90   17.80
   8 -12   0   80.59   19.70
  -8 -12   0   16.80   15.30
   8 -12   0   63.99   20.80
   8 -12   0   83.29   21.30
  -8  12   0    2.60   12.80
   8  12   0   -1.10   17.10
  -8  12   0    2.50    8.10
  -8  12   0    2.70    9.80
   8  12   0  -15.70   18.10
   9 -12   0   94.59   26.40
  -9 -12   0   76.89   23.60
   9 -12   0   59.69   20.00
  -9 -12   0   30.70   17.80
   9 -12   0   47.80   16.80
  -9  12   0   60.99   10.60
   9  12   0   68.39   19.60
   9  12   0   74.09   21.00
  10 -12   0  116.09   21.70
  10 -12   0   77.69   23.20
 -10 -12   0   66.29   20.60
  10 -12   0  110.59   39.30
 -10 -12   0   72.59   22.40
  10  12   0  103.19   25.60
  11 -12   0   -7.70   16.60
  11 -12   0   19.20   20.20
 -11 -12   0   18.00   20.80
 -11 -12   0   41.40   20.40
  11 -12   0   22.70   18.90
  11  12   0   21.30   18.50
  11  12   0   30.30   29.10
  12 -12   0    3.00   23.30
  12 -12   0   19.60   19.20
 -12 -12   0   14.50   20.80
 -12 -12   0   10.10   21.20
  12 -12   0   51.39   22.50
  12  12   0   10.00   14.90
  13 -12   0   18.20   26.80
 -13 -12   0    5.10   21.80
 -13 -12   0   20.00   22.20
  13 -12   0  -20.80   26.40
  13  12   0    3.40   13.30
 -14 -12   0  -13.40   24.30
 -14 -12   0  -38.90   23.60
  14 -12   0   56.39   32.50
  14 -12   0  104.09   35.90
   0 -13   0   12.10    8.20
   0 -13   0   17.20   12.80
   0 -13   0    5.70   14.00
   0 -13   0    3.10    6.90
   0  13   0   -0.60    6.20
   0  13   0    5.50    8.90
   0  13   0   -3.40    6.60
   0  13   0   22.60   12.30
   0  13   0    1.80    6.10
   1 -13   0   39.60    9.10
   1 -13   0   39.40   10.10
   1 -13   0   25.00   17.70
  -1 -13   0   25.10   13.00
   1 -13   0   28.10   14.70
  -1 -13   0   30.90    8.50
  -1 -13   0   59.19   10.70
   1 -13   0   13.70    7.90
  -1 -13   0   21.50   13.20
  -1 -13   0   34.00   10.70
  -1  13   0   31.10   11.30
   1  13   0   31.80    9.70
   1  13   0   24.40    9.40
  -1  13   0   10.70   11.10
   1  13   0   24.90    6.00
  -1  13   0   28.90   15.20
  -1  13   0   30.00   10.60
  -1  13   0   44.90    8.70
   1  13   0   32.50   14.70
   1  13   0   35.10    8.60
   2 -13   0 1005.40   70.59
  -2 -13   0  946.41   67.99
   2 -13   0 1157.08   73.29
   2 -13   0 1031.00   66.19
  -2 -13   0 1073.39   68.99
  -2 -13   0 1047.10   70.29
   2 -13   0 1080.59   76.29
   2 -13   0 1124.69   77.49
   2 -13   0 1101.29   69.69
   2 -13   0 1031.10   68.19
  -2 -13   0 1011.30   74.99
  -2 -13   0  908.01   77.59
  -2  13   0  935.41   67.39
  -2  13   0  947.11   72.89
   2  13   0 1016.00   71.19
   2  13   0  926.71   71.29
  -2  13   0 1062.39   71.49
   2  13   0  998.40   68.69
  -2  13   0 1103.39   74.59
  -2  13   0  974.00   75.69
  -2  13   0  971.10   68.39
  -2  13   0 1076.09   70.79
   2  13   0  934.21   75.59
   3 -13   0   16.30    8.80
   3 -13   0    0.90   11.90
   3 -13   0   20.10    8.20
  -3 -13   0   20.50   14.60
   3 -13   0    2.40    4.70
   3 -13   0   18.50   13.10
  -3 -13   0    6.10    8.80
  -3 -13   0    6.00    9.10
  -3 -13   0    6.40   12.20
   3 -13   0   20.10   13.30
  -3 -13   0    3.70    8.10
   3 -13   0    2.30    9.80
  -3  13   0   20.00   10.50
  -3  13   0    7.20    8.80
   3  13   0    8.60    8.70
  -3  13   0   10.90    7.30
   3  13   0   15.10    8.90
   3  13   0  -27.70   11.40
  -3  13   0   24.80    9.20
   3  13   0   10.80    6.60
  -3  13   0    7.00    4.80
  -3  13   0   20.80   13.60
  -3  13   0   -6.20    8.10
  -3  13   0   18.50   12.00
   4 -13   0   14.80    9.70
  -4 -13   0   40.70   21.90
   4 -13   0   37.20   13.80
   4 -13   0   31.40   13.00
   4 -13   0   24.60    9.50
   4 -13   0   47.70   14.00
   4 -13   0   40.00   14.90
  -4 -13   0   34.10   15.20
  -4 -13   0   14.70   11.70
  -4 -13   0   30.10   14.70
   4 -13   0   25.50   16.20
   4 -13   0   28.40    7.00
  -4  13   0   40.60   13.20
   4  13   0   25.40   12.10
  -4  13   0   21.30   10.00
   4  13   0   57.09   21.80
  -4  13   0   31.00   11.90
  -4  13   0   22.10    9.70
   4  13   0   24.40   12.30
  -4  13   0   18.40   13.00
  -4  13   0    5.30    6.10
   4  13   0   42.40   10.60
  -4  13   0   36.40   17.50
  -4  13   0   20.60    5.50
   5 -13   0   -1.60    7.80
   5 -13   0   -4.90   11.30
  -5 -13   0   15.90    9.70
  -5 -13   0    0.90   10.30
  -5 -13   0    2.00   11.20
   5 -13   0    2.90    7.90
  -5 -13   0   32.40   14.10
   5 -13   0   -5.00   11.00
   5 -13   0    5.20   11.10
  -5 -13   0   18.00    5.20
   5 -13   0   -2.80    9.10
   5 -13   0    3.60   14.80
  -5 -13   0    8.70   10.90
   5 -13   0   -3.50    7.00
  -5  13   0  -10.40    5.50
  -5  13   0   20.60   10.20
   5  13   0   -4.70   11.70
  -5  13   0  -15.10   15.10
   5  13   0  -11.20   10.30
  -5  13   0   -2.40   11.30
   5  13   0   -0.60    8.10
   5  13   0   17.10   10.10
  -5  13   0   17.20    7.90
  -5  13   0   12.20    3.50
   5  13   0    8.50    7.30
  -5  13   0   14.70   10.70
   6 -13   0   22.60   14.70
   6 -13   0    7.80   13.10
  -6 -13   0   20.00   13.60
   6 -13   0   25.20   12.60
   6 -13   0   27.00    6.60
   6 -13   0   17.20   15.10
  -6 -13   0   23.10   17.70
  -6 -13   0   26.10   12.80
  -6 -13   0   46.30   16.20
   6 -13   0   26.10   18.90
   6 -13   0   12.80    9.00
  -6 -13   0   19.80    8.90
  -6  13   0    3.30    8.50
  -6  13   0    3.90   12.80
   6  13   0   17.00    7.80
   6  13   0   10.20   15.20
  -6  13   0   15.50    3.80
   6  13   0   -1.30   13.80
  -6  13   0    8.50    7.70
  -7 -13   0   23.10   14.80
   7 -13   0    1.70   12.00
   7 -13   0   22.80   15.10
   7 -13   0    2.60   14.50
  -7 -13   0    4.50   11.50
  -7 -13   0   -1.90    9.30
   7 -13   0   18.90   13.50
  -7 -13   0   25.90   14.40
  -7  13   0   26.40    9.70
  -7  13   0   12.60    8.90
   7  13   0   20.90   14.70
  -7  13   0    9.00   12.00
   7  13   0   17.20   14.80
   8 -13   0  146.59   24.20
  -8 -13   0  103.49   21.60
   8 -13   0  142.19   25.90
  -8 -13   0  131.79   26.30
   8 -13   0   89.79   21.40
  -8  13   0  124.19   15.10
  -8  13   0   75.79   14.30
   8  13   0   85.59   24.20
   8  13   0  104.59   20.30
   9 -13   0   86.59   26.40
  -9 -13   0   92.49   24.70
  -9 -13   0   54.99   20.00
   9 -13   0   94.49   19.80
   9 -13   0   54.89   23.70
   9  13   0   73.89   23.70
   9  13   0  105.49   24.00
  -9  13   0   97.59   13.00
 -10 -13   0   -1.00   21.60
 -10 -13   0   19.50   19.70
  10 -13   0   15.50   15.70
  10 -13   0   25.40   19.30
  10 -13   0    7.70   40.90
  10  13   0   -1.60   19.50
  10  13   0    3.10   20.90
  11 -13   0   32.90   23.30
 -11 -13   0   30.80   22.00
  11 -13   0   -7.70   15.30
  11 -13   0   31.40   27.30
 -11 -13   0   20.00   23.40
  11  13   0  -15.90   16.80
 -12 -13   0   14.70   20.30
  12 -13   0   53.79   27.90
  12 -13   0   12.30   17.20
 -12 -13   0   24.70   24.40
  12 -13   0   34.70   27.30
  12  13   0   19.20   15.90
 -13 -13   0  -16.90   21.00
  13 -13   0   22.10   29.20
 -13 -13   0   77.79   26.90
  13 -13   0   33.70   20.80
  13  13   0    2.70   13.30
 -14 -13   0  -22.70   18.90
 -14 -13   0   41.80   27.00
   0 -14   0  246.78   20.30
   0 -14   0  224.18   21.20
   0 -14   0  230.78   35.60
   0 -14   0  229.38   26.40
   0  14   0  255.87   24.60
   0  14   0  223.98   19.00
   0  14   0  210.98   20.40
   0  14   0  213.18   23.30
   0  14   0  237.58   30.10
   1 -14   0   25.60   11.70
  -1 -14   0   27.10    9.40
  -1 -14   0   38.20   16.70
  -1 -14   0    2.80    7.80
   1 -14   0   21.30    7.50
   1 -14   0   36.60    9.70
   1 -14   0   33.60   15.90
  -1 -14   0   16.70    9.50
  -1 -14   0   37.90   16.60
   1 -14   0   42.30   22.90
   1  14   0   27.00    9.60
   1  14   0   26.00   10.90
   1  14   0   62.29   17.20
  -1  14   0   31.80   11.90
   1  14   0   29.70    5.80
  -1  14   0   29.10   10.30
  -1  14   0   30.50   17.50
   1  14   0   27.60    9.50
  -1  14   0   32.90   10.50
  -1  14   0   30.70    8.80
  -2 -14   0  851.81   60.29
  -2 -14   0  919.01   62.39
   2 -14   0  821.52   61.89
   2 -14   0  898.11   60.49
  -2 -14   0  738.93   69.09
   2 -14   0  956.10   61.89
   2 -14   0  909.31   67.49
   2 -14   0  886.61   58.29
  -2 -14   0  913.91   67.99
   2 -14   0  865.91   67.69
   2 -14   0  938.91   63.59
  -2 -14   0  892.21   61.69
   2  14   0  907.21   63.39
  -2  14   0  920.71   63.39
   2  14   0  902.11   61.09
  -2  14   0  891.91   59.99
  -2  14   0  849.41   65.49
  -2  14   0  971.30   63.49
   2  14   0  864.11   68.49
   2  14   0  843.12   63.39
  -2  14   0  884.91   68.69
   3 -14   0  131.39   22.90
   3 -14   0  143.89   19.10
  -3 -14   0  162.68   18.60
  -3 -14   0  132.39   19.10
   3 -14   0  136.39   16.30
   3 -14   0   96.99   17.10
  -3 -14   0  146.89   17.10
  -3 -14   0  104.89   20.90
   3 -14   0  187.58   23.90
   3 -14   0  150.88   23.40
   3 -14   0  143.99   12.30
  -3  14   0  134.49   17.90
  -3  14   0  143.59   20.90
  -3  14   0  122.79   12.70
  -3  14   0  117.19   14.60
  -3  14   0  156.08   24.20
  -3  14   0  193.28   24.30
   3  14   0  125.59   19.60
  -3  14   0  161.78   22.10
   3  14   0  126.69   23.50
  -3  14   0  145.89   18.30
   3  14   0  127.79   17.60
   4 -14   0   66.19   11.60
  -4 -14   0   57.59   17.40
   4 -14   0   36.10   12.50
   4 -14   0   61.49   17.20
  -4 -14   0   51.19   14.60
  -4 -14   0   47.90   19.00
   4 -14   0   35.10   10.60
   4 -14   0   77.99   16.00
  -4 -14   0   65.59   12.20
   4 -14   0   36.10   13.70
   4  14   0   37.50   16.50
  -4  14   0   53.29   14.90
   4  14   0   56.39   12.00
  -4  14   0   98.89   22.50
  -4  14   0   68.69   17.20
   4  14   0   55.19   12.40
  -4  14   0   79.59   18.00
  -4  14   0   69.99   10.80
   4  14   0   29.90   10.40
  -4  14   0   51.09    7.30
  -4  14   0   73.89   13.10
  -5 -14   0   46.00   10.40
   5 -14   0   28.70    8.60
   5 -14   0   46.30   18.60
  -5 -14   0   45.40   15.90
   5 -14   0   31.50   14.80
  -5 -14   0   19.20   13.60
   5 -14   0   46.60   11.20
   5 -14   0   31.80   15.10
   5 -14   0   30.80   13.90
  -5 -14   0   41.70   13.30
   5 -14   0   32.60   15.00
  -5 -14   0   48.30   12.70
  -5  14   0   33.60   10.20
   5  14   0   42.40   10.10
  -5  14   0   39.10   11.20
  -5  14   0   47.90   16.70
   5  14   0   43.80   11.60
  -5  14   0   52.59   20.00
  -5  14   0   44.10   13.60
  -5  14   0   54.39   10.60
  -5  14   0   41.70   12.20
   5  14   0   57.59   13.30
   5  14   0   10.90   15.60
   5  14   0   37.50   11.70
  -5  14   0   38.80    5.40
  -6 -14   0   19.20   11.60
   6 -14   0   -8.70    9.80
  -6 -14   0    0.50   13.40
   6 -14   0   -4.60   13.40
  -6 -14   0   -4.50   10.80
  -6 -14   0    5.10    6.10
   6 -14   0   -3.70    8.50
   6 -14   0    0.70   14.50
   6 -14   0   -1.90   11.90
   6  14   0    1.10    8.90
   6  14   0    3.80   13.10
  -6  14   0    3.10   12.40
  -6  14   0   -2.80    7.50
   6  14   0   -7.60    7.30
  -6  14   0   -7.40    9.00
   6  14   0    8.70   13.00
  -6  14   0   -5.70    7.30
  -6  14   0    8.70    3.20
  -7 -14   0   14.70   13.00
  -7 -14   0   23.70   15.00
  -7 -14   0    4.20   14.20
   7 -14   0  -10.00   11.70
   7 -14   0    5.10   11.30
   7 -14   0   20.40   16.50
  -7 -14   0    0.70   11.30
  -7  14   0   20.50   14.90
   7  14   0   15.50   15.30
  -7  14   0    6.00    8.90
  -7  14   0    3.90    7.90
   7  14   0    8.00   10.90
   7  14   0   24.10   16.50
   8 -14   0   19.90   16.10
  -8 -14   0   40.90   18.30
  -8 -14   0   13.40   17.00
  -8 -14   0   15.00   16.30
   8 -14   0   13.80   17.70
   8 -14   0   26.40   16.90
  -8  14   0    9.60   10.30
   8  14   0   46.50   19.50
   8  14   0   42.70   19.50
  -8  14   0   36.10   11.00
  -9 -14   0    1.80   19.70
   9 -14   0   23.50   15.90
  -9 -14   0   13.70   18.10
   9 -14   0   30.70   22.30
   9 -14   0    6.40   21.20
  -9  14   0   11.60    9.60
   9  14   0   32.20   25.60
   9  14   0    4.50   18.30
 -10 -14   0  114.49   29.60
  10 -14   0  110.89   25.80
  10 -14   0  139.69   31.30
 -10 -14   0  154.28   29.50
  10 -14   0  114.39   25.50
  10  14   0   88.29   21.50
  10  14   0  123.89   31.00
  11 -14   0   13.60   19.10
  11 -14   0   27.50   19.90
  11 -14   0   37.60   25.80
 -11 -14   0    2.50   23.60
 -11 -14   0   36.80   20.40
  11  14   0    4.70   18.10
 -12 -14   0   -3.10   21.90
 -12 -14   0   -3.00   20.70
  12 -14   0   22.00   25.70
  12 -14   0   -1.80   25.20
  12  14   0   -0.90   14.90
  13 -14   0   19.00   29.60
 -13 -14   0  -27.90   21.70
 -13 -14   0   34.20   22.10
  13 -14   0   53.19   28.70
  13  14   0   13.60   13.40
   0 -15   0   10.20    8.70
   0 -15   0   -6.30   12.70
   0 -15   0    5.40   13.20
   0 -15   0   10.40    7.80
   0  15   0    0.10    6.70
   0  15   0   -8.90   12.80
   0  15   0   11.30   10.50
   0  15   0    4.00    9.20
  -1 -15   0 7223.98  440.76
   1 -15   0 7150.19  440.66
  -1 -15   0 7077.89  447.76
  -1 -15   0 7117.59  439.56
   1 -15   0 7074.09  440.06
  -1 -15   0 7032.80  440.76
   1 -15   0 7221.78  438.96
   1 -15   0 6653.23  448.06
   1 -15   0 6912.91  447.66
  -1 -15   0 6354.76  449.76
  -1  15   0 7047.89  440.66
   1  15   0 7076.09  436.96
   1  15   0 7025.00  443.06
   1  15   0 6957.50  440.26
   1  15   0 6821.02  448.66
   1  15   0 7031.50  444.46
  -1  15   0 6794.32  439.66
  -1  15   0 7097.29  449.26
  -1  15   0 7166.08  445.76
  -1  15   0 7098.69  443.36
   2 -15   0   43.20   15.80
  -2 -15   0    4.70   10.30
   2 -15   0   16.00    8.90
  -2 -15   0   31.50   16.30
   2 -15   0   34.70   15.80
  -2 -15   0   22.10   10.40
  -2 -15   0   -5.00    7.20
   2 -15   0   37.40   18.30
  -2 -15   0    7.10   16.20
   2 -15   0   20.40   10.70
   2 -15   0   14.80    6.60
  -2  15   0    9.90   10.70
   2  15   0   10.80    8.70
  -2  15   0   18.80   12.40
  -2  15   0    1.60   11.40
   2  15   0   14.60   15.40
   2  15   0    1.20    7.70
  -2  15   0   22.10   10.80
  -2  15   0    9.10    7.20
  -3 -15   0  847.12   62.69
   3 -15   0  757.42   61.89
   3 -15   0  734.73   55.49
   3 -15   0  793.82   58.89
   3 -15   0  789.62   55.89
   3 -15   0  763.92   53.89
   3 -15   0  750.62   57.79
  -3 -15   0  741.33   54.29
  -3 -15   0  674.43   64.19
   3 -15   0  771.22   50.89
  -3 -15   0  773.12   56.79
  -3 -15   0  806.12   58.49
   3  15   0  722.23   62.19
  -3  15   0  741.33   59.59
  -3  15   0  760.62   53.19
   3  15   0  767.42   54.89
  -3  15   0  840.02   64.29
   3  15   0  782.32   57.09
  -3  15   0  738.03   59.89
  -3  15   0  872.81   59.79
   3  15   0  846.72   57.89
  -4 -15   0   50.79   12.20
   4 -15   0   56.79   18.90
   4 -15   0   41.60   12.00
  -4 -15   0   51.69   13.10
   4 -15   0   77.39   17.50
  -4 -15   0   62.09   22.40
  -4 -15   0   63.39   14.10
   4 -15   0   62.09    8.30
   4 -15   0   83.49   20.40
  -4 -15   0   89.99   20.10
   4 -15   0   70.49   11.90
   4 -15   0   81.29   17.40
   4  15   0   41.90   18.20
  -4  15   0   48.40   13.20
   4  15   0   33.50   12.20
  -4  15   0   70.89   11.40
  -4  15   0   61.39    8.40
  -4  15   0   34.60   16.80
   4  15   0   65.39   11.30
   4  15   0   54.49   13.20
  -4  15   0   71.49   15.10
  -4  15   0   78.29   17.00
   5 -15   0   -4.40   11.60
   5 -15   0   11.40   11.30
   5 -15   0    4.60   15.80
  -5 -15   0    4.60   12.00
  -5 -15   0    1.70   12.10
  -5 -15   0  -19.30    9.90
   5 -15   0   -5.30    9.90
   5 -15   0   -6.50    7.70
  -5 -15   0  -17.60   10.50
   5 -15   0   -0.30    7.40
   5 -15   0   16.20   11.10
  -5  15   0  -14.50    9.40
  -5  15   0    9.70   17.30
  -5  15   0  -10.80   11.80
  -5  15   0   -0.20   11.20
  -5  15   0    5.00    4.40
  -5  15   0   -1.20   10.60
  -5  15   0   11.90    9.40
   5  15   0   -9.10   12.60
   5  15   0   -6.00    8.40
   5  15   0   15.90    7.80
  -6 -15   0   -4.30   10.30
  -6 -15   0  -11.30   12.20
   6 -15   0  -12.30   10.70
   6 -15   0    1.80   16.40
  -6 -15   0  -13.30   14.10
   6 -15   0   36.30   17.40
   6 -15   0    1.40   14.20
  -6  15   0   -9.10    9.90
  -6  15   0   -9.80   11.10
  -6  15   0    0.70    3.70
   6  15   0    6.60   11.00
  -6  15   0  -15.40    7.10
  -6  15   0    1.10   13.40
   6  15   0  -15.20   11.80
   6  15   0  -26.60   12.60
  -7 -15   0  206.08   26.80
   7 -15   0  154.78   27.70
   7 -15   0  214.68   30.10
   7 -15   0  150.48   28.80
  -7 -15   0  230.88   29.00
  -7 -15   0  155.78   25.30
  -7  15   0  154.88   20.20
  -7  15   0  185.08   19.60
   7  15   0  253.07   34.70
   7  15   0  153.98   25.70
   7  15   0  213.18   27.90
  -8 -15   0   -6.00   18.00
   8 -15   0   -5.60   18.10
  -8 -15   0   30.50   16.70
  -8 -15   0   -4.30   15.80
   8 -15   0   21.50   20.30
   8 -15   0  -13.90   14.80
   8  15   0    5.60   16.30
   8  15   0   12.40   19.90
  -8  15   0   -3.70   10.20
  -9 -15   0  466.65   43.40
   9 -15   0  411.06   44.10
   9 -15   0  403.36   41.60
  -9 -15   0  294.07   42.50
   9 -15   0  441.76   41.10
   9  15   0  358.86   47.70
  -9  15   0  411.06   33.70
   9  15   0  427.96   42.10
  10 -15   0   10.50   22.90
 -10 -15   0   38.50   20.90
 -10 -15   0  -21.80   21.50
  10 -15   0   28.80   22.00
  10 -15   0   18.20   20.10
  10  15   0    9.00   19.00
  10  15   0   25.80   23.50
 -11 -15   0  191.58   32.00
  11 -15   0  216.08   36.60
  11 -15   0  211.78   38.60
 -11 -15   0  165.78   35.40
  11  15   0  152.58   31.50
  12 -15   0   31.40   30.30
  12 -15   0   36.00   26.60
 -12 -15   0    8.20   25.80
 -12 -15   0   12.00   19.70
  12  15   0   19.30   19.10
  13 -15   0   57.99   33.20
 -13 -15   0   48.10   24.60
 -13 -15   0   13.40   27.80
  13 -15   0   65.79   32.10
  13  15   0   12.50   17.30
   0 -16   0 1325.47   86.09
   0 -16   0 1312.07   94.29
   0 -16   0 1173.38   94.99
   0 -16   0 1271.77   85.19
   0  16   0 1222.28   85.69
   0  16   0 1275.27   88.49
   0  16   0 1354.56   91.29
   0  16   0 1348.27   96.09
   0  16   0 1309.07   85.69
   1 -16   0  234.08   31.30
   1 -16   0  271.87   23.10
  -1 -16   0  263.67   24.00
  -1 -16   0  214.88   30.20
   1 -16   0  245.18   22.80
   1 -16   0  234.88   35.30
  -1 -16   0  231.68   36.40
  -1 -16   0  242.38   24.10
   1 -16   0  253.77   21.20
  -1 -16   0  239.08   21.00
  -1  16   0  265.17   22.10
  -1  16   0  265.87   34.60
  -1  16   0  226.48   24.10
  -1  16   0  218.38   27.70
   1  16   0  243.18   33.00
   1  16   0  232.58   18.00
   1  16   0  245.78   26.70
  -1  16   0  233.48   22.40
   1  16   0  214.48   29.50
   2 -16   0  114.39   22.60
  -2 -16   0   48.80   12.30
   2 -16   0   70.19   17.20
  -2 -16   0   56.69   13.90
  -2 -16   0   83.59   19.80
   2 -16   0   81.39   15.00
   2 -16   0   85.29   13.40
   2 -16   0   97.09   10.90
  -2 -16   0   51.59   21.60
  -2  16   0   88.69   17.50
   2  16   0   69.79   12.60
   2  16   0   78.59   15.30
   2  16   0   56.89   19.60
  -2  16   0   54.69   15.60
  -2  16   0   84.09   16.00
   2  16   0   71.99   13.90
  -2  16   0   69.79   11.80
  -2  16   0   80.69   19.20
   3 -16   0  536.35   46.60
   3 -16   0  461.75   38.00
  -3 -16   0  453.25   43.80
  -3 -16   0  518.45   38.80
   3 -16   0  463.65   38.00
  -3 -16   0  468.85   36.50
   3 -16   0  476.45   41.60
   3 -16   0  489.35   33.00
   3 -16   0  471.95   36.60
  -3 -16   0  414.06   46.40
  -3 -16   0  564.34   43.50
   3  16   0  485.15   46.00
  -3  16   0  479.75   42.30
  -3  16   0  480.15   45.70
   3  16   0  504.15   37.20
  -3  16   0  477.45   35.60
  -3  16   0  482.45   40.70
  -3  16   0  457.55   39.50
   3  16   0  461.85   39.00
   3  16   0  454.15   39.40
  -4 -16   0    0.60   15.10
   4 -16   0    9.00    9.40
   4 -16   0    7.00   13.40
  -4 -16   0   10.10   11.70
   4 -16   0    5.00   13.20
  -4 -16   0  -11.30    9.40
   4 -16   0   -0.80   11.20
   4 -16   0    1.20    8.00
   4 -16   0   19.70   12.80
   4 -16   0   -5.90    4.80
  -4 -16   0    5.30    8.70
  -4 -16   0   16.00   16.30
  -4  16   0    4.40   10.30
  -4  16   0    1.40   10.40
  -4  16   0  -12.30   12.00
  -4  16   0   -4.80   10.00
  -4  16   0   -8.30   16.10
   4  16   0   -9.60    9.20
  -4  16   0   -4.10    7.10
   4  16   0    4.40    8.30
   4  16   0   13.90   21.00
   4  16   0   22.80    9.80
   5 -16   0  186.28   24.70
  -5 -16   0  145.09   20.40
   5 -16   0  138.39   19.90
  -5 -16   0  134.19   20.10
   5 -16   0  143.99   19.70
   5 -16   0  183.28   25.30
  -5 -16   0  164.18   26.00
  -5 -16   0  133.79   21.80
   5 -16   0   63.19   20.40
   5 -16   0  138.09   21.20
  -5  16   0  133.99   19.00
   5  16   0  154.28   27.60
   5  16   0  153.88   21.20
  -5  16   0  111.79   24.20
  -5  16   0  121.79   16.20
  -5  16   0  114.49   21.50
  -5  16   0  152.58   28.30
   6 -16   0   13.80   13.70
  -6 -16   0    6.60   11.00
   6 -16   0    9.00   15.40
  -6 -16   0   -4.70   14.20
   6 -16   0   -0.30   10.50
  -6 -16   0   -2.80   13.50
   6 -16   0   -1.00   13.60
  -6  16   0    3.10   15.30
  -6  16   0   -3.60    8.00
   6  16   0    6.00   10.40
   6  16   0  -10.90   16.60
  -6  16   0    8.40   11.80
   7 -16   0   63.49   21.70
  -7 -16   0   69.39   18.20
  -7 -16   0   51.89   20.00
   7 -16   0   94.19   21.10
  -7 -16   0   77.59   19.10
  -7  16   0   64.49   14.70
  -7  16   0   41.20   11.80
   7  16   0   71.49   20.80
   7  16   0   66.99   21.90
  -8 -16   0   35.40   15.00
  -8 -16   0   19.60   19.10
   8 -16   0   49.50   22.50
   8 -16   0    9.10   17.90
  -8 -16   0   40.50   21.50
   8 -16   0   37.40   21.20
   8  16   0   45.40   19.90
   8  16   0   -7.60   21.10
  -8  16   0   28.30   12.80
  -9 -16   0   49.99   22.30
   9 -16   0   77.89   24.10
  -9 -16   0   80.99   26.90
   9 -16   0   53.69   20.60
   9 -16   0   62.19   31.90
   9  16   0  117.39   30.10
   9  16   0   40.60   24.80
  -9  16   0   85.99   14.80
  10 -16   0   81.09   25.00
 -10 -16   0  140.19   30.50
 -10 -16   0  104.29   25.20
  10 -16   0  138.29   29.00
  10 -16   0   91.69   28.50
  10  16   0   83.29   22.90
 -11 -16   0   59.79   23.40
 -11 -16   0   82.19   25.50
  11 -16   0   89.29   27.00
  11 -16   0   70.59   27.50
  11  16   0   17.40   19.90
  12 -16   0   39.40   24.20
 -12 -16   0   40.10   23.80
 -12 -16   0   -0.70   24.30
  12 -16   0   19.10   29.00
  12  16   0    5.00   17.40
 -13 -16   0    9.80   21.60
  13 -16   0   32.00   24.10
 -13 -16   0  -36.90   23.60
   0 -17   0    0.50    7.90
   0 -17   0   -1.30    8.60
   0 -17   0    0.80   15.00
   0 -17   0   10.40   15.80
   0  17   0    1.70   10.30
   0  17   0   11.10    9.80
   0  17   0   16.20   15.80
   0  17   0   -4.70    7.30
   0  17   0   -2.40    7.90
   1 -17   0  266.97   24.30
   1 -17   0  313.07   26.20
  -1 -17   0  265.17   39.60
   1 -17   0  273.17   34.00
  -1 -17   0  252.07   22.80
  -1 -17   0  318.07   37.10
  -1 -17   0  268.37   25.00
   1 -17   0  304.37   33.40
   1 -17   0  281.27   23.30
   1  17   0  269.37   19.90
   1  17   0  277.77   28.90
  -1  17   0  276.17   35.50
  -1  17   0  279.27   29.00
   1  17   0  215.18   27.60
   1  17   0  281.77   36.00
   1  17   0  265.37   24.30
  -1  17   0  258.17   24.70
  -1  17   0  295.47   30.60
   2 -17   0  286.87   41.70
   2 -17   0  377.96   36.50
   2 -17   0  356.66   30.20
  -2 -17   0  313.97   38.30
  -2 -17   0  378.96   31.40
  -2 -17   0  420.76   40.60
   2 -17   0  393.36   29.90
   2 -17   0  355.16   26.80
  -2 -17   0  353.56   28.90
  -2 -17   0  352.66   31.20
   2  17   0  339.77   33.40
   2  17   0  354.66   32.00
  -2  17   0  333.67   33.50
   2  17   0  361.06   29.70
  -2  17   0  356.26   33.40
   2  17   0  359.36   38.90
  -2  17   0  360.26   31.10
   3 -17   0  151.68   15.10
  -3 -17   0  155.98   26.30
   3 -17   0  132.39   19.70
   3 -17   0  210.78   26.90
   3 -17   0  194.28   20.10
  -3 -17   0  198.88   32.80
  -3 -17   0  142.99   19.10
   3 -17   0  185.58   27.60
  -3 -17   0  199.78   22.60
   3 -17   0  141.79   25.10
   3  17   0  159.98   17.40
   3  17   0  164.28   22.00
  -3  17   0  142.99   23.40
  -3  17   0  219.48   28.80
   3  17   0  166.78   21.20
   3  17   0  174.38   28.10
  -3  17   0  200.98   23.50
  -3  17   0  190.48   30.10
  -4 -17   0  422.46   42.70
  -4 -17   0  464.65   37.10
   4 -17   0  397.76   42.20
   4 -17   0  414.76   29.80
   4 -17   0  446.06   37.00
  -4 -17   0  464.95   39.10
   4 -17   0  436.76   36.20
  -4 -17   0  384.16   34.50
   4 -17   0  441.56   38.50
   4 -17   0  397.76   37.90
   4  17   0  375.56   43.10
   4  17   0  399.96   37.50
  -4  17   0  415.96   32.80
  -4  17   0  335.77   40.00
  -4  17   0  469.55   41.30
  -4  17   0  425.86   42.00
  -4  17   0  442.06   35.50
  -4  17   0  488.95   38.20
   5 -17   0  150.08   22.80
  -5 -17   0  119.89   20.50
  -5 -17   0  177.18   25.30
   5 -17   0  114.29   17.70
   5 -17   0  158.08   23.00
  -5 -17   0  133.69   26.40
   5 -17   0  202.58   27.10
  -5  17   0  242.88   39.60
   5  17   0  136.29   20.80
  -5  17   0  108.79   25.20
  -5  17   0   95.79   22.40
  -5  17   0  160.48   20.70
   5  17   0  123.79   27.90
  -5  17   0  137.49   16.50
   6 -17   0   26.30   14.70
  -6 -17   0   37.50   16.60
   6 -17   0   11.10   12.00
   6 -17   0   34.70   16.50
   6 -17   0   30.50   17.00
  -6 -17   0   37.70   18.20
  -6 -17   0   18.60   14.60
   6  17   0   -0.90   17.80
   6  17   0    4.40   13.10
  -6  17   0   57.49   12.60
  -6  17   0    8.10   10.90
  -7 -17   0   69.19   20.70
  -7 -17   0   74.29   19.90
   7 -17   0   45.60   17.80
   7 -17   0   53.59   22.40
  -7 -17   0   78.89   22.60
   7 -17   0   10.80   20.50
  -7  17   0   59.59   15.30
   7  17   0   67.39   24.10
  -8 -17   0    9.50   22.10
   8 -17   0   24.20   16.10
  -8 -17   0    5.20   17.50
   8 -17   0   -6.70   20.10
   8 -17   0   27.80   17.00
  -8 -17   0  -16.70   20.00
  -8  17   0   14.90   11.20
   8  17   0    7.80   19.00
  -9 -17   0   15.40   21.00
   9 -17   0   34.90   28.30
   9 -17   0   16.70   27.70
  -9 -17   0  -25.40   20.80
   9 -17   0  -13.20   15.60
   9  17   0   23.70   24.90
  -9  17   0    8.40   12.20
  10 -17   0  -11.10   21.50
 -10 -17   0   -4.80   22.30
 -10 -17   0   26.60   21.30
  10 -17   0   14.90   23.30
  10  17   0   16.80   21.90
 -10  17   0   11.20   12.00
  11 -17   0    2.60   22.10
  11 -17   0   11.60   24.70
 -11 -17   0   -7.20   25.00
 -11 -17   0   14.80   19.90
  11  17   0  -23.20   19.60
 -12 -17   0  -13.10   20.80
  12 -17   0    5.30   26.20
  12 -17   0   39.00   28.90
 -12 -17   0   -0.40   21.90
  12  17   0   -5.00   15.70
  13 -17   0   44.90   29.90
 -13 -17   0   15.00   23.00
 -13 -17   0   31.50   26.00
  13  17   0   -8.10   11.90
   0 -18   0  146.99   26.30
   0 -18   0  165.38   19.90
   0 -18   0  152.78   18.50
   0 -18   0  149.79   17.80
   0  18   0  161.98   28.20
   0  18   0  145.79   21.50
   0  18   0  148.79   18.00
   0  18   0  166.88   23.80
   0  18   0  144.09   15.40
   1 -18   0   34.00   19.30
   1 -18   0    8.00   16.40
  -1 -18   0   23.10   15.90
   1 -18   0    0.50    9.50
   1 -18   0   17.90    8.90
  -1 -18   0    6.70    9.20
  -1 -18   0   -2.10    8.10
  -1 -18   0    3.80   10.20
  -1 -18   0   17.20   18.30
  -1  18   0  -14.10   12.20
   1  18   0    7.30   14.70
   1  18   0   16.30   10.10
  -1  18   0   -3.50    9.30
  -1  18   0  -14.80    7.30
   1  18   0   -4.00    7.70
  -1  18   0    2.40    7.80
  -1  18   0   -3.50    9.50
   1  18   0    4.30    5.60
   2 -18   0  219.78   18.80
  -2 -18   0  221.28   36.60
   2 -18   0  240.38   28.70
  -2 -18   0  272.37   24.80
   2 -18   0  220.88   32.50
  -2 -18   0  208.58   30.00
  -2 -18   0  253.87   39.40
   2 -18   0  238.08   23.20
  -2 -18   0  200.08   20.60
   2  18   0  240.28   27.30
  -2  18   0  198.48   28.20
  -2  18   0  222.28   32.40
   2  18   0  179.48   25.50
  -2  18   0  217.18   26.00
  -2  18   0  197.08   22.60
   2  18   0  207.38   21.80
   2  18   0  183.38   30.90
  -2  18   0  191.38   19.80
   3 -18   0  142.99   27.70
   3 -18   0  134.39   20.40
   3 -18   0  132.39   13.90
  -3 -18   0  130.59   20.20
  -3 -18   0  143.19   19.40
   3 -18   0  128.49   18.80
   3 -18   0  129.59   25.70
  -3 -18   0  138.79   27.10
  -3 -18   0  137.89   18.60
  -3  18   0  107.99   20.80
   3  18   0  117.69   25.10
  -3  18   0  134.59   21.50
  -3  18   0  137.29   25.90
  -3  18   0  145.59   16.90
  -3  18   0  151.28   23.90
   3  18   0  130.29   21.20
   4 -18   0  390.46   36.70
   4 -18   0  439.06   37.00
  -4 -18   0  456.25   39.00
   4 -18   0  416.76   34.40
   4 -18   0  458.35   38.50
  -4 -18   0  408.66   35.00
  -4 -18   0  468.55   37.60
  -4 -18   0  465.75   44.60
   4 -18   0  395.56   43.10
   4 -18   0  431.06   29.90
   4  18   0  359.56   43.40
  -4  18   0  410.46   43.90
  -4  18   0  435.56   38.20
  -4  18   0  408.16   39.80
   4  18   0  431.36   38.80
  -4  18   0  325.77   41.90
  -4  18   0  376.66   33.10
  -5 -18   0   18.50   18.50
   5 -18   0   26.90   14.60
   5 -18   0   67.59   19.60
  -5 -18   0   46.60   14.20
  -5 -18   0   45.10   16.60
   5 -18   0   37.70   17.10
   5 -18   0   41.60   13.00
   5  18   0   22.40   13.30
  -5  18   0   35.40   11.30
  -5  18   0   28.40   13.30
  -5  18   0   77.89   23.50
   5  18   0   15.00   19.50
  -5  18   0   11.10   15.50
   6 -18   0  860.81   66.19
   6 -18   0  825.82   62.29
  -6 -18   0  853.11   65.29
  -6 -18   0  854.11   69.79
   6 -18   0  900.01   64.79
   6 -18   0  934.41   68.39
  -6 -18   0  821.02   65.99
   6  18   0  895.41   74.59
  -6  18   0  779.72   59.79
   6  18   0  807.52   66.39
  -6  18   0  901.31   64.99
  -7 -18   0  216.08   31.30
   7 -18   0  187.58   29.50
   7 -18   0  230.58   35.60
  -7 -18   0  205.78   29.70
   7 -18   0  212.78   30.70
  -7 -18   0  273.17   34.10
  -7  18   0  212.88   26.50
   7  18   0  243.88   38.80
   8 -18   0  217.18   32.70
  -8 -18   0  205.18   33.90
   8 -18   0  229.58   35.20
   8 -18   0  224.98   31.70
  -8 -18   0  194.48   32.70
  -8 -18   0  193.58   30.50
   8  18   0  208.68   39.70
  -8  18   0  187.18   25.20
   9 -18   0   76.19   28.10
  -9 -18   0   81.09   24.10
  -9 -18   0   27.90   26.50
   9 -18   0   88.89   27.30
  -9  18   0   70.09   16.30
   9  18   0   80.99   31.40
  10 -18   0  106.29   24.50
 -10 -18   0   95.79   26.50
 -10 -18   0   89.19   28.60
  10 -18   0   42.00   26.60
 -10  18   0   77.89   15.30
  10  18   0   84.89   22.80
  11 -18   0   11.50   26.60
 -11 -18   0    2.30   26.30
  11 -18   0  -22.50   23.80
 -11 -18   0   26.50   22.20
  11  18   0   -2.20   20.40
  12 -18   0   34.30   29.10
  12 -18   0   42.70   29.90
 -12 -18   0  -17.80   27.30
 -12 -18   0   12.60   23.30
  12  18   0    4.20   18.30
 -13 -18   0    3.80   38.70
 -13 -18   0    2.80   45.30
  13 -18   0   11.60   29.70
  13 -18   0   14.70   31.80
   0 -19   0  -13.80    8.70
   0 -19   0  -17.50    8.90
   0 -19   0    9.80   17.60
   0 -19   0   -2.80   15.60
   0 -19   0   -5.20    8.00
   0  19   0   11.10   11.50
   0  19   0  -12.90    7.40
   0  19   0  -12.60   13.80
   0  19   0    4.70   10.70
   0  19   0    1.80    7.90
   1 -19   0    2.80   16.50
  -1 -19   0   10.30   10.60
   1 -19   0   -7.50    7.20
  -1 -19   0    4.40    9.30
   1 -19   0    1.70   10.00
   1 -19   0   -4.30   15.30
  -1 -19   0    7.10   16.20
  -1 -19   0   -6.40   11.80
  -1 -19   0    5.00   10.80
   1 -19   0  -16.10    8.90
   1  19   0  -16.30    9.80
  -1  19   0    3.20   16.10
  -1  19   0   -8.90    8.70
  -1  19   0   14.10    7.60
  -1  19   0    7.60   12.60
   1  19   0    3.90   15.10
   1  19   0  -20.50   11.00
   1  19   0   -3.00    5.70
   1  19   0   -1.60    7.30
  -1  19   0   -7.90   11.00
  -2 -19   0   79.99   16.80
   2 -19   0  100.69   12.90
  -2 -19   0   55.79   20.80
  -2 -19   0  106.89   17.40
   2 -19   0   87.99   22.20
  -2 -19   0   55.49   22.20
  -2 -19   0   68.99   14.80
   2 -19   0  100.19   15.40
   2 -19   0  133.89   28.20
   2  19   0   73.09   23.50
  -2  19   0   96.69   18.50
  -2  19   0   66.59   17.80
  -2  19   0  104.69   25.80
  -2  19   0   73.49   17.90
   2  19   0   81.29   18.20
  -2  19   0  100.79   13.90
   3 -19   0   16.80    7.70
   3 -19   0   57.19   20.30
   3 -19   0   19.50   14.80
  -3 -19   0   43.40   20.40
  -3 -19   0   19.80   13.60
  -3 -19   0   53.39   16.40
   3 -19   0   32.00   17.20
   3 -19   0   32.90   11.20
  -3 -19   0   19.70   12.00
  -3  19   0   19.60   18.60
  -3  19   0   33.20   13.90
   3  19   0   17.30   14.00
  -3  19   0   13.40    8.80
   3  19   0   10.70   20.90
  -3  19   0   29.90   15.50
   4 -19   0   47.40    9.30
  -4 -19   0   57.49   17.70
  -4 -19   0   62.69   14.50
  -4 -19   0   52.79   14.70
   4 -19   0   76.39   19.50
   4 -19   0   62.79   17.40
  -4 -19   0   57.89   22.50
   4 -19   0   24.00   12.20
  -4  19   0    8.80   14.30
   4  19   0   39.30   15.30
  -4  19   0   42.20   19.60
  -4  19   0   58.59   16.10
   4  19   0   75.39   22.40
  -4  19   0   38.30   19.70
  -4  19   0   64.49   12.80
   5 -19   0   53.39   18.80
   5 -19   0   -0.60   14.50
  -5 -19   0   -3.70   16.00
   5 -19   0    6.60   11.70
   5 -19   0   25.90   16.00
  -5 -19   0   -9.60   18.10
  -5 -19   0   19.30   16.20
   5  19   0    3.70   14.10
  -5  19   0    3.80   12.40
  -5  19   0    2.00   13.70
   5  19   0   35.50   20.50
  -5  19   0   21.90   10.70
   6 -19   0   22.90   13.50
   6 -19   0   16.60   18.30
  -6 -19   0   16.10   13.60
  -6 -19   0    5.50   20.00
   6 -19   0   23.90   16.60
  -6 -19   0  -18.10   11.80
   6 -19   0   19.70   15.20
  -6  19   0   13.70   13.90
   6  19   0   14.00   21.50
   6  19   0   15.60   13.80
   7 -19   0   19.50   21.50
   7 -19   0   10.80   17.10
   7 -19   0   28.20   20.90
  -7 -19   0    6.20   20.10
  -7 -19   0   30.00   20.60
  -7 -19   0   26.10   18.70
  -7  19   0   39.70   16.70
   7  19   0   19.70   22.10
   8 -19   0   20.10   22.10
   8 -19   0   37.40   23.20
  -8 -19   0   -1.50   22.30
  -8 -19   0  -30.40   25.60
   8  19   0   -9.50   25.70
  -8  19   0   12.90   15.00
   9 -19   0   55.99   25.50
  -9 -19   0   34.80   26.10
   9 -19   0   67.79   25.00
  -9 -19   0  -10.60   14.60
  -9  19   0   17.10   13.80
  10 -19   0   58.29   26.80
 -10 -19   0   28.20   23.80
  10 -19   0   48.00   22.30
 -10 -19   0   13.90   23.00
 -10  19   0   45.70   14.30
 -11 -19   0   -4.40   20.90
  11 -19   0  -11.30   15.70
 -11 -19   0   -1.90   18.80
  11 -19   0   28.10   24.00
  12 -19   0   73.39   31.00
 -12 -19   0   -3.50   23.00
 -12 -19   0   31.60   22.90
  12 -19   0   11.40   27.30
   0 -20   0   18.70   10.30
   0 -20   0   33.10   12.70
   0 -20   0    8.50   17.30
   0 -20   0   56.39   24.40
   0 -20   0   18.70   11.20
   0  20   0   23.70   15.60
   0  20   0    2.70    9.80
   0  20   0    9.30    8.80
   0  20   0   17.50   17.40
   0  20   0   26.90    9.90
  -1 -20   0   40.00   10.80
  -1 -20   0  103.69   24.10
   1 -20   0   16.20   17.40
   1 -20   0   46.30   11.50
   1 -20   0   89.19   26.20
   1 -20   0   40.90   12.10
  -1 -20   0    5.20   18.40
   1 -20   0   45.70   15.80
  -1 -20   0   57.99   12.20
   1  20   0   60.79    9.80
  -1  20   0   56.69   14.30
   1  20   0   70.79   22.50
  -1  20   0   32.00   14.30
  -1  20   0   57.29   22.80
   1  20   0   49.30   16.20
  -1  20   0   17.20   11.50
  -1  20   0   36.50   11.30
  -2 -20   0    5.50   11.30
   2 -20   0    4.10    8.10
  -2 -20   0    2.60   12.60
  -2 -20   0    1.20    9.90
   2 -20   0   20.70   12.40
   2 -20   0    5.60   15.00
   2 -20   0   21.00   17.20
  -2 -20   0   -3.50   15.80
   2 -20   0    3.30   10.30
  -2  20   0    7.60   15.50
  -2  20   0    0.70   12.80
  -2  20   0   -0.60    7.80
  -2  20   0   -2.70   11.50
   2  20   0   -9.20   12.30
   2  20   0    5.50   16.20
  -2  20   0   -5.10   12.60
  -3 -20   0   -8.10   12.30
   3 -20   0  -15.20   32.40
  -3 -20   0    5.00   12.70
   3 -20   0   30.20   20.10
  -3 -20   0   16.30   14.70
   3 -20   0    2.70   10.60
   3 -20   0   24.10   12.90
  -3 -20   0   22.90   19.30
   3 -20   0    7.00    7.80
  -3  20   0   49.50   17.40
   3  20   0   -5.10   12.10
   3  20   0  -14.70   16.70
  -3  20   0    6.00    8.70
  -3  20   0    8.20   13.50
  -4 -20   0  109.09   26.00
   4 -20   0  113.79   19.40
  -4 -20   0  103.69   19.90
   4 -20   0  105.09   21.30
  -4 -20   0   92.39   20.70
   4  20   0   69.99   24.80
   4  20   0   85.79   17.50
  -4  20   0   90.09   16.60
  -4  20   0   61.39   18.00
   5 -20   0    6.30   16.00
   5 -20   0   19.80   18.70
  -5 -20   0   -8.80   19.10
  -5 -20   0    5.90   14.80
   5 -20   0   12.70   11.90
  -5 -20   0   24.00   17.10
   5 -20   0   -1.20   12.30
  -5  20   0  -13.00   13.50
   5  20   0   -3.70   21.40
   6 -20   0  104.29   21.50
  -6 -20   0   66.29   20.50
  -6 -20   0  103.89   22.20
   6 -20   0  104.49   23.00
   6 -20   0  139.59   25.90
  -6 -20   0   74.99   23.30
   6 -20   0   83.09   19.40
  -6  20   0   96.69   20.50
   6  20   0   75.89   20.00
   6  20   0   67.99   26.80
  -7 -20   0  -17.50   29.40
   7 -20   0   15.70   20.10
   7 -20   0    3.10   19.70
  -7 -20   0   -1.50   20.00
   7 -20   0    7.50   15.50
  -7 -20   0    9.10   19.90
  -7  20   0   13.50   13.40
  -8 -20   0   37.30   24.90
   8 -20   0   50.99   23.80
  -8 -20   0   48.00   20.10
  -8 -20   0   21.80   19.10
  -8  20   0   79.69   19.10
   8  20   0   21.00   25.90
  -9 -20   0    6.40   20.50
  -9 -20   0   21.00   20.90
   9 -20   0    8.80   23.30
   9 -20   0   17.40   24.20
  -9  20   0   -5.90   13.30
 -10 -20   0    2.60   21.50
  10 -20   0  -21.20   23.20
 -10 -20   0    8.10   19.20
  10 -20   0   -1.50   16.70
 -10  20   0    8.50   13.80
 -11 -20   0   27.40   24.70
  11 -20   0    9.90   26.10
  11 -20   0   42.60   28.10
 -11 -20   0   49.60   25.70
  12 -20   0    7.70   30.00
 -12 -20   0   13.10   28.00
  12 -20   0  -20.70   33.40
 -12 -20   0   -7.00   22.00
   0 -21   0    1.30   18.60
   0 -21   0    6.10    8.70
   0 -21   0    3.70   12.10
   0 -21   0   -9.40   13.80
   0 -21   0  -21.10    9.30
   0  21   0    7.30   13.40
   0  21   0    8.90   19.70
   1 -21   0   14.20   10.10
   1 -21   0   31.10   18.30
  -1 -21   0   21.40   12.10
  -1 -21   0    9.00   12.30
  -1 -21   0   -0.90   18.40
   1 -21   0   -4.50   13.10
   1 -21   0   24.40   20.00
  -1 -21   0   22.50   10.20
   1 -21   0   12.80   11.60
  -1  21   0   10.70   10.60
   1  21   0   17.70   19.80
  -1  21   0    9.80   15.40
  -1  21   0   13.40   17.30
   1  21   0    0.90   13.40
   2 -21   0   21.60    9.30
   2 -21   0   25.10   18.30
   2 -21   0   11.90   12.70
  -2 -21   0    2.10    9.80
   2 -21   0  -10.00   10.90
  -2 -21   0  -12.90   23.40
   2 -21   0   -4.10   16.60
  -2 -21   0    3.30   13.00
  -2 -21   0    3.40   12.90
  -2  21   0    5.10   10.90
   2  21   0  -14.90   18.80
  -2  21   0   -5.50   13.60
  -2  21   0   -6.40   11.40
   2  21   0    6.50   11.40
  -2  21   0   -9.00   17.00
  -3 -21   0   13.30   15.70
   3 -21   0   30.00   16.40
   3 -21   0   48.60   18.20
   3 -21   0    4.20   13.50
  -3 -21   0   17.40   19.30
   3 -21   0   14.60    9.00
  -3 -21   0   11.20   11.40
  -3 -21   0   17.50   12.20
   3  21   0   -1.10   14.90
  -3  21   0   11.80   18.30
   3  21   0   15.00   20.10
  -3  21   0   12.80   14.90
  -3  21   0   20.30   16.50
  -3  21   0    4.10   19.30
  -4 -21   0   51.59   23.00
  -4 -21   0   18.50   16.00
   4 -21   0   30.30   14.30
   4 -21   0   38.20   17.70
  -4 -21   0   15.10   17.80
  -4  21   0   10.90   20.80
   4  21   0   23.20   24.50
  -4  21   0   20.70   19.50
  -4  21   0   10.20   14.70
   4  21   0   23.20   16.90
   5 -21   0   17.00   20.80
  -5 -21   0  -11.50   16.20
  -5 -21   0   -4.80   18.90
   5 -21   0   22.50   18.20
  -5 -21   0   -2.50   11.90
   5 -21   0  -33.40   12.00
   5 -21   0   25.00   16.20
   5  21   0   28.90   22.70
   5  21   0   25.70   16.40
  -5  21   0   -8.20   14.00
   6 -21   0   42.60   22.80
  -6 -21   0    9.90   16.30
  -6 -21   0   33.20   22.10
   6 -21   0   29.10   16.40
   6 -21   0   59.39   22.30
  -6 -21   0    9.20   17.90
  -6  21   0   41.90   17.80
   6  21   0   13.10   18.10
   6  21   0   60.99   24.30
   7 -21   0   20.50   22.20
   7 -21   0   64.59   19.00
   7 -21   0   62.99   26.20
  -7 -21   0  -20.30   25.40
  -7 -21   0   80.39   25.50
  -7  21   0   32.80   18.30
   7  21   0   23.20   28.50
   8 -21   0   73.49   25.10
  -8 -21   0   70.99   24.20
  -8 -21   0   53.49   25.40
  -8 -21   0   72.79   24.40
   8 -21   0  105.99   26.70
  -8  21   0   87.09   19.30
   8  21   0   55.29   29.50
   9 -21   0   43.20   26.10
  -9 -21   0   78.99   24.10
   9 -21   0   58.19   26.30
  -9 -21   0   26.20   25.80
  -9  21   0   36.60   17.60
 -10 -21   0  -10.70   24.90
 -10 -21   0  -18.50   20.20
  10 -21   0   25.40   24.50
  10 -21   0   21.50   20.10
 -10  21   0   -5.20   14.30
 -11 -21   0   17.30   24.10
  11 -21   0   44.20   31.70
 -11 -21   0   35.00   27.70
  11 -21   0   32.90   23.00
 -12 -21   0   -1.90   31.00
  12 -21   0   46.80   31.00
   0 -22   0   27.30   13.40
   0 -22   0   37.10   22.60
   0 -22   0   28.50   13.10
   0  22   0   10.70   19.30
   0  22   0   12.80   15.80
  -1 -22   0    7.20   12.30
   1 -22   0   16.50   23.30
   1 -22   0   19.20   11.50
  -1 -22   0    3.00   12.00
  -1 -22   0  -19.80   18.10
   1 -22   0   39.70   21.50
   1 -22   0   -4.20   12.40
   1 -22   0    3.20   12.10
  -1 -22   0    0.70   10.10
   1  22   0   -2.60    9.80
  -1  22   0  -14.80   13.00
  -1  22   0   29.40   20.10
   1  22   0    1.90   21.40
   2 -22   0  290.97   24.40
   2 -22   0  274.87   28.00
  -2 -22   0  257.87   25.90
  -2 -22   0  246.58   38.70
  -2 -22   0  265.07   29.50
  -2 -22   0  242.58   28.80
   2 -22   0  293.87   34.90
   2 -22   0  258.27   27.50
  -2  22   0  202.28   36.50
   2  22   0  270.77   30.20
  -2  22   0  240.08   31.60
   2  22   0  290.77   41.50
   3 -22   0   12.60   13.00
  -3 -22   0   13.70   15.60
  -3 -22   0   -7.00   12.80
  -3 -22   0   -8.70   15.00
  -3 -22   0    2.70   20.00
   3 -22   0   14.40   15.20
   3 -22   0    4.10    9.50
   3  22   0    4.10   16.40
   3  22   0   38.60   22.90
  -3  22   0   20.40   13.50
  -3  22   0  -19.40   13.40
  -3  22   0   21.50   15.50
  -4 -22   0  292.27   31.40
  -4 -22   0  340.67   42.80
  -4 -22   0  318.27   33.10
   4 -22   0  257.77   31.10
   4 -22   0  268.87   29.60
   4  22   0  277.57   34.50
  -4  22   0  281.37   37.50
   4  22   0  280.87   42.90
  -4  22   0  291.57   34.90
   5 -22   0  106.89   23.80
  -5 -22   0  104.19   22.00
   5 -22   0   84.39   22.90
  -5 -22   0   83.19   25.90
   5 -22   0   40.10   15.90
  -5 -22   0   46.20   21.00
   5 -22   0   76.79   23.10
  -5  22   0   83.59   20.90
   5  22   0   99.59   22.70
   5  22   0  109.29   31.20
  -6 -22   0  474.85   50.89
   6 -22   0  518.05   46.00
   6 -22   0  456.15   41.90
  -6 -22   0  530.05   46.70
  -6 -22   0  403.96   46.80
   6 -22   0  436.86   47.60
  -6  22   0  500.75   47.20
   6  22   0  505.05   59.89
   6  22   0  489.25   49.60
   7 -22   0   52.09   17.80
  -7 -22   0   23.80   24.40
   7 -22   0   21.80   18.40
   7 -22   0   13.40   21.90
  -7 -22   0    8.60   19.80
  -7 -22   0   38.30   22.30
   7  22   0   83.79   29.00
  -7  22   0   20.90   16.10
   8 -22   0   24.70   18.30
  -8 -22   0   57.19   19.90
  -8 -22   0   17.40   23.10
   8 -22   0   79.39   25.00
   9 -22   0    0.00   22.10
  -9 -22   0  -33.70   20.30
   9 -22   0   25.90   23.40
  -9 -22   0   19.00   21.60
  -9  22   0  -10.90   15.10
 -10 -22   0    9.50   26.20
 -10 -22   0   21.10   21.80
  10 -22   0   30.20   26.80
  10 -22   0   48.90   27.60
 -10  22   0    2.00   15.50
 -11 -22   0    9.50   26.90
  11 -22   0   60.09   30.30
 -11 -22   0  -40.20   23.00
  11 -22   0   76.09   28.70
 -12 -22   0   -5.80   18.20
 -12 -22   0   38.50   34.40
   0 -23   0    9.00   25.10
   0 -23   0  -20.70   12.50
   0 -23   0   24.80   15.10
   0 -23   0   21.70   14.50
   0  23   0   -7.30   18.10
   0  23   0   19.10   23.30
   1 -23   0  344.47   49.99
  -1 -23   0  262.37   26.70
   1 -23   0  265.87   25.90
   1 -23   0  241.98   27.90
   1 -23   0  284.87   29.50
  -1 -23   0  230.08   30.50
  -1 -23   0  271.77   42.80
  -1 -23   0  233.88   25.90
   1  23   0  253.67   34.70
   1  23   0  223.78   44.40
  -1  23   0  288.07   42.40
  -1  23   0  290.37   35.10
   2 -23   0  350.46   33.90
  -2 -23   0  340.57   30.90
   2 -23   0  395.66   44.70
  -2 -23   0  366.06   35.00
   2 -23   0  340.17   29.70
  -2 -23   0  311.27   43.30
   2 -23   0  406.66   34.00
  -2 -23   0  352.36   35.10
  -2  23   0  302.87   37.70
   2  23   0  312.77   35.20
   2  23   0  296.77   46.60
  -3 -23   0  210.48   28.10
   3 -23   0  185.08   24.40
  -3 -23   0  206.68   27.90
  -3 -23   0  138.09   32.30
   3 -23   0  245.68   29.00
   3  23   0  220.28   36.10
   3  23   0  151.68   27.80
  -3  23   0  170.48   28.40
  -4 -23   0   87.39   23.60
  -4 -23   0  135.89   22.00
   4 -23   0  120.69   20.80
  -4 -23   0  151.48   32.00
   4 -23   0  172.88   26.40
   4  23   0  151.08   26.40
   4  23   0  107.09   32.10
  -4  23   0  103.09   23.60
   5 -23   0  327.77   36.00
  -5 -23   0  183.38   37.10
  -5 -23   0  309.47   35.30
   5 -23   0  329.47   32.50
   5 -23   0  357.76   43.20
  -5 -23   0  294.67   36.60
   5  23   0  280.07   44.90
   5  23   0  310.97   38.80
  -5  23   0  333.67   37.40
  -6 -23   0   15.00   21.90
   6 -23   0   50.39   21.80
   6 -23   0   11.60   25.10
   6 -23   0   15.40   13.90
  -6 -23   0   22.10   29.90
  -6  23   0   12.20   20.40
  -7 -23   0   64.89   25.70
  -7 -23   0   60.59   26.20
   7 -23   0   25.60   15.50
  -7 -23   0   61.39   22.10
   7 -23   0   76.09   27.20
   7  23   0   -0.40   29.40
   8 -23   0   13.10   22.40
  -8 -23   0    7.80   22.90
  -8 -23   0    3.90   21.40
   8 -23   0   28.10   22.40
  -8  23   0   19.80   16.20
   9 -23   0   26.00   18.60
   9 -23   0   34.90   23.10
  -9 -23   0    0.60   21.50
  -9 -23   0   23.80   19.80
  -9  23   0   -8.50   15.40
 -10 -23   0   27.80   26.10
 -10 -23   0  -29.00   22.80
  10 -23   0   23.60   27.30
  10 -23   0   35.80   21.70
 -10  23   0   -0.70   16.70
  11 -23   0   36.90   30.90
  11 -23   0   11.50   27.40
 -11 -23   0  -33.00   23.30
 -11 -23   0   -2.80   30.60
   0 -24   0   27.20   14.40
   0 -24   0  -15.00   13.80
   0 -24   0   24.10   13.20
   0 -24   0   52.49   24.70
   0  24   0   -3.90   21.80
   0  24   0   -1.80   11.90
  -1 -24   0  110.69   19.30
   1 -24   0  116.49   21.00
   1 -24   0   78.99   21.90
   1 -24   0  113.89   20.80
  -1 -24   0  102.09   22.00
   1  24   0  143.29   35.50
  -1  24   0   93.09   23.40
   1  24   0  107.79   23.60
  -1  24   0   75.59   30.80
   2 -24   0    2.70   11.60
  -2 -24   0   19.70   17.10
  -2 -24   0   47.50   18.20
   2 -24   0   17.10   19.70
  -2 -24   0   53.49   27.30
   2 -24   0    6.30   14.70
  -2  24   0    5.40   16.80
   2  24   0   18.40   25.10
   2  24   0   21.30   17.30
   3 -24   0  118.49   20.80
   3 -24   0   78.09   21.70
  -3 -24   0   83.39   18.30
  -3 -24   0   93.39   28.90
  -3 -24   0   79.59   21.50
  -3  24   0   52.09   21.40
   3  24   0  115.69   31.70
   3  24   0  101.99   23.90
  -4 -24   0   58.99   25.00
   4 -24   0   19.70   15.50
   4 -24   0   34.10   18.90
  -4 -24   0   -0.70   19.70
  -4 -24   0   17.00   17.90
   4  24   0   12.00   26.20
  -4  24   0    1.20   16.10
   4  24   0   -9.00   17.40
  -5 -24   0  -16.00   24.80
  -5 -24   0   56.89   26.10
   5 -24   0   97.99   26.40
   5 -24   0   54.99   25.60
  -5 -24   0   21.30   16.90
   5 -24   0   58.99   18.90
   5  24   0   49.40   30.40
   5  24   0    9.20   22.20
  -5  24   0   23.80   19.30
  -6 -24   0    2.50   25.40
   6 -24   0    9.50   23.40
  -6 -24   0   10.50   22.10
   6 -24   0   15.90   17.00
   6 -24   0   44.10   21.30
  -6 -24   0    8.40   16.80
   6  24   0    4.50   27.60
  -6  24   0  -11.10   19.10
  -7 -24   0  -29.70   21.80
  -7 -24   0  -23.40   18.00
  -7 -24   0  -14.20   20.90
   7 -24   0   21.30   16.00
   7 -24   0   58.49   24.10
   7 -24   0    1.90   22.30
   7  24   0   13.50   30.20
  -7  24   0    6.90   16.60
  -8 -24   0  -25.70   21.30
  -8 -24   0  -20.90   15.70
   8 -24   0   11.20   25.80
   8 -24   0  -30.00   20.60
  -8  24   0   -9.50   17.50
   9 -24   0   69.09   29.70
  -9 -24   0   42.70   22.60
   9 -24   0   30.70   24.00
  -9 -24   0    3.70   25.30
  -9  24   0   22.90   17.70
 -10 -24   0   26.10   26.60
 -10 -24   0   -2.60   25.90
  10 -24   0   20.40   29.70
  10 -24   0    5.00   24.60
 -10  24   0   -4.60   17.20
 -11 -24   0   -9.00   26.30
 -11 -24   0    4.70   23.30
   0 -25   0    6.40   12.70
   0 -25   0  -16.20   14.50
   0 -25   0   14.40   16.00
   0  25   0    5.00   25.50
   0  25   0   -1.60   17.70
  -1 -25   0  212.18   38.70
   1 -25   0  268.77   30.60
  -1 -25   0  272.47   30.50
  -1 -25   0  256.77   29.90
   1 -25   0  280.67   27.40
   1 -25   0  294.17   32.70
  -1 -25   0  300.07   30.00
   1  25   0  232.88   34.90
  -1  25   0  228.58   34.90
   1  25   0  300.17   46.60
  -2 -25   0  208.08   28.70
   2 -25   0  259.77   30.50
  -2 -25   0  239.08   41.20
   2 -25   0  214.48   27.80
  -2 -25   0  194.78   27.60
   2  25   0  168.08   31.60
  -2  25   0  173.98   27.10
   2  25   0  229.08   40.20
  -3 -25   0  241.98   38.50
  -3 -25   0  183.98   27.20
  -3 -25   0  167.48   27.80
   3 -25   0  227.38   30.50
   3 -25   0  170.18   27.00
   3  25   0  178.38   30.20
  -3  25   0  100.39   26.40
   3  25   0  187.98   38.50
  -4 -25   0   27.90   25.60
   4 -25   0   41.20   20.90
   4 -25   0   45.20   18.10
  -4 -25   0   43.10   21.10
  -4 -25   0   39.60   21.70
   4  25   0   22.10   33.50
   4  25   0  100.79   24.50
  -4  25   0   41.50   21.60
  -5 -25   0  -15.00   17.20
   5 -25   0   19.20   19.40
   5 -25   0   -7.10   16.50
   5 -25   0   18.60   18.50
  -5 -25   0   10.70   29.50
  -5 -25   0   -1.60   19.10
  -5  25   0  -55.09   15.40
   5  25   0  -53.99   23.40
   5  25   0  -41.50   17.30
   6 -25   0   11.30   21.90
  -6 -25   0   -7.30   23.80
   6 -25   0   -1.70   22.70
  -6 -25   0    8.30   19.20
  -6 -25   0  -23.90   16.60
   6 -25   0   22.20   15.20
   6  25   0   -4.00   23.30
  -6  25   0    7.30   16.70
  -7 -25   0   32.50   23.70
   7 -25   0   -4.70   20.60
  -7 -25   0    9.00   20.10
   7 -25   0   -4.50   19.60
   7 -25   0   15.50   23.30
  -7  25   0   -5.00   16.80
  -8 -25   0   -1.70   22.30
  -8 -25   0   10.50   25.10
   8 -25   0   35.00   25.10
   8 -25   0  -35.40   21.40
  -8  25   0   -1.10   16.10
   9 -25   0   37.50   27.60
  -9 -25   0  -12.20   23.80
  -9 -25   0   36.50   26.30
   9 -25   0   18.20   25.90
  -9  25   0   -4.20   18.20
  10 -25   0   15.90   29.20
  10 -25   0   65.79   27.70
 -10 -25   0  -52.69   22.10
 -10 -25   0    5.60   26.50
 -10  25   0    3.20   17.80
 -11 -25   0   19.70   32.10
 -11 -25   0   78.89   28.60
   0 -26   0  246.68   29.60
   0 -26   0  212.68   28.60
   0 -26   0  172.08   25.70
   0  26   0  155.68   28.30
  -1 -26   0   18.30   16.80
   1 -26   0   18.40   17.70
   1 -26   0   25.20   15.60
  -1 -26   0    3.40   15.40
   1 -26   0    2.80   16.50
  -1 -26   0   24.50   14.50
   1  26   0   58.09   30.30
  -1  26   0   20.20   18.70
   1  26   0   12.70   20.00
  -2 -26   0  281.77   46.60
  -2 -26   0  334.57   37.10
   2 -26   0  364.56   37.90
  -2 -26   0  366.16   39.40
   2 -26   0  374.86   36.80
   2  26   0  354.16   50.09
  -2  26   0  317.07   40.50
   2  26   0  271.57   40.10
  -3 -26   0   25.60   20.70
  -3 -26   0   77.09   28.30
   3 -26   0   11.40   18.30
   3 -26   0   45.60   18.90
  -3 -26   0   51.69   20.90
  -3  26   0   21.90   22.60
   3  26   0   37.20   21.70
   3  26   0   16.70   26.60
  -4 -26   0    3.40   14.80
   4 -26   0   -3.80   20.10
   4 -26   0   -3.10   15.30
  -4 -26   0  -11.80   24.10
  -4 -26   0   17.50   19.90
  -4  26   0    8.40   20.40
   4  26   0  -14.80   17.10
   4  26   0  -35.70   26.80
   5 -26   0   -1.70   22.00
   5 -26   0    0.20   19.30
  -5 -26   0  -67.79   22.00
   5 -26   0  -20.40   12.90
  -5 -26   0  -29.40   22.90
  -5 -26   0    9.70   16.00
   5  26   0  -32.30   34.50
   5  26   0   -0.50   18.70
  -5  26   0   -6.60   18.70
   6 -26   0   -7.20   21.90
   6 -26   0  -12.00   17.80
  -6 -26   0   -7.50   30.80
  -6 -26   0  -19.60   19.60
   6 -26   0   -6.80   15.30
  -6 -26   0    6.30   20.40
  -6  26   0   10.90   18.40
   6  26   0   13.50   31.40
   7 -26   0   22.60   24.40
  -7 -26   0    3.10   23.70
   7 -26   0  -14.50   21.50
  -7 -26   0   11.80   20.90
   7 -26   0    7.20   17.00
  -7  26   0   -0.80   17.80
   8 -26   0   -0.70   21.40
  -8 -26   0  -15.20   20.50
  -8 -26   0  -24.30   20.60
   8 -26   0   23.60   26.50
  -8  26   0   -2.40   15.40
   9 -26   0  -14.00   27.50
   9 -26   0   -9.30   18.20
  -9 -26   0   38.90   27.00
  -9 -26   0   26.40   25.70
  -9  26   0   -4.50   17.50
  10 -26   0   11.10   28.70
  10 -26   0  -37.30   31.20
 -10  26   0  -13.00   18.90
   0 -27   0   11.90   19.30
   0 -27   0   -1.20   17.50
   0 -27   0   22.80   18.80
   0  27   0   -4.70   21.60
   1 -27   0  146.69   25.40
  -1 -27   0  142.29   24.50
  -1 -27   0  122.09   25.20
  -1 -27   0  143.79   26.00
   1 -27   0  121.89   25.20
  -1  27   0  126.99   29.90
   1  27   0  112.39   29.50
  -2 -27   0   56.19   20.30
   2 -27   0  -21.10   16.20
  -2 -27   0   22.40   21.90
   2 -27   0   26.80   19.10
   2  27   0   16.10   19.80
   2  27   0   18.00   29.10
  -2  27   0    9.50   17.10
  -3 -27   0   20.70   20.20
  -3 -27   0   96.99   29.50
   3 -27   0  -22.40   17.40
   3 -27   0    5.40   17.00
  -3 -27   0   16.70   19.70
   3  27   0    3.10   19.40
  -3  27   0   24.40   16.40
   3  27   0   22.70   32.40
  -4 -27   0   -0.80   27.90
   4 -27   0  -14.40   16.70
  -4 -27   0  -22.40   19.50
   4 -27   0  -19.00   14.70
  -4 -27   0   -8.70   19.00
   4  27   0  -11.70   17.80
   4  27   0  -32.20   28.00
  -4  27   0  -12.80   19.20
   5 -27   0   15.70   20.90
  -5 -27   0  -47.00   17.00
  -5 -27   0    0.20   19.40
  -5 -27   0  -22.60   25.50
   5 -27   0   16.70   17.20
   5 -27   0    2.40   22.80
  -5  27   0  -24.70   17.80
   5  27   0  -24.00   31.60
   5  27   0  -27.10   18.70
  -6 -27   0    4.30   21.90
   6 -27   0    8.40   24.60
   6 -27   0    2.60   16.50
  -6 -27   0  -13.30   14.60
   6 -27   0   15.40   21.70
  -6 -27   0   47.10   44.00
   6  27   0  -82.39   26.90
  -6  27   0   -8.90   17.20
  -7 -27   0   11.80   23.40
  -7 -27   0    4.40   21.10
   7 -27   0    9.50   25.40
   7 -27   0    7.80   22.70
  -7  27   0  -30.00   16.40
  -8 -27   0  -35.40   20.40
  -8 -27   0    4.30   24.60
   8 -27   0   26.50   26.30
   8 -27   0  -18.10   23.50
  -8  27   0    8.60   20.40
  -9 -27   0  -25.70   23.50
  -9 -27   0  -15.20   26.70
   9 -27   0   17.50   23.70
   9 -27   0   27.60   27.50
  -9  27   0    5.60   17.90
  10 -27   0   32.60   25.90
 -10 -27   0    6.90   23.00
 -10 -27   0  -20.60   24.10
 -10  27   0   18.90   21.10
   0 -28   0   21.00   17.50
   0 -28   0   22.30   19.00
   0 -28   0   -2.30   19.20
   1 -28   0   10.70   19.10
   1 -28   0  -13.00   19.50
  -1 -28   0   14.10   17.80
  -1 -28   0   -5.60   18.50
  -1 -28   0   39.50   22.70
   1  28   0   41.50   19.50
  -1  28   0  -13.30   19.80
   2 -28   0   36.70   23.10
   2 -28   0  -14.60   16.50
  -2 -28   0   -7.80   18.60
  -2 -28   0   -0.30   18.10
  -2  28   0    9.30   21.90
   2  28   0  -14.30   21.90
   3 -28   0    6.60   22.50
   3 -28   0   13.40   17.90
  -3 -28   0   45.00   19.90
  -3 -28   0  -22.30   19.20
   3  28   0   -8.00   32.30
   3  28   0   23.80   24.00
  -3  28   0   36.80   22.50
  -4 -28   0  -12.30   22.50
   4 -28   0    6.70   20.80
   4 -28   0    1.00   17.30
  -4 -28   0   18.80   19.30
  -4 -28   0   25.90   50.89
  -4  28   0    6.70   22.20
   4  28   0    5.20   21.70
   5 -28   0   -1.20   19.90
  -5 -28   0   -9.30   19.00
  -5 -28   0   24.30   30.70
   5 -28   0   -5.10   16.30
  -5 -28   0   -8.20   21.50
   5 -28   0   44.70   25.20
   5  28   0  -55.19   27.80
  -5  28   0  -10.50   17.60
   5  28   0   12.50   23.40
   6 -28   0   -3.00   25.90
   6 -28   0   11.80   21.50
  -6 -28   0  -14.20   24.00
  -6 -28   0   -9.80   20.40
  -6  28   0  -20.40   22.60
   7 -28   0   26.40   25.10
   7 -28   0   -9.90   25.10
  -7 -28   0  -17.30   23.60
  -7 -28   0   -1.90   23.10
  -7  28   0    1.40   19.40
  -8 -28   0   32.30   22.50
   8 -28   0   43.70   26.50
  -8 -28   0   36.10   27.30
   8 -28   0  -17.80   26.40
  -8  28   0  -29.40   19.50
   9 -28   0   10.70   26.90
   9 -28   0  -10.50   34.40
  -9  28   0   14.30   21.20
   0 -29   0   24.30   19.10
   0 -29   0   13.70   21.70
   0  29   0  -25.10   19.70
  -1 -29   0   38.90   21.90
  -1 -29   0   53.99   19.60
  -1 -29   0   69.59   22.00
   1 -29   0   62.79   20.10
  -1  29   0   10.70   22.60
   1  29   0   54.09   24.70
   2 -29   0    7.10   21.40
  -2 -29   0   -3.40   17.70
  -2 -29   0  -12.10   20.10
   2 -29   0   28.00   19.50
  -2 -29   0    4.10   19.00
  -2  29   0    7.00   21.90
   3 -29   0  -15.10   19.20
   3 -29   0   17.00   20.00
  -3 -29   0   -0.50   13.00
  -3 -29   0  -10.70   19.70
   3  29   0  -20.20   16.40
  -3  29   0    0.10   15.40
  -4 -29   0   -5.70   19.30
   4 -29   0   -8.10   19.50
  -4 -29   0   56.49   23.10
  -4 -29   0    5.00   37.50
   4  29   0   11.60   32.60
  -4  29   0  -20.60   18.10
   4  29   0  -10.30   22.60
   5 -29   0  -43.20   20.70
   5 -29   0   13.60   21.40
  -5 -29   0   27.30   18.50
  -5 -29   0  -20.30   22.20
  -5 -29   0  -52.09   31.40
   5 -29   0   -6.00   18.10
   5  29   0  -15.50   34.50
  -5  29   0  -35.80   17.00
  -6 -29   0    3.50   22.30
   6 -29   0    6.30   25.90
   6 -29   0   10.90   18.80
   6 -29   0   27.60   25.60
  -6 -29   0  -28.40   24.40
  -6  29   0   25.40   21.70
   7 -29   0   10.00   22.10
  -7 -29   0    7.90   24.90
  -7 -29   0  -21.40   23.70
   7 -29   0   41.10   24.10
  -7  29   0   -6.10   19.80
   8 -29   0   49.40   27.80
   8 -29   0  -22.40   28.70
  -8 -29   0  -45.60   24.90
  -8 -29   0   31.10   25.10
  -8  29   0  -15.00   22.50
  -9 -29   0   30.50   29.70
   9 -29   0   46.70   28.50
   9 -29   0   -6.00   24.60
  -9 -29   0   32.10   31.80
  -9  29   0   10.90   21.90
   0 -30   0   92.09   24.60
   0 -30   0  102.89   24.80
   0  30   0   76.09   28.10
  -1 -30   0   23.50   22.50
   1 -30   0   43.50   20.80
  -1 -30   0   -3.30   20.20
   1 -30   0   28.10   19.70
  -1 -30   0   35.00   20.80
   1  30   0  -40.60   22.30
  -1  30   0  -11.60   22.30
   2 -30   0  108.79   25.90
   2 -30   0   84.99   24.30
  -2 -30   0  125.79   27.70
  -2 -30   0  118.69   25.50
  -2  30   0   47.40   26.40
   2  30   0   66.49   28.50
   3 -30   0  -21.40   17.40
   3 -30   0   19.20   24.20
  -3 -30   0  -11.80   26.10
  -3 -30   0   45.50   21.50
   3  30   0  -18.90   19.40
  -3  30   0  -18.10   20.70
   4 -30   0   13.20   18.70
  -4 -30   0    2.80   23.60
  -4 -30   0    8.50   17.20
   4 -30   0    8.70   21.00
   4  30   0   29.10   19.20
  -4  30   0  -15.90   19.40
  -5 -30   0  -24.30   20.10
   5 -30   0   30.00   20.30
  -5 -30   0   -4.30   27.00
   5 -30   0  -26.10   21.50
   5 -30   0  -18.70   20.20
  -5  30   0   -4.80   21.40
  -6 -30   0   -2.70   24.10
   6 -30   0   49.50   24.00
  -6 -30   0    2.70   24.30
   6 -30   0   15.90   26.40
  -6  30   0   21.40   23.40
   7 -30   0   34.20   28.60
  -7 -30   0   11.60   24.10
   7 -30   0   50.69   27.30
  -7 -30   0   -8.10   24.70
  -7  30   0   -3.00   20.20
   8 -30   0  103.89   32.50
  -8 -30   0   18.40   26.10
  -8 -30   0   11.60   37.30
  -8  30   0   19.10   24.90
   0 -31   0  -12.90   18.90
   0  31   0  -45.10   19.40
   1 -31   0   49.50   20.00
   1 -31   0   16.20   21.50
  -1 -31   0   24.80   23.00
  -1  31   0   -7.50   22.80
   1  31   0   20.70   22.90
  -2 -31   0   -8.10   21.30
  -2 -31   0   10.70   22.80
   2 -31   0    3.30   22.90
   2 -31   0   33.80   19.90
   2  31   0  -10.20   17.30
  -2  31   0   -8.90   22.00
  -3 -31   0   -5.70   24.20
   3 -31   0   29.10   19.30
  -3 -31   0   -0.60   20.70
   3  31   0  -24.20   20.10
  -3  31   0   23.40   18.70
  -4 -31   0   37.50   24.00
   4 -31   0    4.50   21.50
   4 -31   0   49.60   23.20
  -4 -31   0    5.30   25.30
   4  31   0  -35.20   24.80
  -4  31   0  -25.40   20.40
  -5 -31   0   -0.40   24.40
   5 -31   0  -13.30   24.40
   5 -31   0   31.70   23.60
   5 -31   0   -5.00   19.70
  -5 -31   0    6.80   23.80
  -5  31   0  -10.50   20.80
   6 -31   0   25.20   22.90
  -6 -31   0  -30.30   26.70
   6 -31   0  -22.90   25.30
  -6 -31   0  -10.00   25.20
  -6  31   0   10.10   23.00
  -7 -31   0   -6.70   27.80
   7 -31   0    0.50   24.80
   7 -31   0   11.40   30.40
  -7  31   0   -4.30   21.70
  -8 -31   0   30.90   29.70
  -8 -31   0    7.60   31.50
   0 -32   0    1.30   22.50
   0  32   0   -7.50   24.10
  -1 -32   0   -9.70   21.40
   1 -32   0   25.20   22.80
   1  32   0   35.20   26.90
  -1  32   0  -36.00   22.80
  -2 -32   0    4.60   21.10
  -2 -32   0    0.90   22.30
   2 -32   0   17.50   22.80
  -2  32   0  -10.40   20.90
   2  32   0   -3.70   26.00
   3 -32   0  -24.50   22.80
  -3 -32   0  -30.40   22.80
  -3 -32   0   27.10   24.30
   3 -32   0   21.90   22.80
  -3  32   0   -5.80   24.20
   3  32   0    7.50   25.00
   4 -32   0   70.49   25.20
  -4 -32   0   16.80   23.50
  -4 -32   0   34.70   23.90
   4 -32   0   68.49   25.50
  -4  32   0   32.00   25.50
   4  32   0   -5.60   25.10
   5 -32   0    7.50   25.20
   5 -32   0  -12.00   24.20
   5 -32   0  -15.20   24.30
  -5 -32   0    1.00   22.30
  -5 -32   0  -26.80   25.40
  -5  32   0  -12.60   20.40
  -6 -32   0  -23.50   25.90
   6 -32   0   30.90   28.40
   6 -32   0  -50.19   23.20
  -6 -32   0   28.50   29.10
  -6  32   0   28.40   28.30
   7 -32   0   -1.00   25.90
   7 -32   0   19.50   31.00
  -7 -32   0  -35.40   33.00
  -7 -32   0  -10.00   28.60
   0 -33   0    9.20   25.20
   0  33   0  -28.20   23.70
  -1 -33   0  -31.80   20.90
   1 -33   0  -20.50   20.10
   1  33   0   -6.90   19.30
  -1  33   0   27.10   24.90
  -2 -33   0  -48.90   20.80
   2 -33   0   21.30   22.00
  -2  33   0  -36.70   23.60
   2  33   0  -27.70   23.60
   3 -33   0   73.29   22.70
  -3 -33   0   40.30   25.50
  -3 -33   0   32.20   27.00
  -3  33   0   -7.70   23.00
   3  33   0   22.30   25.90
  -4 -33   0   13.80   26.00
   4 -33   0   -1.50   23.90
   4 -33   0   38.60   22.30
  -4 -33   0   -9.50   23.90
  -4  33   0   15.80   22.00
   4  33   0    4.90   26.40
  -5 -33   0   -2.40   22.60
   5 -33   0   47.50   31.90
   5 -33   0   63.09   28.00
  -5 -33   0   80.89   32.80
  -5  33   0   47.90   28.00
   6 -33   0   43.10   27.70
  -6 -33   0   54.59   29.90
   6 -33   0   14.60   32.80
  -6 -33   0  -32.70   29.20
  -6  33   0   52.59   27.00
   0 -34   0  -27.30   22.50
   0  34   0   13.80   26.90
  -1 -34   0  -37.80   22.30
   1 -34   0   17.20   23.10
   1  34   0   17.50   27.70
  -1  34   0   11.80   28.00
   2 -34   0    1.20   23.40
  -2 -34   0  -20.90   21.80
  -2  34   0    2.20   26.10
   2  34   0    3.00   25.90
  -3 -34   0   11.30   24.80
   3 -34   0   23.00   27.20
   3  34   0   23.40   31.50
  -3  34   0   10.90   25.60
  -4 -34   0    6.70   29.60
  -4 -34   0   36.30   27.20
   4 -34   0   -1.90   24.20
   4  34   0  -11.30   31.60
   5 -34   0   10.00   23.30
  -5 -34   0   11.10   26.90
  -5 -34   0  -19.20   31.30
  -5  34   0   34.50   28.10
   0 -35   0  -17.20   25.20
   0  35   0    4.60   27.50
  -1 -35   0   21.90   27.10
   1 -35   0    7.00   24.50
   1  35   0  -61.39   24.30
  -1  35   0  -32.40   19.20
   2 -35   0   39.50   26.30
  -2 -35   0   13.30   27.20
  -2  35   0  -11.30   19.20
   2  35   0  -18.70   28.00
   3 -35   0   40.40   26.50
  -3 -35   0   11.90   26.40
  -3  35   0    1.80   28.70
   3  35   0  -24.20   32.80
  -4 -35   0   25.30   30.90
  -4 -35   0  -10.70   30.30
  -4  35   0   23.80   25.00
   0 -36   0   11.10   27.30
   0  36   0  -10.90   19.40
  -1 -36   0  -20.00   26.00
   1 -36   0   -1.30   24.90
   1  36   0  -29.10   28.20
  -2 -36   0   -9.20   26.90
   2 -36   0  -26.90   25.90
   2  36   0  -20.50   32.20
  -2  36   0   47.20   29.50
  15   0  -1  -11.70   12.00
  14   0  -1   25.50   32.10
  14   0  -1   -1.30   11.40
  13   0  -1   -5.30   10.40
 -13   0   1   -4.10   24.30
  13   0  -1   12.40   26.30
  12   0  -1   58.49   24.10
 -12   0   1   -6.20   15.70
  12   0  -1   40.50   23.00
 -12   0   1    8.10   16.30
  12   0  -1    5.80   13.30
  11   0  -1   52.39   23.00
  11   0  -1   20.70   16.00
 -11   0   1  -16.10   13.00
 -11   0   1  -22.60   13.60
  11   0  -1   67.09   27.00
 -10   0   1   -8.40   14.40
  10   0  -1   10.80   13.60
  10   0  -1  -18.10   17.70
 -10   0   1  -13.60   13.60
  10   0  -1    2.50   18.90
  10   0  -1   10.20   11.50
 -10   0   1    5.60   13.10
  -9   0   1   -4.80   11.20
  -9   0   1  -27.70   10.90
   9   0  -1   -4.80   12.30
  -9   0   1   -5.10   12.60
   9   0  -1   14.40   16.80
   9   0  -1   -0.70   13.90
   9   0  -1    7.20   15.90
  -8   0   1  -12.80   14.70
  -8   0   1    8.30   11.20
  -8   0   1   -4.50   10.60
  -8   0   1    2.40   10.80
   8   0  -1   11.60   11.50
   8   0  -1   -5.60   13.00
   8   0  -1    2.70    3.60
  -8   0   1  -30.00   12.60
  -8   0   1   11.60   11.40
  -8   0   1   -5.50    9.10
   8   0  -1   -5.30   13.30
   8   0  -1    7.40   13.90
   7   0  -1  -11.40   10.50
  -7   0   1   -6.80   10.20
   7   0  -1  -13.40   10.70
  -7   0   1    3.00   12.80
  -7   0   1   -2.30    7.90
   7   0  -1   -0.20    2.80
  -7   0   1    0.90    9.60
  -7   0   1    1.10    8.10
   7   0  -1  -20.70    9.80
   7   0  -1   -2.20    7.10
  -7   0   1    1.60    7.70
  -6   0   1    3.80   14.50
  -6   0   1   29.40   11.40
  -6   0   1   14.60    7.80
  -6   0   1    1.90    6.50
   6   0  -1   26.30   10.80
   5   0  -1   -0.40    1.70
  -5   0   1   -1.20    7.20
   5   0  -1  -14.20    6.80
  -5   0   1    7.90    6.70
   5   0  -1  -10.50    7.20
   5   0  -1   -0.10    7.80
   5   0  -1   -2.90    6.70
  -5   0   1   -5.10    8.20
  -5   0   1    0.30    5.80
  -5   0   1    0.90    7.30
  -5   0   1   -3.20    8.10
  -4   0   1   -2.00    5.60
  -4   0   1   -1.60    4.10
  -4   0   1    3.50    5.40
   4   0  -1    8.70    6.30
  -4   0   1   -3.50    6.20
  -4   0   1   -5.40    3.40
  -4   0   1  -11.20    6.20
   4   0  -1   -2.60    5.60
   4   0  -1   -1.90    5.10
  -4   0   1   -3.50    5.60
   4   0  -1   -3.20    4.20
  -3   0   1   10.40    3.70
  -3   0   1   -0.30    4.80
   3   0  -1    0.00    5.20
  -3   0   1    0.80    5.10
  -3   0   1    6.40    6.10
   3   0  -1    4.40    5.10
   3   0  -1    3.80    5.00
  -3   0   1    0.00    4.70
  -3   0   1    5.10    4.30
   3   0  -1    5.50    4.60
  -3   0   1    6.20    3.60
   2   0  -1    4.40    2.60
  -2   0   1    2.00    2.90
   2   0  -1   -0.20    2.20
  -2   0   1    0.80    2.70
  -2   0   1    1.40    2.50
  -2   0   1    4.60    3.10
   2   0  -1    2.20    2.50
   2   0  -1    3.00    2.40
   1   0  -1    1.10    0.90
   1   0  -1   -0.40    0.70
  -1   0   1    3.60    1.10
   1   0  -1    0.60    1.20
   1   0  -1    1.60    0.70
  -1   0   1    1.90    0.60
  -1   0   1    2.60    1.00
   1   0  -1    0.70    0.60
   1   0  -1   -0.20    0.40
  -1   0   1    1.60    0.80
  -1   0   1    2.00    1.00
   0   0  -1   -0.50    0.60
   0   0  -1    0.00    0.60
   0   0   1    0.50    0.60
  -1   0  -1   -0.90    1.50
   1   0   1   -0.10    0.90
  -1   0  -1    2.00    2.40
  -1   0  -1    1.10    1.70
   1   0   1    0.20    1.00
  -1   0  -1    2.80    2.10
  -1   0  -1    5.10    2.50
   2   0   1    1.40    2.10
  -2   0  -1   -5.00    3.60
   2   0   1    2.00    4.10
  -2   0  -1   -1.50    3.80
  -2   0  -1   -3.60    3.00
   2   0   1   -2.80    4.50
  -2   0  -1   -1.40    3.00
  -3   0  -1    5.20    6.40
  -3   0  -1   -7.50    5.60
   3   0   1    0.00    6.30
   3   0   1    0.30    5.60
   3   0   1   -3.30    3.90
  -3   0  -1   -7.50    5.20
  -3   0  -1   -8.40    3.70
  -3   0  -1   -2.60    2.50
   3   0   1    3.10    2.50
  -3   0  -1   -7.00    6.10
   4   0   1    2.10    8.20
  -4   0  -1    7.30    5.90
   4   0   1   -5.30    4.80
   4   0   1   -0.90    3.20
   4   0   1    0.10    7.30
  -4   0  -1   -5.10    5.40
  -4   0  -1   -5.50    5.70
  -4   0  -1    5.50    7.00
  -4   0  -1    2.70    2.90
  -4   0  -1   -7.80    7.90
  -5   0  -1   10.50    7.00
  -5   0  -1   -9.70    6.00
  -5   0  -1   -1.20    8.10
   5   0   1   -6.20    6.70
   5   0   1   -5.00    8.00
  -5   0  -1    2.80   11.00
  -5   0  -1    9.30    3.40
   5   0   1    1.10    7.30
   5   0   1   -0.50    3.80
  -6   0  -1    4.50    8.50
   6   0   1   -2.80    4.30
   6   0   1    4.50    7.40
  -6   0  -1   11.80   11.10
  -6   0  -1    1.60    9.90
   6   0   1   -0.60    8.40
  -6   0  -1  -13.30    6.40
   6   0   1   -7.40    9.90
  -6   0  -1   -8.10   10.40
  -6   0  -1   -3.10    2.60
  -7   0  -1   -8.50   12.60
  -7   0  -1   -3.10    8.20
   7   0   1    6.10    7.20
   7   0   1   -7.70   11.00
  -7   0  -1   -9.20    8.30
  -7   0  -1   -4.10    8.90
  -7   0  -1   -1.90    8.60
   7   0   1  -16.80   12.10
   7   0   1   -2.20    4.90
  -7   0  -1   -3.50    2.20
   7   0   1   -3.30    8.80
   8   0   1   -2.10    5.00
   8   0   1   -3.60   15.50
  -8   0  -1   -7.60    8.00
  -8   0  -1  -21.60   13.60
   8   0   1   -7.10   14.00
  -8   0  -1   -8.40   11.00
   8   0   1   -6.80    7.80
   8   0   1   -7.20    9.40
   8   0   1   -4.70    7.80
   9   0   1   -9.80    8.80
   9   0   1  -15.10   12.60
   9   0   1   -7.50   17.30
   9   0   1   -2.70    6.90
   9   0   1   21.90   15.70
  -9   0  -1  -11.00   12.80
   9   0   1    8.00    8.10
  10   0   1   -4.40    9.80
 -10   0  -1   16.10   13.50
  10   0   1  -27.30   12.30
  10   0   1  -13.20   17.80
  10   0   1    5.80    9.10
  11   0   1  -11.80   36.80
  11   0   1   -4.20   13.40
  11   0   1    2.00    8.70
 -11   0  -1  -22.60   18.90
  12   0   1   16.60   12.50
 -12   0  -1  -39.90   13.00
  12   0   1   13.10   24.30
 -12   0  -1   -6.50   21.60
 -13   0  -1    0.60   20.50
  13   0   1   12.80   24.00
  13   0   1    6.90   12.60
  14   0   1   12.80   21.60
 -14   0  -1   34.50   25.80
  14   0   1    2.90   11.80
  15  -1  -1    2.00   13.20
  15   1  -1   15.80   15.80
  15   1  -1    8.70   54.59
  14  -1  -1    3.90   13.20
 -14  -1   1   32.50   22.90
  14  -1  -1   30.50   31.60
  14   1  -1   53.19   27.10
  14   1  -1   13.40   11.70
  13  -1  -1   13.50   12.50
  13  -1  -1   53.79   28.60
  13  -1  -1   87.19   29.90
 -13   1   1   48.60   20.90
  13   1  -1   -1.10   12.30
  13   1  -1   76.29   30.20
 -12  -1   1   11.30   17.20
 -12  -1   1   48.00   20.60
  12  -1  -1    9.40   12.40
  12  -1  -1   31.80   24.30
  12   1  -1   10.70   12.60
 -12   1   1   20.00   18.60
  12   1  -1   11.40   21.80
  11  -1  -1   36.70   19.90
 -11  -1   1  -22.10   13.70
  11  -1  -1   19.50   16.00
  11  -1  -1   51.39   22.70
 -11  -1   1   -9.90   16.30
  11   1  -1   50.39   24.80
 -11   1   1   -0.40   14.00
  11   1  -1   -5.60   13.70
 -11   1   1    5.20   15.70
  11   1  -1   26.40   18.00
  10  -1  -1   32.40   21.80
 -10  -1   1   15.50   16.50
 -10  -1   1   63.79   16.80
  10  -1  -1   39.00   23.10
 -10  -1   1   45.60   19.00
  10  -1  -1   17.60   17.00
  10  -1  -1   27.20   16.60
 -10   1   1   41.00   15.10
  10   1  -1   15.10   20.70
  10   1  -1   70.49   21.60
  10   1  -1   43.90   17.10
 -10   1   1   22.80   13.60
 -10   1   1   44.80   17.10
   9  -1  -1   10.10   14.50
  -9  -1   1   -0.60   11.30
  -9  -1   1   -3.30   13.10
   9  -1  -1   -4.90   12.40
   9  -1  -1   -9.20   16.30
   9  -1  -1   -3.00   14.10
  -9   1   1    1.00   10.30
   9   1  -1   -0.70   11.70
  -9   1   1  -15.20    9.40
   9   1  -1   -2.30   14.90
  -9   1   1    9.80   12.00
   9   1  -1    6.50   12.30
   9   1  -1  -26.30   14.30
  -8  -1   1   49.00   15.10
   8  -1  -1   49.00   17.50
   8  -1  -1   68.29   15.80
  -8  -1   1   62.89   13.20
   8  -1  -1   56.19    6.40
   8  -1  -1   80.79   18.80
  -8  -1   1   71.29   16.40
  -8  -1   1   46.70   15.80
  -8  -1   1   61.39   17.80
   8  -1  -1   43.90   16.80
  -8  -1   1   69.49   19.90
  -8  -1   1   34.50   14.80
  -8   1   1   46.20   15.90
   8   1  -1   52.89    6.10
   8   1  -1   35.80   15.90
  -8   1   1   53.49   13.00
  -8   1   1   49.90   12.50
   8   1  -1   59.39   17.80
  -8   1   1   27.80   12.20
   8   1  -1   51.59   13.00
  -8   1   1   74.29   14.30
  -8   1   1   37.70   16.30
   8   1  -1   59.59   15.80
  -8   1   1   35.70   12.10
   7  -1  -1   19.80    3.80
   7  -1  -1    1.20   11.40
  -7  -1   1   13.20   10.60
  -7  -1   1   26.70    9.70
  -7  -1   1   22.10   10.60
   7  -1  -1   25.80   13.80
  -7  -1   1   34.10   12.20
   7  -1  -1   38.00   14.90
  -7  -1   1   14.60   12.30
   7  -1  -1   11.00    9.20
   7   1  -1    6.00    8.50
   7   1  -1   21.70   12.60
   7   1  -1   15.90   13.40
  -7   1   1   22.90   11.00
  -7   1   1    9.60    9.90
   7   1  -1   11.20   11.60
  -7   1   1   12.20   11.50
   7   1  -1   15.20    3.70
  -7   1   1    8.20    9.20
  -7   1   1   24.10   14.80
  -6  -1   1   11.20    7.80
   6  -1  -1   11.00    2.60
   6  -1  -1   13.60    8.90
   6  -1  -1    9.80    2.90
   6  -1  -1   27.40   10.90
   6  -1  -1   30.40   12.80
  -6  -1   1   58.69   15.90
  -6  -1   1   38.90   11.30
  -6  -1   1   21.70   10.10
   6   1  -1   15.00    3.30
  -6   1   1   14.40   10.80
  -6   1   1   42.40   12.10
   6   1  -1   24.30   11.30
   6   1  -1   18.20   11.10
  -6   1   1   85.09   16.90
   6   1  -1    9.00    3.40
  -6   1   1   10.40    9.50
   6   1  -1   19.70   10.50
  -6   1   1   33.40   12.20
   5  -1  -1  315.77   24.50
  -5  -1   1  303.37   24.50
   5  -1  -1  296.47   19.60
   5  -1  -1  292.57   24.90
  -5  -1   1  277.07   25.50
  -5  -1   1  302.77   23.80
  -5  -1   1  301.87   25.80
  -5  -1   1  297.87   24.80
   5  -1  -1  311.57   19.50
   5  -1  -1  316.77   26.10
  -5  -1   1  312.47   24.90
   5  -1  -1  259.87   24.70
  -5   1   1  277.47   25.50
   5   1  -1  284.17   25.20
   5   1  -1  318.47   20.10
   5   1  -1  287.17   25.00
   5   1  -1  310.87   25.10
   5   1  -1  281.97   19.60
  -5   1   1  313.47   24.50
   5   1  -1  282.77   24.20
  -5   1   1  363.36   28.30
  -5   1   1  263.37   24.10
  -5   1   1  289.67   23.20
  -4  -1   1   39.80    7.10
   4  -1  -1   50.09    9.20
   4  -1  -1   43.80    3.90
  -4  -1   1   53.19    8.70
  -4  -1   1   56.19   10.30
   4  -1  -1   59.09    8.50
  -4  -1   1   52.59    8.20
   4  -1  -1   34.80    9.80
   4  -1  -1   38.50    9.00
  -4  -1   1   41.10    9.60
  -4  -1   1   39.60    7.80
   4   1  -1   52.29   10.00
  -4   1   1   49.50    8.00
  -4   1   1   57.99   10.50
   4   1  -1   59.89   10.20
   4   1  -1   46.20    3.90
   4   1  -1   50.89    4.60
   4   1  -1   31.60    8.00
  -4   1   1   45.90    8.40
   4   1  -1   49.00    9.60
  -4   1   1   41.50    9.30
  -4   1   1   41.20    8.60
  -3  -1   1  264.27   20.70
   3  -1  -1  274.47   20.70
  -3  -1   1  272.37   19.60
   3  -1  -1  277.77   17.50
   3  -1  -1  266.67   21.10
   3  -1  -1  275.77   17.50
   3  -1  -1  256.37   19.90
  -3  -1   1  286.57   20.90
  -3  -1   1  261.77   24.60
  -3  -1   1  262.67   20.20
   3  -1  -1  257.97   20.40
  -3   1   1  289.17   20.50
  -3   1   1  254.17   24.90
   3   1  -1  279.27   20.70
   3   1  -1  275.07   20.60
  -3   1   1  266.37   20.10
   3   1  -1  287.57   20.80
  -3   1   1  289.17   22.00
  -3   1   1  283.27   23.70
   3   1  -1  281.37   18.10
  -3   1   1  251.87   20.60
   3   1  -1  286.07   20.40
  -2  -1   1  166.48   11.80
  -2  -1   1  162.88   10.50
  -2  -1   1  151.88   11.70
  -2  -1   1  163.18   11.80
   2  -1  -1  154.28   15.00
   2  -1  -1  141.69   11.10
   2  -1  -1  126.69   11.90
   2  -1  -1  109.49   11.00
  -2  -1   1  184.28   12.00
  -2   1   1  165.18   10.90
   2   1  -1  139.39   10.90
   2   1  -1  117.19   11.10
  -2   1   1  172.08   12.50
  -2   1   1  168.58   12.20
  -2   1   1  158.18   10.30
  -2   1   1  183.88   11.60
   2   1  -1  144.19   12.20
   2   1  -1  121.99    9.80
   2   1  -1  153.78   10.40
  -2   1   1  163.58   11.50
   2   1  -1  157.28   11.50
   1  -1  -1   -0.30    1.10
   1  -1  -1    0.80    0.70
   1  -1  -1   -0.40    0.50
   1  -1  -1   -0.30    0.50
   1  -1  -1   -0.20    0.40
   1   1  -1   -0.20    0.60
   1   1  -1    1.00    0.60
   1   1  -1    0.40    0.70
   1   1  -1    0.40    0.30
   1   1  -1    1.20    0.90
   0  -1  -1    1.30    1.10
   0  -1  -1    0.90    0.70
   0  -1   1   -0.60    0.50
   0  -1   1    0.00    0.40
   0  -1   1   -0.40    0.80
   0   1  -1   -0.80    0.40
   0   1  -1   -0.90    0.60
   0   1   1   -0.20    0.70
   0   1  -1   -0.50    0.60
  -1  -1  -1    5.80    3.40
  -1  -1  -1    4.20    2.30
   1  -1   1    0.30    0.80
  -1  -1  -1    1.60    1.90
   1  -1   1    1.90    1.10
   1   1   1    0.00    1.20
  -1   1  -1    4.70    2.30
   1   1   1    2.20    1.80
  -1   1  -1    3.20    1.90
  -1   1  -1    3.80    2.10
  -1   1  -1    6.60    2.00
   2  -1   1  175.18   15.10
   2  -1   1  185.88   14.40
  -2  -1  -1  174.18   13.60
  -2  -1  -1  156.48   14.80
  -2  -1  -1  158.58   14.40
   2  -1   1  192.58   12.40
  -2  -1  -1  181.28   14.00
  -2   1  -1  143.89   12.80
  -2   1  -1  185.88   14.50
  -2   1  -1  186.38   14.20
   2   1   1  173.58   12.70
   2   1   1  154.28   14.30
  -2   1  -1  172.58   13.80
  -2   1  -1  170.48   13.40
  -2   1  -1  195.08   13.60
  -2   1  -1  145.39   15.10
  -3  -1  -1  491.15   31.10
  -3  -1  -1  458.15   34.00
  -3  -1  -1  427.26   34.20
   3  -1   1  433.66   33.60
  -3  -1  -1  486.35   33.50
   3  -1   1  464.95   30.80
   3  -1   1  453.75   33.10
  -3  -1  -1  472.95   33.30
   3  -1   1  500.75   33.60
   3   1   1  487.95   31.20
  -3   1  -1  435.56   33.80
  -3   1  -1  469.25   33.50
  -3   1  -1  447.56   36.10
  -3   1  -1  452.25   33.10
  -3   1  -1  501.25   31.00
   3   1   1  488.15   34.40
   3   1   1  477.75   33.30
  -3   1  -1  418.76   32.20
  -3   1  -1  483.15   32.60
   3   1   1  473.15   33.20
  -4  -1  -1   -1.70    7.00
  -4  -1  -1    3.30    8.60
   4  -1   1    1.50    4.40
   4  -1   1   19.50    7.70
   4  -1   1   14.00    3.70
   4  -1   1    9.30    6.40
  -4  -1  -1   13.20    3.30
   4  -1   1    6.40    8.00
  -4  -1  -1    5.90    7.70
  -4  -1  -1   12.60    6.40
  -4  -1  -1   12.30    7.10
   4   1   1   17.10    7.60
  -4   1  -1   11.20    7.50
   4   1   1    5.90    6.00
  -4   1  -1    0.10    6.00
   4   1   1    2.50    6.80
  -4   1  -1    5.10    7.00
  -4   1  -1    6.50    5.30
   4   1   1   10.60    4.00
  -4   1  -1    8.10    7.50
  -4   1  -1    7.30    3.30
  -5  -1  -1   50.89   10.50
  -5  -1  -1   39.40   11.30
  -5  -1  -1   59.89   15.30
   5  -1   1   42.30    9.90
  -5  -1  -1   26.70   11.60
   5  -1   1   29.70   11.70
   5  -1   1   31.60    5.50
  -5  -1  -1   37.60    5.30
  -5  -1  -1   48.60   10.20
   5  -1   1   65.79   12.50
   5  -1   1   49.50    8.10
   5   1   1   37.90    6.30
   5   1   1   51.79   12.40
  -5   1  -1   56.09   10.80
  -5   1  -1   46.70    9.90
  -5   1  -1   48.70   13.50
  -5   1  -1   51.69   11.20
   5   1   1   41.10   11.30
  -5   1  -1   41.80   15.20
  -5   1  -1   44.10    5.80
   5   1   1   55.09   12.00
   6  -1   1  276.37   25.00
   6  -1   1  240.28   24.70
  -6  -1  -1  228.38   17.20
  -6  -1  -1  206.98   25.80
  -6  -1  -1  252.37   26.00
   6  -1   1  273.47   21.70
   6  -1   1  262.67   24.50
  -6  -1  -1  227.68   23.40
  -6  -1  -1  206.28   23.00
  -6  -1  -1  225.88   24.50
   6  -1   1  229.38   18.30
  -6   1  -1  178.28   21.30
  -6   1  -1  248.28   17.30
  -6   1  -1  284.07   26.80
   6   1   1  264.67   18.80
  -6   1  -1  235.18   23.00
   6   1   1  252.07   23.20
   6   1   1  280.77   24.60
   6   1   1  271.27   24.80
  -6   1  -1  230.38   25.90
  -6   1  -1  279.47   24.60
  -7  -1  -1   47.40   13.10
  -7  -1  -1   29.90   16.90
   7  -1   1   37.90    6.90
  -7  -1  -1   26.80   13.90
   7  -1   1   33.70    9.10
   7  -1   1   37.50   14.30
   7  -1   1   24.10   15.00
   7  -1   1   49.20   15.30
  -7  -1  -1   34.70   12.60
  -7  -1  -1   35.20   12.50
   7   1   1   26.60   14.40
  -7   1  -1   -0.80   14.40
   7   1   1   43.50   14.70
  -7   1  -1   12.20   12.70
   7   1   1   32.70    6.90
  -7   1  -1   27.00    3.80
   7   1   1   13.60   13.90
  -7   1  -1   13.10   13.50
   7   1   1   27.90   12.90
  -7   1  -1   31.80   13.30
  -7   1  -1   37.70   10.80
   8  -1   1   14.70   14.30
   8  -1   1   20.20   12.80
   8  -1   1   26.50    9.70
   8  -1   1    1.60   17.00
  -8  -1  -1    1.30   12.70
  -8  -1  -1   15.40   11.60
   8  -1   1   13.70    6.00
  -8  -1  -1   17.20   10.60
  -8   1  -1   26.00   10.80
   8   1   1   17.20   17.00
   8   1   1   13.70    6.10
  -8   1  -1    6.60    9.30
   8   1   1   32.00   16.80
   8   1   1   16.50   13.20
   8   1   1   27.70    9.90
   8   1   1   -0.90    8.70
  -8   1  -1   17.00   17.70
   9  -1   1   -3.50   14.80
   9  -1   1   10.90    7.60
  -9  -1  -1   12.90   14.30
   9  -1   1   14.40    9.80
   9  -1   1   23.20   15.90
   9  -1   1    9.40   14.70
   9  -1   1   25.70    9.60
   9   1   1   19.30    9.90
   9   1   1   -7.90   13.80
  -9   1  -1   33.90   14.80
  -9   1  -1   -1.70   12.20
   9   1   1   28.30   18.80
   9   1   1   17.40    7.80
   9   1   1   26.60    9.10
  -9   1  -1   43.20   13.20
  10  -1   1    8.00   20.50
  10  -1   1    2.80    9.10
  10  -1   1    3.70   13.50
  10  -1   1   -6.20   10.10
  10  -1   1    0.70   18.00
 -10  -1  -1    0.10   13.40
  10   1   1    2.00    9.60
  10   1   1  -15.60   14.60
  10   1   1    7.40   10.10
 -10   1  -1   -2.10   14.00
  10   1   1   12.40   20.20
  11  -1   1  -27.50   36.00
  11  -1   1   12.50   14.90
  11  -1   1    1.60    8.60
 -11  -1  -1   -4.90   15.90
  11   1   1    6.90    9.20
  11   1   1   21.60   15.40
 -11   1  -1   16.90   18.10
  11   1   1   -7.60   37.70
  12  -1   1    4.10   11.70
 -12  -1  -1  -13.20   17.60
  12  -1   1    2.40   23.90
 -12   1  -1  -10.20   16.60
  12   1   1   18.10   11.30
  12   1   1   45.60   26.80
  13  -1   1   21.30   24.90
  13  -1   1    8.70   11.30
 -13  -1  -1  -15.20   18.60
  13   1   1    3.20   10.30
  13   1   1  -17.60   22.40
 -13   1  -1  -29.80   20.70
 -14  -1  -1   19.80   23.30
  14  -1   1    1.80   27.20
  14  -1   1  -10.60    9.40
 -14   1  -1   -4.90   21.00
  14   1   1    0.80   11.10
  14   1   1   67.79   32.00
  15  -2  -1  -26.00   35.50
  15  -2  -1  -13.40   13.20
  15   2  -1   50.19   42.70
 -14  -2   1   16.80   22.20
  14  -2  -1    8.00   14.30
  14  -2  -1   78.49   32.30
  14   2  -1   38.00   32.70
  14   2  -1   29.80   14.30
 -13  -2   1   54.19   21.60
  13  -2  -1   18.80   14.40
  13  -2  -1   95.09   30.90
  13  -2  -1   51.89   28.50
  13   2  -1    9.70   12.90
 -13   2   1   72.19   21.30
  13   2  -1   82.39   27.60
  12  -2  -1  261.27   37.10
 -12  -2   1  204.48   30.00
  12  -2  -1  191.28   34.20
 -12  -2   1  228.78   37.00
  12   2  -1  196.28   35.20
 -12   2   1  211.78   30.30
  11  -2  -1   23.20   21.60
 -11  -2   1   45.80   19.40
  11  -2  -1   68.69   27.80
 -11  -2   1   42.00   18.30
 -11  -2   1   74.99   22.60
  11  -2  -1   30.60   18.50
  11   2  -1   72.29   25.50
 -11   2   1   22.80   18.60
 -11   2   1   26.50   16.10
  11   2  -1   32.80   15.00
  10  -2  -1  348.27   38.50
 -10  -2   1  257.37   34.30
  10  -2  -1  394.46   38.20
 -10  -2   1  328.27   41.50
  10  -2  -1  344.07   43.10
 -10  -2   1  331.27   33.70
  10  -2  -1  327.07   34.90
  10   2  -1  380.46   38.90
  10   2  -1  360.86   38.70
  10   2  -1  291.17   34.40
 -10   2   1  355.36   31.10
 -10   2   1  325.17   33.40
   9  -2  -1    0.70   13.80
  -9  -2   1    9.10   12.00
  -9  -2   1   10.40   22.90
  -9  -2   1    9.40   15.00
  -9  -2   1  -13.40   12.10
   9  -2  -1  -15.80   15.00
   9  -2  -1  -12.10   12.90
   9  -2  -1  -11.50   16.30
   9   2  -1   -9.50   15.20
  -9   2   1   -4.30   11.10
  -9   2   1   -1.40   10.80
  -9   2   1   -8.40    9.70
   9   2  -1    6.50   16.10
   9   2  -1   -5.60   11.50
   9   2  -1   22.20   13.70
  -8  -2   1  230.68   23.60
   8  -2  -1  188.68   24.40
  -8  -2   1  242.08   31.50
   8  -2  -1  206.68   28.30
   8  -2  -1  219.28   27.40
  -8  -2   1  233.68   27.40
  -8  -2   1  188.18   26.30
   8  -2  -1  188.48   14.90
  -8  -2   1  204.78   30.00
   8  -2  -1  189.48   26.40
  -8   2   1  255.47   30.40
   8   2  -1  216.48   27.70
  -8   2   1  172.98   21.50
   8   2  -1  175.08   14.60
   8   2  -1  222.68   27.50
  -8   2   1  170.98   20.30
  -8   2   1  178.08   19.90
  -8   2   1  204.18   32.40
   8   2  -1  188.48   25.20
  -8   2   1  190.68   24.20
  -8   2   1  203.88   25.10
   8   2  -1  195.28   13.50
  -7  -2   1   -0.80   10.90
  -7  -2   1   17.30   10.50
  -7  -2   1    6.60    8.90
   7  -2  -1    0.80    9.70
  -7  -2   1   12.20   10.90
   7  -2  -1   14.20    3.30
   7  -2  -1   16.00    3.90
  -7  -2   1   -4.80   23.90
   7  -2  -1   14.00   13.60
   7  -2  -1    5.00   11.70
  -7  -2   1   18.30   11.50
   7   2  -1    6.40   13.10
  -7   2   1   13.60   10.60
  -7   2   1    0.10   14.50
  -7   2   1   13.70    9.10
   7   2  -1    5.20    3.60
   7   2  -1   20.60   16.60
  -7   2   1    0.80   10.00
   7   2  -1   10.30    4.50
  -7   2   1   16.10    9.10
   7   2  -1    9.60   11.20
  -7   2   1    7.80    9.50
  -6  -2   1    7.70   10.20
   6  -2  -1   12.60   10.60
  -6  -2   1   15.70    8.10
   6  -2  -1   20.50    3.90
  -6  -2   1    4.60   10.90
  -6  -2   1   24.50   10.30
  -6  -2   1   17.20   10.90
   6  -2  -1   22.50   10.50
  -6  -2   1    0.10    9.50
   6  -2  -1   22.10    3.90
   6  -2  -1    9.90   10.40
   6  -2  -1   19.90   12.60
   6   2  -1   -0.50   10.00
   6   2  -1   11.10    3.80
   6   2  -1   18.10    4.50
  -6   2   1   40.60   13.30
  -6   2   1   30.90    9.20
   6   2  -1   27.80   12.20
   6   2  -1   22.00   11.40
  -6   2   1    4.00    9.20
  -6   2   1   31.10   11.40
   6   2  -1    9.90   10.70
  -6   2   1   44.30   15.80
  -5  -2   1   54.29   10.80
  -5  -2   1   57.29   11.70
   5  -2  -1   58.49    6.40
  -5  -2   1   44.40   10.20
   5  -2  -1   57.19   12.20
   5  -2  -1   65.39   11.30
  -5  -2   1   57.29   13.00
  -5  -2   1   66.79    9.90
  -5  -2   1   76.89   13.80
   5  -2  -1   46.40   10.80
   5  -2  -1   72.19   14.00
  -5   2   1   70.39   11.20
   5   2  -1   55.49   11.80
  -5   2   1   63.79   12.30
   5   2  -1   58.19   11.30
   5   2  -1   87.39   13.20
  -5   2   1   43.40   10.40
  -5   2   1   54.79    9.00
   5   2  -1   68.69    7.30
  -5   2   1   65.99   13.90
   5   2  -1   71.29   13.00
   5   2  -1   66.19    6.50
   4  -2  -1 1295.37   83.59
  -4  -2   1 1252.47   86.89
   4  -2  -1 1329.07   84.19
  -4  -2   1 1324.27   85.99
   4  -2  -1 1315.17   87.99
  -4  -2   1 1316.27   87.99
  -4  -2   1 1362.36   87.09
   4  -2  -1 1305.87   87.19
  -4  -2   1 1317.97   87.19
  -4  -2   1 1359.46   87.39
   4  -2  -1 1309.47   86.99
   4  -2  -1 1351.46   86.49
  -4   2   1 1317.77   87.79
   4   2  -1 1386.06   84.69
  -4   2   1 1320.47   85.39
  -4   2   1 1335.07   83.99
   4   2  -1 1337.37   86.99
   4   2  -1 1338.47   86.79
  -4   2   1 1308.67   86.69
  -4   2   1 1421.96   89.59
   4   2  -1 1342.67   83.59
   4   2  -1 1310.97   86.99
   4   2  -1 1285.17   87.09
  -4   2   1 1341.47   86.59
   3  -2  -1  131.19    9.80
   3  -2  -1  130.39   13.00
  -3  -2   1  127.69   11.60
   3  -2  -1  135.79    9.30
   3  -2  -1  115.49   11.50
   3  -2  -1  148.89   10.90
   3  -2  -1  138.89   12.40
  -3  -2   1  123.19   12.00
  -3  -2   1  119.39   11.40
   3  -2  -1  134.09    9.30
  -3  -2   1  101.69   11.60
   3  -2  -1  123.09   11.90
  -3  -2   1  134.69   13.90
  -3  -2   1  135.59   10.10
  -3  -2   1  116.19   11.80
  -3   2   1  117.49   11.10
  -3   2   1  136.59   10.60
  -3   2   1  134.59    8.70
   3   2  -1  117.49   11.10
  -3   2   1  121.89   12.30
   3   2  -1  119.29   11.80
  -3   2   1  140.99   13.80
  -3   2   1  116.89    9.80
   3   2  -1  120.39   10.10
  -3   2   1  128.09    8.60
   3   2  -1  124.89   12.20
   3   2  -1  126.69   11.70
  -3   2   1  136.89   10.40
   3   2  -1  100.69   10.80
  -2  -2   1 5806.72  354.76
  -2  -2   1 5736.83  354.36
  -2  -2   1 5769.02  354.76
   2  -2  -1 4869.01  353.86
  -2  -2   1 5820.42  354.96
   2  -2  -1 5808.72  354.96
  -2  -2   1 5828.12  354.36
   2  -2  -1 5427.56  353.96
  -2   2   1 5805.82  355.06
   2   2  -1 5773.72  354.66
  -2   2   1 5816.32  353.46
  -2   2   1 5553.04  354.46
   2   2  -1 4852.91  357.16
  -2   2   1 5948.00  355.66
  -2   2   1 5829.02  354.16
  -2   2   1 5726.13  354.16
   2   2  -1 5871.51  354.26
   2   2  -1 5704.03  354.46
  -2   2   1 5561.44  354.16
  -2   2   1 5896.41  353.66
   2   2  -1 5518.85  354.76
  -2   2   1 5865.51  353.46
   1  -2  -1   -1.30    1.20
   1  -2  -1    0.90    1.20
  -1  -2   1    3.00    1.90
  -1  -2   1    8.70    1.80
   1  -2  -1    0.10    0.80
  -1  -2   1    5.00    1.40
   1  -2  -1    0.80    0.70
  -1   2   1    7.50    1.30
  -1   2   1    7.30    1.80
   1   2  -1    3.50    1.80
  -1   2   1   10.80    2.30
  -1   2   1    6.80    1.00
   1   2  -1    1.20    1.20
  -1   2   1    4.10    2.20
   1   2  -1    1.20    0.90
   1   2  -1   -0.50    1.00
   1   2  -1    1.80    1.00
   0  -2  -1    0.10    0.60
   0  -2  -1    2.60    1.90
   0  -2   1    1.90    1.20
   0  -2  -1   -0.60    0.60
   0  -2  -1    2.20    1.70
   0   2   1    1.50    1.00
   0   2  -1   -0.10    0.60
   0   2  -1    0.70    0.60
  -1  -2  -1    8.10    4.90
  -1  -2  -1   14.10    3.50
  -1  -2  -1    8.90    3.00
   1  -2   1   13.50    2.50
  -1   2  -1   16.90    3.70
  -1   2  -1   17.90    3.00
   1   2   1   16.30    2.80
   1   2   1   18.30    3.30
  -1   2  -1   14.50    3.00
  -1   2  -1   13.90    3.20
   1   2   1    8.10    2.90
  -1   2  -1   14.10    2.90
  -2  -2  -1 5767.92  353.36
   2  -2   1 5866.91  352.76
   2  -2   1 5758.22  354.46
   2  -2   1 5462.95  353.16
  -2  -2  -1 5708.93  353.16
  -2  -2  -1 6075.89  352.76
   2  -2   1 5735.73  351.86
  -2  -2  -1 5654.33  353.06
   2  -2   1 5687.13  353.66
  -2  -2  -1 5278.97  355.06
   2   2   1 5874.31  357.66
   2   2   1 5366.16  353.76
  -2   2  -1 5515.25  353.66
  -2   2  -1 5677.83  353.06
   2   2   1 5515.25  354.16
  -2   2  -1 5540.15  351.36
  -2   2  -1 5572.84  353.56
   2   2   1 5787.72  352.26
  -2   2  -1 5207.38  355.66
  -2   2  -1 5773.62  352.26
  -2   2  -1 5564.74  352.46
   3  -2   1  395.06   27.30
   3  -2   1  419.06   28.10
  -3  -2  -1  309.37   28.60
  -3  -2  -1  303.47   28.80
  -3  -2  -1  422.86   27.70
   3  -2   1  396.86   28.30
  -3  -2  -1  347.17   28.90
  -3  -2  -1  378.16   28.10
   3  -2   1  397.96   26.30
  -3  -2  -1  404.66   26.00
  -3  -2  -1  393.56   27.70
   3  -2   1  393.46   28.60
  -3   2  -1  385.06   28.50
  -3   2  -1  404.36   25.70
  -3   2  -1  353.26   27.90
   3   2   1  379.06   26.70
   3   2   1  391.76   28.10
   3   2   1  377.66   28.00
  -3   2  -1  409.06   28.20
  -3   2  -1  329.67   25.90
  -3   2  -1  384.06   26.80
  -3   2  -1  373.56   30.80
   4  -2   1  950.60   62.49
  -4  -2  -1  920.01   61.59
  -4  -2  -1  968.80   61.39
   4  -2   1  883.11   61.39
  -4  -2  -1  808.62   62.39
  -4  -2  -1  768.42   62.49
   4  -2   1  927.91   61.59
  -4  -2  -1  858.21   58.39
  -4  -2  -1  901.81   63.79
   4  -2   1  941.01   58.49
   4  -2   1  962.30   60.59
  -4  -2  -1  969.70   62.19
  -4   2  -1  992.50   58.49
  -4   2  -1  910.01   61.29
   4   2   1  899.51   58.79
   4   2   1  883.11   61.49
  -4   2  -1  876.21   62.39
  -4   2  -1  940.01   62.09
  -4   2  -1  828.72   59.69
  -4   2  -1  849.41   65.49
  -4   2  -1  961.00   60.39
   4   2   1  891.31   61.59
   5  -2   1   22.60   10.10
   5  -2   1   23.50    7.00
  -5  -2  -1   21.90   10.50
  -5  -2  -1   13.30   10.20
  -5  -2  -1   12.80    9.00
  -5  -2  -1   13.80    4.00
   5  -2   1   20.70    5.10
   5  -2   1    5.30    9.30
   5  -2   1   12.30    8.70
  -5  -2  -1   22.80    9.10
  -5  -2  -1   15.50    9.60
  -5  -2  -1   22.60   12.30
  -5   2  -1   10.60    6.10
  -5   2  -1    8.70   10.00
   5   2   1   14.00    5.20
  -5   2  -1   24.30    9.70
  -5   2  -1   19.30    4.50
  -5   2  -1  -10.20    8.60
   5   2   1   14.60    9.60
   5   2   1    8.90    6.90
   5   2   1   18.50    7.50
  -5   2  -1   18.90    7.80
  -5   2  -1   25.60    9.30
  -6  -2  -1  569.24   49.10
   6  -2   1  662.33   46.50
  -6  -2  -1  681.63   48.60
   6  -2   1  712.63   49.80
   6  -2   1  671.13   50.39
  -6  -2  -1  624.74   50.39
  -6  -2  -1  612.34   51.09
  -6  -2  -1  672.73   49.30
   6  -2   1  685.63   43.80
  -6  -2  -1  593.44   43.00
   6  -2   1  642.04   49.00
  -6  -2  -1  669.73   50.19
  -6   2  -1  761.92   50.19
   6   2   1  666.33   44.00
   6   2   1  675.43   46.90
  -6   2  -1  661.93   46.80
  -6   2  -1  623.84   52.89
   6   2   1  709.93   49.60
  -6   2  -1  681.03   43.00
  -6   2  -1  687.23   51.59
   6   2   1  683.33   48.60
  -6   2  -1  668.43   49.50
  -6   2  -1  536.45   45.90
  -7  -2  -1  164.28   21.50
   7  -2   1  183.98   23.60
   7  -2   1  154.98   22.20
  -7  -2  -1  167.88   26.60
   7  -2   1  146.49   13.70
  -7  -2  -1  144.09   22.40
   7  -2   1  177.68   25.30
  -7  -2  -1  218.68   28.90
  -7  -2  -1  147.59   22.70
   7  -2   1  153.28   17.20
  -7   2  -1  165.18   21.80
  -7   2  -1  113.59   20.90
  -7   2  -1  123.19   17.70
  -7   2  -1  157.98   18.50
   7   2   1  159.18   22.80
   7   2   1  108.39   13.10
  -7   2  -1  135.09   10.90
  -7   2  -1  210.28   27.90
   7   2   1  125.59   23.90
   7   2   1  159.58   21.20
  -7   2  -1  174.78   30.50
   8  -2   1  369.56   26.00
   8  -2   1  375.16   30.00
   8  -2   1  344.87   34.70
  -8  -2  -1  308.97   35.40
   8  -2   1  379.66   34.30
  -8  -2  -1  304.47   32.30
  -8  -2  -1  320.67   32.50
   8  -2   1  369.76   34.00
  -8   2  -1  317.57   28.80
   8   2   1  430.56   35.50
  -8   2  -1  259.07   29.10
   8   2   1  391.26   29.70
   8   2   1  391.16   35.90
   8   2   1  364.46   26.00
  -8   2  -1  361.66   31.30
   9  -2   1   -8.90   13.90
   9  -2   1    1.50   13.20
  -9  -2  -1   -1.60   11.40
   9  -2   1   20.20   10.30
  -9  -2  -1   11.80   13.20
   9  -2   1    4.50    8.60
   9  -2   1    7.20   18.50
  -9   2  -1    5.70    9.30
   9   2   1    0.60    9.20
   9   2   1    3.10    9.10
   9   2   1    2.20   15.90
  -9   2  -1    4.30   10.60
   9   2   1   -1.20    8.00
   9   2   1  -10.20   16.70
 -10  -2  -1   72.99   21.50
  10  -2   1  122.29   17.60
  10  -2   1  117.69   16.60
  10  -2   1  135.09   24.50
  10  -2   1  105.59   22.90
  10  -2   1  116.69   25.60
  10   2   1  120.29   24.10
 -10   2  -1  130.99   23.70
  10   2   1  161.88   18.20
  10   2   1  159.88   18.30
  10   2   1  131.09   25.20
  11  -2   1    9.70   13.80
 -11  -2  -1   59.59   20.00
  11  -2   1   31.40    9.90
 -11   2  -1   63.69   21.90
  11   2   1   33.30   11.20
  12  -2   1   72.79   27.10
 -12  -2  -1   21.30   20.20
  12  -2   1   34.30   17.10
 -12  -2  -1   22.50   33.20
  12   2   1   55.59   21.70
  12   2   1   18.20   13.50
 -12   2  -1   51.89   19.90
  13  -2   1   88.79   30.20
 -13  -2  -1   84.59   24.80
  13   2   1   27.60   13.70
  13   2   1   97.69   30.60
 -14  -2  -1   15.30   23.90
  14  -2   1    4.50   11.90
  14  -2   1   46.40   28.70
 -14   2  -1    4.50   23.50
  14   2   1    5.60   29.40
  14   2   1    1.40    9.10
  15  -3  -1   -3.40   11.10
  15  -3  -1   20.20   38.70
  15   3  -1   45.50   36.30
  14  -3  -1   -1.80   11.40
  14  -3  -1   81.09   31.90
  14  -3  -1   51.19   29.40
 -14  -3   1   10.70   18.90
  14   3  -1   23.70   31.70
  14   3  -1   10.70   11.60
  13  -3  -1  110.89   30.00
  13  -3  -1   16.80   14.60
  13  -3  -1   96.09   24.70
 -13  -3   1   74.39   28.70
 -13  -3   1   84.09   25.40
  13   3  -1  133.59   30.70
 -13   3   1   58.59   22.50
  12  -3  -1   12.20   18.30
 -12  -3   1   20.50   19.40
 -12  -3   1   47.80   19.00
  12  -3  -1   25.40   22.10
  12   3  -1    4.90   12.20
  12   3  -1   35.40   23.40
 -12   3   1   25.40   17.40
 -11  -3   1  265.77   33.70
  11  -3  -1  209.78   32.30
  11  -3  -1  327.97   41.20
 -11  -3   1  225.08   35.60
  11  -3  -1  298.27   39.20
 -11  -3   1  289.27   39.80
  11   3  -1  187.88   30.80
 -11   3   1  302.47   36.30
 -11   3   1  219.98   28.10
  11   3  -1  328.47   40.10
 -10  -3   1  298.37   37.60
  10  -3  -1  292.97   33.00
  10  -3  -1  349.87   36.30
  10  -3  -1  348.37   38.40
 -10  -3   1  290.67   32.60
 -10  -3   1  331.47   41.60
  10  -3  -1  307.27   33.60
  10   3  -1  363.66   38.20
 -10   3   1  248.48   30.30
  10   3  -1  244.28   33.20
 -10   3   1  314.47   33.50
   9  -3  -1  191.48   28.30
  -9  -3   1  245.28   32.70
  -9  -3   1  179.98   27.80
  -9  -3   1  187.18   24.40
   9  -3  -1  251.57   33.70
   9  -3  -1  219.68   27.50
   9  -3  -1  227.48   30.50
  -9   3   1  207.58   26.60
   9   3  -1  216.08   30.50
   9   3  -1  198.78   28.70
   9   3  -1  241.38   31.50
  -9   3   1  207.68   21.10
  -9   3   1  180.68   24.30
   9   3  -1  244.38   30.80
   8  -3  -1  225.38   26.50
   8  -3  -1  209.28   16.20
   8  -3  -1  209.28   29.60
  -8  -3   1  206.88   31.40
  -8  -3   1  236.58   29.80
   8  -3  -1  232.48   28.70
   8  -3  -1  203.58   27.10
  -8  -3   1  190.38   25.30
  -8  -3   1  194.88   26.50
  -8  -3   1  236.28   29.60
   8  -3  -1  183.18   14.60
   8   3  -1  218.88   18.30
   8   3  -1  207.98   28.90
   8   3  -1  223.38   28.20
  -8   3   1  196.58   25.40
  -8   3   1  192.18   24.10
   8   3  -1  229.28   28.50
  -8   3   1  309.37   40.20
   8   3  -1  162.18   15.60
  -8   3   1  220.28   20.40
  -8   3   1  226.38   23.30
   8   3  -1  190.08   25.80
  -7  -3   1   58.59   21.00
   7  -3  -1   93.99    9.40
   7  -3  -1   98.59   16.60
  -7  -3   1   84.39   18.10
  -7  -3   1   81.89   14.60
  -7  -3   1   75.29   17.00
   7  -3  -1   82.59   16.20
  -7  -3   1   97.79   17.10
   7  -3  -1   97.09    9.70
  -7  -3   1   94.29   17.00
   7   3  -1   99.99   18.90
   7   3  -1   96.09   10.70
   7   3  -1  110.79   17.60
   7   3  -1   77.79    8.90
  -7   3   1   81.99   16.20
  -7   3   1  120.39   16.60
  -7   3   1   67.39   14.50
  -7   3   1  109.09   24.50
  -7   3   1   86.99   12.70
   7   3  -1   95.19   17.80
  -7   3   1  103.99   19.40
  -6  -3   1   79.89   15.40
   6  -3  -1   45.90    7.20
   6  -3  -1   50.79   14.00
   6  -3  -1   51.09   12.10
   6  -3  -1   29.80   10.20
  -6  -3   1   39.80   10.50
  -6  -3   1   82.59   13.50
  -6  -3   1   63.09   15.80
   6  -3  -1   62.29    6.50
   6  -3  -1   54.79   13.40
  -6  -3   1   47.00   10.60
  -6  -3   1   71.59   13.60
  -6   3   1   52.79   12.20
   6   3  -1   60.49    8.40
   6   3  -1   59.79   14.10
  -6   3   1   53.89   11.60
   6   3  -1   52.39    6.30
  -6   3   1   67.39   15.40
   6   3  -1   46.20   14.00
  -6   3   1   76.29   10.50
   6   3  -1   42.30   12.70
   6   3  -1   61.19   11.80
  -6   3   1   60.79   18.70
  -5  -3   1   28.00    9.70
   5  -3  -1   24.20   11.90
  -5  -3   1   26.90    9.60
  -5  -3   1   12.60    8.60
   5  -3  -1   23.20    4.90
   5  -3  -1   19.50    3.80
  -5  -3   1   24.00    9.60
   5  -3  -1    5.90    7.30
  -5  -3   1   21.80   10.00
   5  -3  -1   14.30    9.00
   5  -3  -1   26.30    9.00
  -5  -3   1   27.60    7.70
   5   3  -1   24.90   10.10
  -5   3   1   18.60    9.70
  -5   3   1   29.40   13.00
   5   3  -1   20.20    3.80
  -5   3   1   14.00    8.20
   5   3  -1   20.30    9.00
   5   3  -1   16.70    9.00
   5   3  -1   32.00    5.80
   5   3  -1   31.00   11.20
  -5   3   1   19.90    8.00
  -5   3   1   19.20    6.30
  -4  -3   1 2049.49  131.69
   4  -3  -1 2050.59  132.29
  -4  -3   1 2096.39  131.09
   4  -3  -1 2071.89  131.29
  -4  -3   1 1956.20  131.79
   4  -3  -1 2081.69  133.09
  -4  -3   1 2034.50  132.39
   4  -3  -1 1974.00  131.79
  -4  -3   1 2087.59  132.29
   4  -3  -1 2049.70  128.99
  -4  -3   1 1909.71  132.69
  -4  -3   1 2126.89  130.19
  -4   3   1 2024.10  132.69
  -4   3   1 2026.50  130.09
   4   3  -1 2117.59  129.09
  -4   3   1 1993.10  128.29
   4   3  -1 1972.40  131.49
   4   3  -1 1979.80  130.89
  -4   3   1 2071.89  131.49
   4   3  -1 1954.60  131.99
   4   3  -1 2024.90  131.69
   4   3  -1 2212.08  130.59
  -4   3   1 2084.09  128.19
  -4   3   1 2121.09  130.09
  -4   3   1 2026.50  131.59
  -4   3   1 2187.98  134.69
   4   3  -1 2052.59  131.99
  -3  -3   1 1178.68   76.69
  -3  -3   1 1229.78   75.39
   3  -3  -1 1098.89   76.89
   3  -3  -1 1130.39   75.99
  -3  -3   1 1223.48   76.69
  -3  -3   1 1201.88   75.59
   3  -3  -1 1169.38   76.59
  -3  -3   1 1159.48   76.09
   3  -3  -1 1157.28   75.19
  -3  -3   1 1180.58   75.59
  -3  -3   1 1162.38   76.79
   3  -3  -1 1178.78   74.79
   3  -3  -1 1164.88   75.49
   3  -3  -1 1148.49   74.29
  -3   3   1 1174.98   76.69
  -3   3   1 1175.28   75.39
  -3   3   1 1161.58   74.79
   3   3  -1 1225.48   75.79
   3   3  -1 1187.68   76.19
  -3   3   1 1178.28   73.99
   3   3  -1 1220.28   75.79
  -3   3   1 1184.48   77.89
  -3   3   1 1162.58   74.39
  -3   3   1 1169.68   75.59
   3   3  -1 1167.68   75.99
  -3   3   1 1140.29   74.09
   3   3  -1 1132.49   76.39
  -3   3   1 1128.29   76.09
   2  -3  -1  795.12   50.79
  -2  -3   1  792.22   50.89
   2  -3  -1  832.32   52.09
  -2  -3   1  784.22   52.19
   2  -3  -1  800.52   51.59
  -2  -3   1  761.62   51.79
  -2  -3   1  799.72   51.99
   2  -3  -1  777.22   50.99
  -2  -3   1  797.12   51.79
   2  -3  -1  795.42   51.79
  -2   3   1  789.22   50.39
  -2   3   1  823.72   52.69
   2   3  -1  756.62   52.09
  -2   3   1  777.42   50.79
  -2   3   1  793.02   49.80
  -2   3   1  783.22   51.89
  -2   3   1  816.62   52.09
  -2   3   1  768.32   51.39
  -2   3   1  830.92   51.29
   2   3  -1  800.72   51.29
   2   3  -1  796.92   51.79
   2   3  -1  774.82   52.09
  -2   3   1  802.82   51.09
  -1  -3   1 1988.40  118.59
  -1   3   1 1968.80  117.69
  -1   3   1 1896.61  119.49
  -1   3   1 1820.32  118.69
   1   3  -1 1926.41  118.69
  -1   3   1 1996.10  118.69
   1   3  -1 1564.14  119.39
   0   3  -1   42.00    5.80
   0   3  -1   36.40    3.80
  -1  -3  -1 2175.58  143.39
  -1  -3  -1 2368.16  145.19
  -1  -3  -1 2224.78  146.49
   1  -3   1 2232.88  143.49
   1   3   1 2329.27  144.99
  -1   3  -1 2309.47  143.69
  -1   3  -1 2264.47  144.89
  -1   3  -1 2264.87  143.19
  -1   3  -1 2333.17  142.89
   1   3   1 2361.16  143.69
   1   3   1 2300.87  143.49
  -1   3  -1 2206.78  143.59
  -2  -3  -1 3540.05  222.68
  -2  -3  -1 3622.04  222.68
  -2  -3  -1 3233.28  225.48
  -2  -3  -1 3630.14  222.08
  -2  -3  -1 3632.04  223.58
   2  -3   1 3565.04  221.88
   2  -3   1 3544.05  223.48
   2  -3   1 3592.14  223.18
   2  -3   1 3425.86  222.68
  -2   3  -1 3409.96  222.78
  -2   3  -1 3588.74  221.68
   2   3   1 3700.03  222.08
   2   3   1 3758.62  226.78
  -2   3  -1 3590.74  223.38
  -2   3  -1 3484.75  222.98
   2   3   1 3475.05  222.58
   2   3   1 3542.75  223.08
  -2   3  -1 3559.14  221.98
  -2   3  -1 3634.24  221.78
  -2   3  -1 3420.56  225.78
   2   3   1 3399.26  225.48
   2   3   1 3484.25  222.68
   3  -3   1  110.09   13.30
  -3  -3  -1   94.09    9.10
   3  -3   1   94.39   11.00
   3  -3   1   99.69    9.00
  -3  -3  -1  115.69   14.20
  -3  -3  -1   98.69   10.50
   3  -3   1   98.39   11.30
  -3  -3  -1  103.19   10.50
   3  -3   1  103.79   12.70
  -3  -3  -1   97.49   13.90
  -3  -3  -1  114.59   12.20
   3   3   1  112.59   10.70
  -3   3  -1  103.49   12.40
   3   3   1  108.09   12.00
  -3   3  -1  121.19   12.40
  -3   3  -1  108.79   17.90
   3   3   1   99.39    9.40
   3   3   1  107.29   11.30
  -3   3  -1  102.39    8.90
  -3   3  -1   88.29    9.60
  -3   3  -1   90.99    7.20
  -3   3  -1  109.29   13.30
  -3   3  -1   97.39   10.50
   4  -3   1 2252.47  140.29
  -4  -3  -1 2021.60  144.49
   4  -3   1 2364.56  143.79
  -4  -3  -1 2203.28  140.49
   4  -3   1 2341.37  144.19
  -4  -3  -1 1945.21  145.19
  -4  -3  -1 2151.38  142.99
  -4  -3  -1 2289.57  143.69
  -4  -3  -1 2281.67  145.19
   4  -3   1 2125.79  142.89
   4  -3   1 2255.47  142.59
  -4  -3  -1 2326.67  142.89
  -4   3  -1 2267.97  148.29
  -4   3  -1 2300.27  140.09
  -4   3  -1 2217.08  143.59
  -4   3  -1 2189.98  143.99
   4   3   1 2301.17  143.29
   4   3   1 2268.17  140.79
   4   3   1 2268.87  142.79
  -4   3  -1 1941.81  140.29
   4   3   1 2222.08  143.19
  -4   3  -1 2331.87  143.29
   5  -3   1   51.29   11.40
   5  -3   1   71.79   13.40
   5  -3   1   66.99   14.40
  -5  -3  -1   43.80   13.80
  -5  -3  -1   53.29   11.50
   5  -3   1   72.39    8.30
  -5  -3  -1   75.59   14.00
  -5  -3  -1   88.39   16.80
  -5  -3  -1   51.49    7.40
  -5  -3  -1   71.29   14.60
  -5  -3  -1   62.09   12.70
   5  -3   1   79.79   13.60
   5   3   1   75.29   11.30
  -5   3  -1   58.79    9.30
  -5   3  -1   65.69    9.90
  -5   3  -1   96.29   13.50
  -5   3  -1   78.69    9.10
  -5   3  -1  122.09   20.50
   5   3   1   72.79   12.40
   5   3   1   72.29   13.80
  -5   3  -1   97.79   15.30
  -5   3  -1   76.89    7.90
   5   3   1   61.09    8.50
  -5   3  -1   65.79   11.80
   6  -3   1  222.68   24.80
   6  -3   1  170.48   18.00
  -6  -3  -1  136.99   21.90
  -6  -3  -1  152.48   13.70
  -6  -3  -1  176.68   20.20
   6  -3   1  199.98   20.80
  -6  -3  -1  203.18   36.80
   6  -3   1  184.68   22.20
   6  -3   1  159.58   14.40
  -6  -3  -1  196.68   25.80
  -6  -3  -1  191.18   25.70
  -6   3  -1  170.48   13.40
  -6   3  -1  133.39   15.30
   6   3   1  146.69   14.70
   6   3   1  167.98   21.50
  -6   3  -1  179.58   21.60
  -6   3  -1  189.68   26.70
  -6   3  -1  211.48   29.40
  -6   3  -1  154.08   14.70
   6   3   1  154.38   21.70
  -6   3  -1  148.09   16.40
  -6   3  -1  128.69   31.00
   6   3   1  170.48   17.60
  -7  -3  -1  255.97   29.20
  -7  -3  -1  282.07   29.80
   7  -3   1  346.97   30.30
  -7  -3  -1  314.17   31.90
   7  -3   1  327.97   30.00
   7  -3   1  307.97   23.00
   7  -3   1  339.07   26.70
  -7  -3  -1  330.57   29.80
   7  -3   1  313.57   30.10
  -7  -3  -1  207.68   27.00
  -7  -3  -1  284.57   30.50
  -7   3  -1  241.98   30.50
  -7   3  -1  315.87   21.10
   7   3   1  297.37   26.80
  -7   3  -1  287.77   23.80
  -7   3  -1  368.96   32.90
  -7   3  -1  299.67   25.80
  -7   3  -1  300.67   29.30
  -7   3  -1  340.07   43.10
   7   3   1  280.77   23.30
   7   3   1  351.46   31.50
   7   3   1  379.56   30.60
  -7   3  -1  303.17   29.40
   8  -3   1  138.39   23.10
   8  -3   1  138.19   22.90
   8  -3   1  125.29   13.30
  -8  -3  -1   75.49   17.60
   8  -3   1  124.29   21.60
  -8  -3  -1   78.89   20.10
  -8  -3  -1  119.89   24.90
   8  -3   1   88.79   15.30
   8   3   1  127.29   22.50
  -8   3  -1  108.69   17.40
  -8   3  -1  108.39   16.60
   8   3   1   92.69   12.10
   8   3   1  128.39   23.50
   8   3   1   92.49   14.90
  -8   3  -1  135.59   15.80
   9  -3   1  193.78   31.00
   9  -3   1  195.18   28.40
   9  -3   1  183.98   21.40
   9  -3   1  182.08   29.50
  -9  -3  -1  195.38   28.60
  -9  -3  -1  133.99   24.40
   9   3   1  181.98   20.70
  -9   3  -1  216.58   19.70
   9   3   1  172.98   25.60
   9   3   1  182.48   29.40
 -10  -3  -1   43.90   18.50
  10  -3   1   51.79   24.30
  10  -3   1   75.49   14.60
  10  -3   1   76.69   23.90
  10  -3   1   66.79   20.60
  10   3   1  123.69   27.00
  10   3   1   44.70   20.10
  10   3   1  101.39   21.70
  10   3   1   78.39   14.40
  11  -3   1  124.09   17.50
  11  -3   1   98.59   22.50
  11  -3   1  126.89   36.60
  11  -3   1  127.09   17.10
  11  -3   1  121.29   35.50
 -11  -3  -1  121.09   24.90
  11   3   1  190.38   40.10
 -11   3  -1  153.38   27.30
  12  -3   1   27.60   27.40
  12  -3   1   -6.40   22.00
 -12  -3  -1   -6.90   16.40
 -12  -3  -1    0.40   18.40
  12  -3   1   -0.30   13.80
  12   3   1   -1.00    7.40
 -12   3  -1   38.40   21.10
  12   3   1    1.90   12.30
  12   3   1   -3.40   16.60
 -13  -3  -1  136.09   27.90
  13  -3   1  102.09   30.70
 -13   3  -1   65.89   23.00
  13   3   1  105.49   32.90
  14  -3   1   -6.90   12.00
 -14  -3  -1   26.20   22.00
  14  -3   1   17.20   28.10
  14   3   1   -2.50    8.40
  14   3   1    0.70   20.80
 -14   3  -1   31.00   21.30
  15  -4  -1   17.80   23.10
  15  -4  -1   19.00   26.00
  14  -4  -1   76.19   32.80
  14  -4  -1   -0.90   12.70
 -14  -4   1   -6.90   19.80
  14  -4  -1   53.89   29.60
  14   4  -1  -51.59   25.10
  14   4  -1   -1.90   11.10
  13  -4  -1    3.80   12.10
  13  -4  -1   40.70   26.60
 -13  -4   1   25.80   19.00
  13  -4  -1    2.20   22.20
 -13  -4   1   18.70   22.50
  13   4  -1    4.70    7.60
 -13   4   1  -26.80   19.20
  13   4  -1   44.70   21.70
 -12  -4   1  -38.20   13.60
  12  -4  -1   18.60   23.00
 -12  -4   1    6.90   19.60
  12  -4  -1    0.70   15.30
  12  -4  -1   27.10   24.50
 -12   4   1  -22.10   13.30
  12   4  -1   21.30   23.50
  12   4  -1   12.50   13.70
 -11  -4   1   -8.60   18.30
  11  -4  -1   16.50   15.90
 -11  -4   1  -17.10   18.00
  11  -4  -1    8.60   22.40
  11  -4  -1   38.60   20.50
 -11  -4   1   16.30   16.10
  11   4  -1   27.90   17.10
 -11   4   1   -3.30   12.10
  11   4  -1   36.40   24.90
  10  -4  -1   40.00   24.00
  10  -4  -1   47.10   21.60
 -10  -4   1   26.00   21.30
  10  -4  -1   -6.10   17.50
  10  -4  -1   30.40   14.70
 -10  -4   1   27.90   15.70
 -10   4   1   26.40   13.60
  10   4  -1   26.70   17.10
 -10   4   1   35.00   16.40
  10   4  -1   32.00   21.60
   9  -4  -1   38.00   15.90
   9  -4  -1   58.99   19.90
   9  -4  -1   40.70   18.10
  -9  -4   1   38.20   18.20
  -9  -4   1   41.90   16.20
   9  -4  -1   26.60   20.80
  -9  -4   1   49.30   15.20
   9   4  -1   38.30    8.20
  -9   4   1   46.40   11.60
   9   4  -1   22.30   17.50
  -9   4   1   36.90   14.30
   9   4  -1   22.20   14.70
   9   4  -1   25.40   18.70
   8  -4  -1   44.80   15.20
  -8  -4   1   70.79   14.80
  -8  -4   1   61.39   19.10
   8  -4  -1   52.09    8.00
   8  -4  -1   51.29    7.90
   8  -4  -1   76.79   21.00
   8  -4  -1   87.09   19.10
  -8  -4   1   48.50   15.70
   8  -4  -1   70.99   19.60
   8   4  -1   32.90   16.00
   8   4  -1   65.09   17.70
  -8   4   1   51.89   11.50
   8   4  -1   48.90    7.20
  -8   4   1   38.30   13.30
   8   4  -1   71.89   10.30
   8   4  -1   47.40   18.20
  -8   4   1   62.69   15.40
   7  -4  -1   11.80   14.20
  -7  -4   1    4.60    9.50
  -7  -4   1   12.80   11.50
  -7  -4   1    5.40   11.00
   7  -4  -1   17.50    6.20
   7  -4  -1   11.80   10.80
   7  -4  -1   10.00   13.20
  -7  -4   1   26.10   13.60
   7  -4  -1   50.59   25.00
   7  -4  -1   14.20    5.00
  -7  -4   1   10.30   11.50
  -7  -4   1   -3.70   11.40
   7   4  -1   -1.10    4.90
  -7   4   1   11.10   10.40
  -7   4   1    5.30    7.80
   7   4  -1   14.70   11.80
  -7   4   1   12.50   13.80
   7   4  -1    2.00    6.80
  -7   4   1    5.20   13.00
  -7   4   1    5.50   11.10
   7   4  -1    0.50   12.30
   7   4  -1   15.60    9.40
  -7   4   1   24.90    8.90
   6  -4  -1  192.18   14.80
   6  -4  -1  174.28   19.80
   6  -4  -1  158.48   21.10
   6  -4  -1  166.48   18.90
   6  -4  -1  183.18   19.30
  -6  -4   1  196.18   19.80
  -6  -4   1  185.38   19.60
  -6  -4   1  176.08   18.90
   6  -4  -1  189.58   16.00
  -6  -4   1  174.78   23.70
  -6  -4   1  186.68   22.20
  -6  -4   1  208.08   23.10
   6   4  -1  171.28   21.40
   6   4  -1  180.78   22.60
   6   4  -1  174.08   16.80
   6   4  -1  155.18   14.20
  -6   4   1  197.28   19.20
   6   4  -1  213.08   20.50
  -6   4   1  208.88   24.30
  -6   4   1  211.38   28.00
  -6   4   1  166.28   17.60
   6   4  -1  179.78   19.90
  -6   4   1  172.98   15.50
  -5  -4   1  525.75   38.40
  -5  -4   1  507.45   37.80
  -5  -4   1  488.55   39.40
   5  -4  -1  523.75   34.50
   5  -4  -1  479.15   38.10
  -5  -4   1  542.35   37.30
   5  -4  -1  531.65   35.90
  -5  -4   1  537.55   36.30
   5  -4  -1  552.54   38.50
   5  -4  -1  520.35   39.30
   5  -4  -1  526.55   37.40
  -5  -4   1  516.05   39.10
  -5  -4   1  527.65   38.80
  -5   4   1  504.95   39.20
   5   4  -1  494.15   38.00
   5   4  -1  526.65   38.90
  -5   4   1  501.25   35.00
   5   4  -1  499.25   37.00
   5   4  -1  490.85   37.90
   5   4  -1  499.35   34.20
  -5   4   1  530.65   42.30
  -5   4   1  480.15   33.20
   5   4  -1  508.85   37.70
   5   4  -1  560.64   36.70
  -5   4   1  465.75   37.20
  -5   4   1  513.15   35.40
  -5   4   1  528.25   33.10
  -5   4   1  504.75   37.70
   4  -4  -1  127.99   13.10
   4  -4  -1  130.59   11.10
   4  -4  -1  106.09   12.20
   4  -4  -1  126.09   10.60
  -4  -4   1  147.29   17.00
  -4  -4   1  134.99   13.90
  -4  -4   1  131.49   14.30
   4  -4  -1  136.39   12.20
  -4  -4   1  138.19   12.60
   4  -4  -1  127.69   12.70
  -4  -4   1  144.29   13.20
   4  -4  -1  130.79   15.40
  -4  -4   1  139.79   14.30
   4   4  -1  121.69   10.60
  -4   4   1  102.79   12.20
  -4   4   1  113.89   12.90
  -4   4   1  130.69    9.90
   4   4  -1  119.19   14.90
   4   4  -1  129.19   12.70
  -4   4   1  126.09   10.10
  -4   4   1  114.59   13.10
  -4   4   1  146.89   16.90
   4   4  -1  119.29   13.50
   4   4  -1  105.49   12.00
   4   4  -1  116.69   12.50
  -4   4   1  131.19   14.40
  -3  -4   1  655.13   43.10
   3  -4  -1  671.53   43.30
  -3  -4   1  636.54   44.70
  -3  -4   1  601.44   44.40
  -3  -4   1  639.24   44.00
   3  -4  -1  638.44   43.90
   3  -4  -1  621.44   45.00
  -3  -4   1  685.33   44.10
  -3  -4   1  674.83   43.60
  -3  -4   1  649.93   44.80
   3  -4  -1  644.94   42.50
   3  -4  -1  667.63   42.60
   3  -4  -1  670.13   43.90
   3  -4  -1  664.03   44.40
  -3   4   1  624.34   41.60
  -3   4   1  644.44   42.30
  -3   4   1  635.74   44.00
  -3   4   1  654.33   42.70
  -3   4   1  654.43   46.10
   3   4  -1  676.43   44.20
   3   4  -1  639.64   43.50
   3   4  -1  629.04   44.00
  -3   4   1  695.63   42.50
  -3   4   1  618.14   44.40
  -3   4   1  644.54   43.80
  -3   4   1  684.73   42.90
   3   4  -1  670.63   44.40
  -3   4   1  618.04   43.30
  -2  -4   1  237.88   17.70
  -2  -4   1  250.57   16.80
   2  -4  -1  251.27   18.50
   2  -4  -1  255.57   18.20
   2  -4  -1  239.08   17.50
   2  -4  -1  244.38   18.90
   2  -4  -1  254.77   17.90
  -2  -4   1  235.08   18.00
  -2  -4   1  239.08   18.60
   2  -4  -1  225.98   18.40
   2  -4  -1  244.18   17.30
  -2  -4   1  227.28   19.00
  -2   4   1  238.18   18.80
  -2   4   1  264.37   19.10
   2   4  -1  250.27   17.50
  -2   4   1  237.18   16.50
  -2   4   1  213.98   18.10
   2   4  -1  245.78   24.30
  -2   4   1  248.58   17.50
   2   4  -1  243.98   17.70
  -2   4   1  258.57   18.20
   2   4  -1  253.47   18.20
  -2   4   1  249.68   17.70
  -2   4   1  241.88   17.30
   2   4  -1  254.77   18.50
  -1  -4   1   10.40    4.00
  -1  -4   1    7.90    2.80
   1  -4  -1   18.70    6.10
  -1  -4   1    3.80    5.30
   1   4  -1   14.80    3.00
  -1   4   1   14.30    2.30
   1   4  -1    8.90    3.30
  -1   4   1   10.10    3.00
  -1   4   1   12.80    4.10
   1   4  -1   14.20    4.70
  -1   4   1    4.40    3.70
   0  -4  -1   10.60    3.00
   0  -4  -1    9.20    2.00
   0  -4  -1   10.00    2.60
   0  -4  -1   14.10    6.30
   0  -4   1   13.30    3.10
   0  -4  -1   16.40    4.50
   0  -4   1   12.60    2.80
   0  -4   1   13.50    4.00
   0   4  -1    9.30    2.70
   0   4   1    8.80    2.10
   0   4   1    9.00    3.20
   0   4  -1    8.50    2.70
   0   4   1    8.80    2.50
   0   4  -1    2.60    2.40
   0   4   1   19.10    2.90
   0   4  -1   11.70    2.30
   0   4  -1    6.20    3.90
   0   4   1   13.80    4.40
   1  -4   1  528.65   40.30
  -1  -4  -1  587.64   38.20
  -1  -4  -1  555.74   41.80
   1  -4   1  574.44   38.10
  -1  -4  -1  603.54   38.50
   1  -4   1  555.64   38.50
  -1  -4  -1  589.34   40.20
   1   4   1  551.64   42.00
   1   4   1  621.94   40.40
  -1   4  -1  586.14   38.40
  -1   4  -1  573.44   37.50
   1   4   1  615.34   38.80
  -1   4  -1  612.24   40.40
  -1   4  -1  589.24   38.00
   1   4   1  603.04   38.40
   2  -4   1 1960.10  124.69
  -2  -4  -1 2017.30  124.89
   2  -4   1 1935.41  125.29
  -2  -4  -1 2072.19  127.99
  -2  -4  -1 1856.61  126.29
  -2  -4  -1 1960.20  125.19
  -2  -4  -1 1857.01  128.99
   2  -4   1 1879.91  126.09
  -2  -4  -1 2086.89  126.89
   2  -4   1 1943.61  125.59
   2  -4   1 1979.90  124.59
   2   4   1 1945.91  129.79
   2   4   1 1950.80  125.19
  -2   4  -1 1997.50  123.89
  -2   4  -1 2087.89  124.69
   2   4   1 1894.91  126.19
  -2   4  -1 1882.71  126.59
   2   4   1 2021.60  124.99
  -2   4  -1 1944.91  126.39
  -2   4  -1 1993.70  124.59
   2   4   1 1994.70  126.59
  -2   4  -1 2004.90  127.19
  -3  -4  -1  610.64   48.80
  -3  -4  -1  633.54   45.50
   3  -4   1  685.03   46.40
  -3  -4  -1  685.93   46.40
  -3  -4  -1  680.53   45.60
   3  -4   1  677.13   46.30
  -3  -4  -1  566.34   45.70
   3  -4   1  648.54   44.00
  -3  -4  -1  684.53   44.30
   3  -4   1  647.94   45.70
   3  -4   1  691.43   44.60
   3  -4   1  652.33   46.20
   3   4   1  677.83   46.10
  -3   4  -1  766.72   51.09
   3   4   1  661.63   45.10
  -3   4  -1  645.64   45.80
  -3   4  -1  657.23   44.00
  -3   4  -1  714.43   43.90
  -3   4  -1  664.53   46.20
   3   4   1  678.63   44.30
   3   4   1  673.73   46.20
   3   4   1  673.03   45.70
  -3   4  -1  651.43   45.60
  -3   4  -1  661.53   44.40
  -4  -4  -1  542.55   36.60
  -4  -4  -1  564.94   39.20
   4  -4   1  576.14   39.30
   4  -4   1  513.85   38.40
  -4  -4  -1  513.05   39.70
   4  -4   1  570.54   39.60
   4  -4   1  555.24   39.90
  -4  -4  -1  452.75   39.80
  -4  -4  -1  552.94   39.80
   4  -4   1  537.45   36.30
  -4  -4  -1  576.44   39.20
  -4  -4  -1  465.95   41.30
  -4   4  -1  550.54   39.00
   4   4   1  555.54   36.90
   4   4   1  560.44   39.10
  -4   4  -1  527.85   39.60
  -4   4  -1  470.45   35.00
  -4   4  -1  569.84   44.60
   4   4   1  516.25   38.80
  -4   4  -1  583.84   36.00
   4   4   1  525.95   38.80
  -4   4  -1  533.05   38.20
  -4   4  -1  524.85   37.00
  -4   4  -1  538.35   39.80
  -4   4  -1  552.64   34.30
   5  -4   1   95.49   17.40
  -5  -4  -1  134.79   17.60
  -5  -4  -1  122.39   19.40
  -5  -4  -1  111.89   18.70
  -5  -4  -1  105.59   14.70
   5  -4   1  124.49   16.40
   5  -4   1  152.78   18.00
  -5  -4  -1  132.09   19.40
  -5  -4  -1   89.79   10.60
  -5  -4  -1   87.29   14.40
   5  -4   1  112.89   11.60
  -5   4  -1   99.89   15.80
  -5   4  -1  119.39   13.50
   5   4   1  107.19   13.90
   5   4   1   81.39   11.10
   5   4   1  125.29   16.50
  -5   4  -1  151.18   25.60
  -5   4  -1  105.69    9.00
   5   4   1  120.19   15.90
  -5   4  -1   83.89   15.30
  -5   4  -1   92.09    9.80
  -5   4  -1  119.49   17.70
  -5   4  -1  109.09   10.30
  -6  -4  -1  340.47   26.20
   6  -4   1  391.66   32.10
  -6  -4  -1  321.27   32.20
   6  -4   1  387.56   31.90
  -6  -4  -1  286.37   32.30
  -6  -4  -1  334.87   31.50
  -6  -4  -1  350.06   39.80
  -6  -4  -1  395.86   31.40
   6  -4   1  386.56   30.30
   6  -4   1  355.16   26.30
   6  -4   1  410.76   33.60
  -6   4  -1  420.86   49.40
  -6   4  -1  338.27   28.30
  -6   4  -1  375.16   25.40
   6   4   1  385.66   29.70
   6   4   1  340.87   31.90
  -6   4  -1  344.57   39.70
  -6   4  -1  368.56   31.80
  -6   4  -1  292.37   26.00
  -6   4  -1  407.76   55.89
  -6   4  -1  426.26   29.10
   6   4   1  347.47   26.60
   6   4   1  406.26   32.10
  -7  -4  -1  139.49   20.90
   7  -4   1  176.88   16.20
  -7  -4  -1  192.78   24.00
  -7  -4  -1  163.58   26.40
   7  -4   1  168.98   23.40
   7  -4   1  188.08   26.70
  -7  -4  -1  188.88   25.40
  -7  -4  -1  167.68   26.10
   7  -4   1  236.08   28.00
  -7  -4  -1  160.58   25.50
   7  -4   1  195.58   20.60
  -7   4  -1  187.58   27.50
   7   4   1  147.29   19.20
  -7   4  -1  172.28   17.90
  -7   4  -1  193.48   20.50
   7   4   1  143.99   16.00
  -7   4  -1  177.38   15.40
  -7   4  -1  116.39   16.00
  -7   4  -1  174.18   22.60
   7   4   1  193.98   23.90
  -7   4  -1  145.09   28.10
  -7   4  -1  194.88   14.20
   7   4   1  237.58   24.30
   8  -4   1    8.20   12.60
   8  -4   1    5.30   14.40
  -8  -4  -1    9.60   13.20
   8  -4   1   20.80    9.50
   8  -4   1   13.00    7.20
  -8  -4  -1    3.50   14.70
   8  -4   1   18.50   15.30
  -8  -4  -1   -3.50   13.00
   8   4   1    5.70   14.50
   8   4   1   -1.70    6.10
  -8   4  -1   10.00    3.00
  -8   4  -1    3.10    2.80
  -8   4  -1    3.10    7.20
   8   4   1    7.50    8.90
   8   4   1   29.50   17.70
  -8   4  -1    0.20    9.80
   9  -4   1   30.40   21.60
   9  -4   1   59.99   10.50
   9  -4   1   38.10   19.00
  -9  -4  -1   58.49   24.50
   9  -4   1   39.50   20.00
  -9  -4  -1   53.19   18.50
   9  -4   1   34.10   12.50
   9   4   1   52.89   17.80
   9   4   1   40.70   13.60
  -9   4  -1   77.99   13.80
   9   4   1   30.60   10.10
   9   4   1   50.69   19.20
  10  -4   1   67.79   15.00
  10  -4   1   73.39   24.30
 -10  -4  -1   20.90   17.70
  10  -4   1   69.39   23.00
  10  -4   1   51.49   18.70
  10   4   1   28.50   21.20
  10   4   1   50.59   14.50
  10   4   1   48.70   19.20
  11  -4   1   -8.90   21.10
  11  -4   1  -29.40   20.40
  11  -4   1  -11.00   12.90
 -11  -4  -1   13.80   17.70
 -11  -4  -1   19.00   16.80
  11   4   1    3.60   14.20
  11   4   1    5.10   22.50
 -11   4  -1    1.70   15.70
  12  -4   1   15.80   24.10
 -12  -4  -1    7.10   19.50
  12  -4   1   -7.20   23.90
  12  -4   1    6.90    5.50
 -12  -4  -1   -8.30   15.30
  12  -4   1    9.90   12.30
 -12   4  -1   14.50   18.90
  12   4   1    7.20   12.60
  12   4   1   29.30   18.80
  12   4   1    9.30   10.80
  13  -4   1    1.80   18.90
  13  -4   1   -2.20   25.70
 -13  -4  -1   -9.30   21.00
 -13  -4  -1    3.00   18.10
  13  -4   1   11.10   13.20
  13   4   1    8.80   25.50
  13   4   1   -6.50   11.10
 -13   4  -1   11.50   19.80
 -14  -4  -1  -18.70   22.30
  14  -4   1   -0.40   12.50
  14  -4   1    9.80   27.90
  14   4   1   40.50   30.00
  14   4   1    2.60    8.90
 -14   4  -1   -8.70   26.10
 -14  -5   1  -17.90   19.40
  14  -5  -1  -12.70   11.40
  14  -5  -1   34.50   32.20
  14  -5  -1    1.60   20.20
  14   5  -1    7.20   11.00
  13  -5  -1   27.30   23.90
  13  -5  -1   18.80   28.00
  13  -5  -1   -1.00   12.60
 -13  -5   1   21.00   17.70
  13   5  -1   -1.40    9.90
  13   5  -1  -22.50   22.60
 -12  -5   1   -1.90   17.80
  12  -5  -1    8.70   23.50
 -12  -5   1   -0.70   19.10
  12  -5  -1   -1.10   22.70
  12  -5  -1   16.80   15.80
 -12   5   1   -0.60   14.30
  12   5  -1  -23.60   21.80
  12   5  -1   10.60   13.10
 -11  -5   1   97.39   28.10
  11  -5  -1  119.89   28.70
  11  -5  -1  105.19   29.10
  11  -5  -1   89.99   23.20
 -11  -5   1   81.09   20.50
 -11  -5   1    5.50   24.40
 -11   5   1   68.09   18.20
  11   5  -1   96.19   25.60
  11   5  -1   50.99   19.20
  10  -5  -1   57.09   21.50
  10  -5  -1   72.89   24.40
  10  -5  -1   72.69   20.40
 -10  -5   1   92.19   24.40
 -10  -5   1  104.79   20.80
  10  -5  -1   58.39   25.60
  10   5  -1   80.19   20.60
  10   5  -1  132.19   26.90
 -10   5   1   69.39   20.00
  10   5  -1   72.39   10.10
  10   5  -1   80.69    8.90
  -9  -5   1  476.25   38.20
   9  -5  -1  444.06   41.70
   9  -5  -1  383.66   39.20
  -9  -5   1  428.56   42.60
   9  -5  -1  394.66   36.80
   9  -5  -1  392.16   40.10
  -9  -5   1  358.76   37.30
   9   5  -1  450.75   31.80
   9   5  -1  335.87   36.70
   9   5  -1  367.06   37.10
  -9   5   1  409.76   36.10
  -9   5   1  396.76   31.50
  -8  -5   1  334.37   35.50
   8  -5  -1  377.86   28.10
   8  -5  -1  397.66   36.30
   8  -5  -1  382.66   35.20
  -8  -5   1  353.06   33.00
   8  -5  -1  360.46   27.00
  -8  -5   1  370.56   33.90
  -8  -5   1  324.47   35.50
   8  -5  -1  363.76   33.30
   8  -5  -1  406.96   37.80
  -8   5   1  322.57   32.70
   8   5  -1  481.15   30.90
  -8   5   1  356.26   31.50
  -8   5   1  395.36   28.90
   8   5  -1  393.56   36.60
   8   5  -1  354.46   33.80
   8   5  -1  376.76   34.50
  -8   5   1  378.06   29.30
   8   5  -1  318.27   26.50
  -7  -5   1 1984.20  132.39
  -7  -5   1 1937.41  130.99
   7  -5  -1 2134.59  130.19
   7  -5  -1 2066.69  126.59
  -7  -5   1 1884.11  129.89
   7  -5  -1 2004.70  125.09
  -7  -5   1 1863.31  129.69
   7  -5  -1 1964.10  132.09
  -7  -5   1 2038.30  129.19
   7  -5  -1 1863.71  130.39
   7  -5  -1 1984.00  131.09
  -7  -5   1 1799.32  132.89
  -7   5   1 1863.31  131.39
  -7   5   1 1910.71  129.59
  -7   5   1 1984.90  136.29
  -7   5   1 1941.91  129.79
   7   5  -1 2035.40  131.29
   7   5  -1 1898.81  129.49
   7   5  -1 1920.21  124.59
   7   5  -1 1932.51  129.89
  -7   5   1 2014.10  125.79
   7   5  -1 2085.19  127.79
  -7   5   1 1920.41  128.09
   6  -5  -1    3.20    8.80
   6  -5  -1    3.10   13.20
   6  -5  -1   -2.90   10.30
  -6  -5   1   12.20   10.00
   6  -5  -1    3.50    4.90
   6  -5  -1  -11.90   10.60
  -6  -5   1   -5.70    9.10
   6  -5  -1   10.50    6.80
  -6  -5   1    6.10    8.10
  -6  -5   1    3.70   10.20
  -6  -5   1    1.70   10.20
  -6  -5   1   15.60    8.40
  -6   5   1    3.10    2.80
   6   5  -1    0.40    6.80
  -6   5   1   -5.90    6.30
  -6   5   1    7.50    5.70
  -6   5   1    2.20   12.10
   6   5  -1    3.00   10.10
  -6   5   1    8.80    2.70
   6   5  -1   -7.80    8.80
  -6   5   1    6.80    8.40
   6   5  -1    6.90    4.50
  -6   5   1   -4.40   10.60
   6   5  -1    8.10   11.30
  -6   5   1    4.30    6.40
  -5  -5   1 4149.78  256.57
   5  -5  -1 4011.10  257.77
  -5  -5   1 3823.32  259.47
  -5  -5   1 4168.08  259.27
  -5  -5   1 4242.28  257.07
  -5  -5   1 3969.70  258.47
   5  -5  -1 4158.38  259.77
  -5  -5   1 3992.00  256.87
   5  -5  -1 4179.28  257.17
   5  -5  -1 4044.10  254.67
   5  -5  -1 4274.67  256.67
  -5  -5   1 4038.20  257.97
   5  -5  -1 4148.48  258.47
   5   5  -1 4045.80  257.27
   5   5  -1 3778.62  256.47
  -5   5   1 4153.28  253.67
  -5   5   1 4046.10  254.77
  -5   5   1 4070.89  256.17
  -5   5   1 3817.32  254.17
   5   5  -1 4258.07  257.37
  -5   5   1 4008.20  258.87
   5   5  -1 3949.20  257.37
  -5   5   1 4283.87  262.67
  -5   5   1 4070.19  255.27
  -5   5   1 3869.21  257.17
   5   5  -1 4094.29  254.57
  -5   5   1 3887.01  257.17
   4  -5  -1  298.37   23.60
  -4  -5   1  302.77   23.80
  -4  -5   1  247.18   23.60
  -4  -5   1  303.67   23.10
  -4  -5   1  283.57   22.10
   4  -5  -1  268.77   20.90
  -4  -5   1  294.67   24.50
  -4  -5   1  286.67   23.50
   4  -5  -1  299.77   23.20
   4  -5  -1  297.97   22.40
   4  -5  -1  304.47   23.20
  -4  -5   1  300.77   23.00
   4  -5  -1  303.47   20.80
   4  -5  -1  308.17   25.50
   4   5  -1  305.97   21.30
  -4   5   1  277.07   20.50
   4   5  -1  281.77   23.50
  -4   5   1  297.27   23.00
  -4   5   1  293.47   23.00
   4   5  -1  314.87   23.70
  -4   5   1  283.17   20.80
   4   5  -1  282.67   22.40
  -4   5   1  273.37   21.00
  -4   5   1  316.07   27.10
  -4   5   1  285.97   23.00
  -4   5   1  276.67   24.00
   4   5  -1  290.17   22.70
   3  -5  -1 1006.80   68.99
  -3  -5   1 1059.99   68.69
   3  -5  -1 1135.09   67.39
  -3  -5   1 1102.09   69.09
   3  -5  -1 1056.19   68.19
  -3  -5   1 1047.70   68.19
  -3  -5   1 1063.59   67.59
   3  -5  -1 1050.79   66.49
   3  -5  -1 1039.30   66.79
  -3  -5   1  862.71   67.99
   3  -5  -1 1054.49   68.59
  -3  -5   1 1006.50   66.49
   3  -5  -1 1082.19   68.69
  -3  -5   1 1028.60   68.79
   3   5  -1 1083.49   69.19
   3   5  -1 1030.50   66.79
   3   5  -1 1000.20   67.79
  -3   5   1 1042.30   68.69
  -3   5   1 1026.20   67.19
  -3   5   1 1003.70   67.59
   3   5  -1  971.80   67.29
  -3   5   1  999.40   66.09
  -3   5   1 1005.70   67.39
  -3   5   1 1022.40   68.69
  -3   5   1 1037.10   64.89
  -3   5   1 1048.30   67.09
   3   5  -1 1013.80   67.99
  -3   5   1 1070.49   70.39
  -3   5   1 1070.29   66.89
  -3   5   1 1020.90   64.89
  -2  -5   1  412.56   30.20
  -2  -5   1  392.36   29.00
  -2  -5   1  423.86   27.00
   2  -5  -1  407.46   27.30
   2  -5  -1  456.35   29.20
  -2  -5   1  437.06   28.50
   2  -5  -1  394.06   29.20
   2  -5  -1  396.76   28.70
   2  -5  -1  436.96   29.10
   2   5  -1  417.46   29.20
  -2   5   1  382.66   29.70
  -2   5   1  385.46   29.10
  -2   5   1  407.76   28.60
   2   5  -1  413.46   30.30
  -2   5   1  425.46   28.30
  -2   5   1  382.26   31.00
  -2   5   1  410.46   30.30
  -2   5   1  406.86   27.10
   2   5  -1  410.16   26.90
   1  -5  -1 1267.07   87.79
  -1  -5   1 1328.17   88.29
  -1  -5   1 1353.76   86.39
   1  -5  -1 1438.56   86.69
  -1  -5   1 1348.17   86.39
   1  -5  -1 1444.56   85.79
   1  -5  -1 1380.06   88.29
   1   5  -1 1344.97   85.89
   1   5  -1 1323.87   86.29
  -1   5   1 1402.86   86.89
  -1   5   1 1200.48   91.89
   1   5  -1 1399.26   88.69
  -1   5   1 1327.17   85.19
   1   5  -1 1343.67   86.49
  -1   5   1 1352.66   86.29
  -1   5   1 1301.37   87.99
   0  -5   1    6.10    4.10
   0  -5  -1    2.90    3.10
   0  -5  -1    3.90    6.40
   0  -5  -1    6.50    2.70
   0  -5   1    7.90    2.60
   0  -5   1    6.50    3.30
   0  -5   1    3.90    2.50
   0  -5  -1    2.90    4.10
   0  -5  -1   -0.30    2.00
   0  -5   1    2.50    2.50
   0   5  -1    4.30    5.10
   0   5   1    0.50    2.40
   0   5  -1    4.60    2.70
   0   5   1    7.30    2.60
   0   5  -1    1.20    3.10
   0   5   1    5.50    4.50
   0   5  -1    0.30    2.80
   0   5   1   -0.30    3.20
  -1  -5  -1 3818.72  243.38
   1  -5   1 3885.81  242.48
  -1  -5  -1 3783.22  247.28
  -1  -5  -1 3991.30  242.88
   1  -5   1 3864.31  243.28
   1  -5   1 3935.51  245.48
  -1  -5  -1 3964.90  245.08
  -1  -5  -1 3784.02  242.48
   1  -5   1 3910.61  242.98
   1   5   1 3959.20  242.78
   1   5   1 3561.34  247.08
   1   5   1 3842.82  243.48
  -1   5  -1 3896.31  245.38
  -1   5  -1 3872.51  242.48
  -1   5  -1 3890.61  242.78
  -1   5  -1 3972.50  241.88
   1   5   1 3777.72  244.98
  -1   5  -1 3841.22  243.18
   1   5   1 3972.00  243.48
  -2  -5  -1 1011.40   77.19
  -2  -5  -1 1150.98   72.99
   2  -5   1 1095.39   71.29
   2  -5   1 1132.89   73.39
   2  -5   1 1104.29   73.19
  -2  -5  -1 1163.48   74.89
  -2  -5  -1 1141.49   72.99
  -2  -5  -1 1143.79   74.39
   2  -5   1 1114.19   72.29
   2  -5   1 1102.99   72.59
  -2   5  -1 1146.09   72.59
   2   5   1 1111.09   72.79
   2   5   1 1154.38   74.79
  -2   5  -1 1118.49   76.69
  -2   5  -1 1076.29   74.69
   2   5   1 1109.19   72.79
   2   5   1 1162.28   78.69
  -2   5  -1 1147.69   74.89
  -2   5  -1 1116.19   71.19
   2   5   1 1171.68   72.79
  -2   5  -1 1102.99   72.99
   3  -5   1 2176.18  139.59
   3  -5   1 2131.59  139.89
  -3  -5  -1 2206.58  138.69
  -3  -5  -1 2224.18  140.29
   3  -5   1 2095.79  137.49
   3  -5   1 2157.48  138.99
  -3  -5  -1 2195.18  138.69
  -3  -5  -1 2007.50  138.59
  -3  -5  -1 2238.98  139.79
  -3  -5  -1 1888.31  142.39
  -3  -5  -1 2179.18  137.89
   3  -5   1 2135.29  139.19
   3   5   1 2112.59  138.69
  -3   5  -1 2243.58  137.29
  -3   5  -1 2230.38  136.69
  -3   5  -1 2147.99  138.79
  -3   5  -1 2225.78  139.79
   3   5   1 2214.78  139.99
  -3   5  -1 2239.68  137.59
  -3   5  -1 2158.08  143.49
  -3   5  -1 2184.78  139.29
   3   5   1 2114.39  138.39
   3   5   1 2268.27  137.79
   4  -5   1  118.69   15.40
  -4  -5  -1  109.19   16.10
  -4  -5  -1  131.89   20.40
   4  -5   1  114.79   14.40
  -4  -5  -1   86.79   11.00
  -4  -5  -1  143.59   17.40
   4  -5   1  114.09   15.10
   4  -5   1  144.89   16.70
  -4  -5  -1   92.89   12.60
   4  -5   1  111.39   11.40
  -4  -5  -1  146.59   15.90
  -4  -5  -1  143.39   16.90
   4   5   1  119.39   11.90
  -4   5  -1  116.19   15.80
  -4   5  -1  110.69   13.80
  -4   5  -1  125.39   15.70
  -4   5  -1  109.79   14.50
   4   5   1   86.39   13.30
   4   5   1  124.49   15.10
   4   5   1  117.29   14.80
  -4   5  -1  143.79   22.30
  -4   5  -1   98.69   10.80
  -4   5  -1  102.79   11.70
  -4   5  -1  120.39   12.20
   5  -5   1 4968.60  300.27
   5  -5   1 4823.12  299.57
  -5  -5  -1 4990.60  299.27
  -5  -5  -1 4629.34  296.77
  -5  -5  -1 4695.63  299.47
   5  -5   1 4708.13  299.57
  -5  -5  -1 4799.12  300.37
  -5  -5  -1 4586.24  300.07
   5  -5   1 4876.01  300.57
  -5  -5  -1 3920.51  302.27
   5  -5   1 4787.42  296.47
  -5   5  -1 4744.93  300.77
  -5   5  -1 5010.20  295.87
  -5   5  -1 4661.33  299.27
   5   5   1 4645.33  299.37
  -5   5  -1 4592.04  296.97
  -5   5  -1 4437.26  299.87
   5   5   1 4871.51  296.77
  -5   5  -1 4744.43  297.47
   5   5   1 4820.72  300.07
   5   5   1 4904.21  299.37
  -5   5  -1 4585.44  305.77
  -5   5  -1 4620.44  293.97
   6  -5   1  224.58   22.50
   6  -5   1  205.98   17.30
  -6  -5  -1  178.48   24.40
  -6  -5  -1  218.38   22.30
   6  -5   1  198.78   22.00
  -6  -5  -1  177.08   26.40
  -6  -5  -1  205.48   23.00
  -6  -5  -1  169.18   25.20
  -6  -5  -1  189.88   22.90
   6  -5   1  184.28   21.30
  -6  -5  -1  172.58   17.00
   6  -5   1  215.98   25.20
  -6   5  -1  198.08   15.90
   6   5   1  182.58   22.30
  -6   5  -1  246.28   41.80
   6   5   1  181.78   17.40
  -6   5  -1  149.99   15.20
  -6   5  -1  205.98   24.50
   6   5   1  225.48   23.80
  -6   5  -1  199.48   20.10
  -6   5  -1  189.28   18.30
  -6   5  -1  194.18   14.10
  -6   5  -1  210.38   26.20
   6   5   1  197.18   20.70
  -7  -5  -1 1692.23  120.59
   7  -5   1 1935.71  121.79
   7  -5   1 1782.62  120.09
  -7  -5  -1 1476.75  121.49
   7  -5   1 1833.32  114.99
  -7  -5  -1 1946.11  119.89
  -7  -5  -1 1727.63  119.29
  -7  -5  -1 1409.96  121.19
  -7  -5  -1 1808.12  121.09
   7  -5   1 1854.61  124.19
   7  -5   1 2006.50  119.39
  -7   5  -1 1769.42  116.79
   7   5   1 1769.32  119.49
   7   5   1 1684.63  114.69
  -7   5  -1 1899.71  121.19
   7   5   1 1878.81  120.89
  -7   5  -1 1557.94  125.29
  -7   5  -1 1884.11  113.59
  -7   5  -1 1713.33  121.19
  -7   5  -1 1761.72  119.49
   7   5   1 1949.01  118.59
   8  -5   1  547.55   40.80
  -8  -5  -1  378.56   39.10
  -8  -5  -1  444.36   39.00
   8  -5   1  503.35   36.80
   8  -5   1  462.55   32.50
   8  -5   1  442.06   39.40
   8  -5   1  531.65   42.70
  -8  -5  -1  350.76   38.20
   8   5   1  477.25   40.90
  -8   5  -1  467.45   35.30
   8   5   1  436.96   37.40
  -8   5  -1  428.96   29.40
  -8   5  -1  349.27   31.50
  -8   5  -1  439.66   30.40
   8   5   1  361.36   31.80
   8   5   1  475.95   36.40
   9  -5   1  218.38   31.40
   9  -5   1  234.68   25.70
   9  -5   1  280.77   35.80
   9  -5   1  213.38   20.00
   9  -5   1  186.88   28.70
  -9  -5  -1  232.78   27.90
  -9  -5  -1  147.99   29.30
  -9  -5  -1  211.68   33.10
   9   5   1  151.78   19.00
   9   5   1  219.58   24.40
   9   5   1  176.48   28.30
   9   5   1  205.68   31.20
  10  -5   1  141.69   26.90
 -10  -5  -1  112.59   23.70
  10  -5   1  132.09   28.20
  10  -5   1   98.69   21.40
  10   5   1  158.48   28.40
  10   5   1  141.09   20.20
  10   5   1  107.29   23.20
  11  -5   1   85.59   26.80
  11  -5   1    9.80   22.10
  11  -5   1   31.10   16.90
 -11  -5  -1   67.49   20.80
 -11  -5  -1   41.30   19.20
  11   5   1   23.20   14.60
  11   5   1   12.90   17.60
  11   5   1   22.80   16.90
  12  -5   1   -4.30    9.20
 -12  -5  -1   -6.50   17.10
 -12  -5  -1    9.70   20.60
  12  -5   1    9.70   17.10
  12  -5   1   -4.10    9.30
  12  -5   1  -44.20   23.30
  12  -5   1   23.40   15.30
  12   5   1   -4.40   12.90
  12   5   1  -10.10   17.80
 -12   5  -1   -2.00   17.30
  12   5   1    8.40   12.90
  13  -5   1   69.09   29.30
 -13  -5  -1   28.30   20.80
  13  -5   1   20.90   15.80
 -13  -5  -1   40.80   22.30
  13  -5   1   36.70   31.40
  13   5   1   12.90   25.40
  13   5   1   11.90   12.30
 -13   5  -1    7.90   18.20
  14  -5   1   43.50   24.50
 -14  -5  -1   17.50   20.50
  14  -5   1    1.50   14.00
  14   5   1   12.80    9.90
  14  -6  -1    5.70   13.40
  14  -6  -1   29.90   29.10
  14  -6  -1   37.10   27.40
 -14  -6   1  -19.80   17.40
  14   6  -1    2.60   11.90
  13  -6  -1   30.00   27.20
  13  -6  -1    4.60   12.80
 -13  -6   1  -29.20   22.70
 -13  -6   1   10.20   20.20
  13  -6  -1   36.70   25.80
  13   6  -1   -6.10    9.70
  12  -6  -1   50.49   20.40
  12  -6  -1   29.50   19.20
 -12  -6   1   13.80   24.40
 -12  -6   1   25.60   19.30
  12  -6  -1   22.10   16.80
 -12   6   1   33.30   17.20
  12   6  -1    6.10   11.10
 -11  -6   1   41.50   22.40
  11  -6  -1   34.20   28.60
  11  -6  -1    5.20   16.60
 -11  -6   1   22.90   16.70
  11  -6  -1   48.90   24.20
  11   6  -1   27.70   17.00
 -10  -6   1   71.69   24.20
  10  -6  -1   57.89   18.50
  10  -6  -1  117.19   28.10
  10  -6  -1   74.79   19.10
 -10  -6   1  107.49   20.10
  10  -6  -1   93.69   25.00
  10  -6  -1   54.89    8.10
 -10   6   1   68.39   20.40
  10   6  -1   91.29   13.10
  10   6  -1   54.79   19.30
  10   6  -1  125.69   27.50
   9  -6  -1   -2.40   14.80
  -9  -6   1   10.80   16.30
   9  -6  -1   18.30   14.90
   9  -6  -1   11.60    7.10
   9  -6  -1    4.50   15.00
  -9  -6   1   22.60   13.80
   9  -6  -1    1.30    9.20
   9  -6  -1   12.30   15.40
  -9  -6   1    4.10   17.00
  -9   6   1   16.90    9.10
  -9   6   1    0.30    9.20
   9   6  -1   -9.50   10.00
  -9   6   1   11.70   10.90
   9   6  -1   19.50   15.20
   9   6  -1   -7.20   16.70
   9   6  -1    7.60    9.60
  -8  -6   1   97.19   20.30
   8  -6  -1   77.59   12.60
   8  -6  -1   71.79   19.90
  -8  -6   1   94.69   20.50
   8  -6  -1   82.79   17.30
  -8  -6   1  105.69   17.20
   8  -6  -1  104.59   18.60
  -8  -6   1  118.99   23.00
   8  -6  -1   83.99   11.10
   8  -6  -1   81.19   23.60
   8   6  -1  137.69   23.80
   8   6  -1   87.59   13.80
   8   6  -1  127.29   20.80
   8   6  -1   84.99   10.60
  -8   6   1   92.19   13.70
  -8   6   1  100.99   13.60
  -8   6   1   89.59   16.00
   8   6  -1   96.29   20.40
  -8   6   1   64.39   16.00
  -8   6   1   90.59   13.30
  -7  -6   1   56.79   15.50
   7  -6  -1   46.80   14.20
   7  -6  -1   20.90   16.70
  -7  -6   1   18.60   11.80
  -7  -6   1    9.80   11.00
  -7  -6   1   16.60   12.60
  -7  -6   1   27.80   15.60
  -7  -6   1   -0.50   14.80
   7  -6  -1   14.30    6.40
   7  -6  -1   30.30   10.90
   7  -6  -1   21.50   13.40
   7  -6  -1   27.00    9.40
  -7   6   1   20.80   11.00
  -7   6   1   16.60    3.50
   7   6  -1   13.50   12.60
   7   6  -1    5.60    6.00
  -7   6   1   12.80    8.60
   7   6  -1   41.00   13.40
  -7   6   1   12.10    7.70
  -7   6   1   38.60   12.60
  -7   6   1   17.30   13.50
  -7   6   1   19.70    7.50
  -7   6   1   16.00    8.80
  -7   6   1    3.50   15.40
   6  -6  -1  892.91   59.09
  -6  -6   1 1038.70   62.79
  -6  -6   1  875.71   63.89
  -6  -6   1  776.52   64.19
   6  -6  -1  968.20   62.89
  -6  -6   1  881.61   61.79
   6  -6  -1  862.41   62.59
  -6  -6   1  928.81   61.79
   6  -6  -1  945.51   61.69
   6  -6  -1  924.31   65.59
  -6  -6   1  878.51   64.69
   6  -6  -1  863.81   63.59
  -6   6   1  782.02   57.69
   6   6  -1  953.20   62.49
  -6   6   1  938.11   57.39
   6   6  -1  926.51   62.29
   6   6  -1  937.71   58.79
  -6   6   1  844.92   61.99
  -6   6   1  908.81   58.99
  -6   6   1  900.91   60.59
  -6   6   1  830.92   58.69
  -6   6   1  863.51   59.39
  -6   6   1  839.72   62.09
   6   6  -1  868.91   62.69
   6   6  -1  873.41   61.69
  -5  -6   1    7.50    9.70
  -5  -6   1   11.30    7.40
  -5  -6   1    3.50    6.70
   5  -6  -1   -1.60    7.70
  -5  -6   1   14.30    7.90
  -5  -6   1   -6.30    8.40
   5  -6  -1    1.90    6.80
   5  -6  -1   -7.80    7.50
  -5  -6   1    2.70    8.80
  -5  -6   1    8.90    8.90
   5  -6  -1    5.60    8.90
   5  -6  -1    0.30    5.00
   5  -6  -1    3.40    5.40
   5  -6  -1  -16.30    7.80
   5   6  -1    1.20    9.20
  -5   6   1    7.10    4.20
   5   6  -1    7.00    5.10
  -5   6   1   -4.30    3.90
  -5   6   1    3.10    6.60
  -5   6   1  -23.20   10.90
  -5   6   1    4.00    7.90
  -5   6   1    7.80    7.70
   5   6  -1    0.20    7.30
   5   6  -1   -1.60    7.30
  -5   6   1    0.30    4.60
  -5   6   1   -4.40    9.50
  -5   6   1   -9.70    5.70
  -5   6   1    2.20    4.20
   5   6  -1    0.10    6.80
  -4  -6   1  390.76   27.70
  -4  -6   1  365.06   28.20
   4  -6  -1  375.96   30.50
   4  -6  -1  384.76   29.80
  -4  -6   1  304.57   29.80
   4  -6  -1  386.06   29.80
  -4  -6   1  373.06   29.30
   4  -6  -1  399.86   26.80
   4  -6  -1  427.66   28.80
  -4  -6   1  402.66   29.80
  -4  -6   1  414.26   31.10
   4  -6  -1  398.26   30.30
  -4  -6   1  368.06   30.40
   4  -6  -1  378.16   27.60
  -4   6   1  403.56   28.10
   4   6  -1  382.06   27.60
  -4   6   1  426.06   33.50
  -4   6   1  399.26   27.10
  -4   6   1  362.66   25.40
  -4   6   1  397.96   29.80
  -4   6   1  415.56   30.20
   4   6  -1  388.56   30.20
   4   6  -1  362.16   28.60
   4   6  -1  403.66   28.40
  -4   6   1  387.36   27.10
  -4   6   1  371.46   28.90
  -4   6   1  384.66   29.10
   4   6  -1  388.96   29.50
  -3  -6   1   44.20    8.70
  -3  -6   1   39.50    7.90
  -3  -6   1   58.49    6.80
   3  -6  -1   43.50    8.50
   3  -6  -1   39.80    5.90
  -3  -6   1   42.80    8.40
   3  -6  -1   40.30    9.70
   3  -6  -1   32.00    8.40
   3  -6  -1   50.39    8.60
   3  -6  -1   49.50    7.50
  -3  -6   1   43.00    7.70
   3  -6  -1   58.99    7.90
   3  -6  -1   46.40    6.90
  -3   6   1   51.19    8.90
  -3   6   1   52.19   11.80
   3   6  -1   56.29    8.20
  -3   6   1   38.10    8.00
   3   6  -1   50.29    9.60
  -3   6   1   46.60    6.80
   3   6  -1   49.10    7.70
  -3   6   1   44.40    6.10
  -3   6   1   46.00    7.70
   3   6  -1   39.70    9.00
   2  -6  -1 1606.04   99.49
   2  -6  -1 1569.94  100.99
  -2  -6   1 1531.45  102.69
  -2  -6   1 1570.34  101.39
   2  -6  -1 1570.84  101.39
  -2  -6   1 1593.24  100.69
   2  -6  -1 1609.34  101.69
   2  -6  -1 1597.04  100.89
  -2  -6   1 1568.04  100.39
  -2   6   1 1544.15  100.89
  -2   6   1 1553.24  101.39
   2   6  -1 1541.95   98.59
  -2   6   1 1535.55   99.29
  -2   6   1 1578.24  100.69
   2   6  -1 1560.24  100.39
   2   6  -1 1593.84  101.29
   2   6  -1 1580.94  103.19
  -2   6   1 1587.74  104.09
   2   6  -1 1572.54  100.69
  -2   6   1 1555.14  102.79
  -1  -6   1   44.80    5.70
   1  -6  -1   58.39    7.40
  -1  -6   1   39.60    6.50
   1  -6  -1   32.50    9.40
   1  -6  -1   36.60    6.00
   1  -6  -1   48.60    7.30
   1  -6  -1   35.20    4.80
  -1  -6   1   37.90    6.00
   1  -6  -1   32.70    7.50
  -1  -6   1   34.50    7.70
   1   6  -1   34.80    8.30
   1   6  -1   32.40    5.90
  -1   6   1   40.60    6.50
  -1   6   1   46.80    7.30
   1   6  -1   33.60    6.10
  -1   6   1   35.70    4.70
  -1   6   1   28.40    5.40
   1   6  -1   53.39    6.70
  -1   6   1   33.80    8.40
  -1   6   1   30.30    7.30
   0  -6   1    8.20    3.90
   0  -6  -1    5.30    3.30
   0  -6   1    5.40    5.30
   0  -6  -1    4.50    3.00
   0  -6   1    7.80    3.40
   0  -6   1    2.20    3.70
   0  -6  -1    3.10    2.90
   0  -6  -1    8.10    3.80
   0  -6  -1   18.80    8.80
   0  -6   1    5.30    3.10
   0  -6  -1    7.20    5.30
   0   6   1    4.40    3.10
   0   6  -1    8.60    3.70
   0   6  -1   11.50    5.70
   0   6   1   -2.80    3.40
   0   6   1    3.30    2.70
   0   6  -1    1.10    2.80
   0   6   1    2.70    4.80
   0   6   1   -1.40    6.80
   0   6  -1    7.70    3.90
   1  -6   1   16.20    5.40
   1  -6   1   11.40    6.90
   1  -6   1   21.40    3.60
  -1  -6  -1   13.70    4.60
  -1  -6  -1   23.20   10.50
   1  -6   1   18.00    5.60
  -1  -6  -1   19.40    4.60
   1  -6   1   20.30    4.70
   1  -6   1   22.40    7.20
  -1  -6  -1   21.40    5.20
  -1  -6  -1   20.40    6.70
  -1   6  -1   27.20    4.00
  -1   6  -1   12.90    4.70
   1   6   1   13.10    5.60
  -1   6  -1   16.10    4.80
  -1   6  -1   16.30    7.50
  -1   6  -1   18.00    4.70
  -1   6  -1   18.10    6.50
   1   6   1    5.70    8.30
   1   6   1   25.20    6.80
   1   6   1    7.90    4.10
   2  -6   1  498.15   34.50
   2  -6   1  476.75   33.30
  -2  -6  -1  494.45   34.10
  -2  -6  -1  493.55   33.90
  -2  -6  -1  427.06   39.00
   2  -6   1  489.15   34.60
  -2  -6  -1  495.95   34.40
   2  -6   1  452.75   33.70
  -2  -6  -1  526.05   36.40
   2  -6   1  518.95   33.60
   2  -6   1  497.95   33.00
   2   6   1  457.45   35.90
  -2   6  -1  506.75   33.40
   2   6   1  484.95   33.90
  -2   6  -1  478.15   36.40
   2   6   1  492.15   34.00
   2   6   1  504.35   39.80
  -2   6  -1  504.45   32.10
   2   6   1  495.85   34.00
  -2   6  -1  485.85   34.20
  -2   6  -1  476.55   37.90
  -2   6  -1  508.95   34.20
  -3  -6  -1    2.60    6.80
  -3  -6  -1   -1.80    5.00
   3  -6   1    6.10    6.90
  -3  -6  -1  -12.50    7.90
   3  -6   1    4.40    6.50
   3  -6   1    1.90    4.80
   3  -6   1    2.00    6.90
   3  -6   1   -5.50    4.50
  -3  -6  -1    1.00    4.00
  -3  -6  -1    4.50    4.70
  -3  -6  -1    5.10    5.90
   3  -6   1   -4.40    4.30
  -3  -6  -1    5.50    5.70
  -3   6  -1    8.50    6.60
  -3   6  -1    1.90    5.50
  -3   6  -1    4.10    4.60
   3   6   1   -3.60    5.80
  -3   6  -1   -4.30    6.40
   3   6   1   -0.70    5.50
   3   6   1   17.50    7.50
  -3   6  -1    3.00    4.70
  -3   6  -1   -1.10   10.50
   3   6   1   -2.90    4.60
  -3   6  -1    8.10    3.50
  -4  -6  -1 1458.25   94.39
  -4  -6  -1 1392.56   94.49
   4  -6   1 1443.26   94.89
   4  -6   1 1416.56   92.79
  -4  -6  -1 1424.26   93.29
   4  -6   1 1410.46   95.79
  -4  -6  -1 1243.18   98.49
  -4  -6  -1 1518.85   96.49
   4  -6   1 1511.05   95.59
  -4  -6  -1 1487.55   95.99
   4  -6   1 1492.85   95.39
  -4   6  -1 1413.56  100.29
  -4   6  -1 1506.55   95.49
  -4   6  -1 1368.56   94.89
  -4   6  -1 1385.06   92.79
   4   6   1 1413.76   94.29
  -4   6  -1 1345.77   94.09
   4   6   1 1440.96   95.49
  -4   6  -1 1440.16   91.79
   4   6   1 1444.76   94.19
   4   6   1 1483.25   92.99
  -4   6  -1 1479.55   92.39
   5  -6   1   -8.90   10.90
  -5  -6  -1   -5.50    6.30
  -5  -6  -1    7.20   10.40
   5  -6   1    2.70   11.80
  -5  -6  -1   13.10   10.20
   5  -6   1   -0.40    5.50
  -5  -6  -1    7.90   10.30
   5  -6   1   -9.00   10.10
  -5  -6  -1  -10.10   11.40
  -5  -6  -1    9.30   11.00
   5  -6   1    3.10    9.40
  -5  -6  -1    9.90   12.60
   5   6   1  -20.00    8.50
  -5   6  -1    4.70    5.40
  -5   6  -1  -13.00   15.00
  -5   6  -1    1.20    8.70
   5   6   1    0.70    6.40
  -5   6  -1   -2.40   10.60
  -5   6  -1   10.80    6.90
  -5   6  -1    3.60    9.70
  -5   6  -1    2.40    6.70
   5   6   1    2.70   11.70
  -6  -6  -1  367.56   32.40
   6  -6   1  436.26   56.09
   6  -6   1  395.76   32.90
  -6  -6  -1  382.96   32.50
   6  -6   1  319.97   36.20
  -6  -6  -1  418.26   33.60
   6  -6   1  415.96   34.20
   6  -6   1  381.86   29.10
  -6  -6  -1  273.57   33.20
  -6  -6  -1  270.67   34.10
  -6  -6  -1  427.66   34.70
  -6   6  -1  426.86   29.70
  -6   6  -1  393.46   33.50
  -6   6  -1  381.76   32.70
  -6   6  -1  400.76   30.10
   6   6   1  407.96   46.40
   6   6   1  381.96   29.10
  -6   6  -1  398.56   27.80
  -6   6  -1  402.06   25.50
  -6   6  -1  356.56   37.80
  -6   6  -1  392.16   34.10
   6   6   1  408.56   33.30
  -7  -6  -1   37.40   16.10
   7  -6   1   81.19   19.50
  -7  -6  -1   64.99   15.60
   7  -6   1   50.49   13.40
  -7  -6  -1   37.00   12.70
   7  -6   1   26.10    8.50
   7  -6   1   31.10   13.00
  -7  -6  -1   29.10   14.20
   7  -6   1   42.10   17.90
  -7  -6  -1   29.10   13.90
  -7  -6  -1   46.20   16.10
   7   6   1   19.90   11.60
  -7   6  -1   25.10    6.10
  -7   6  -1   38.50    7.40
  -7   6  -1   37.70    6.70
  -7   6  -1   23.70   13.90
   7   6   1   39.40   12.80
  -7   6  -1   20.70   19.80
  -7   6  -1   56.29   12.50
   7   6   1   41.10   16.20
   7   6   1   18.30    8.40
  -7   6  -1   56.89   14.90
  -7   6  -1   58.19   16.20
  -7   6  -1   20.90   10.30
   8  -6   1   44.90   16.20
  -8  -6  -1   51.99   18.90
  -8  -6  -1   86.79   17.80
   8  -6   1   65.49   14.70
   8  -6   1   38.30   16.20
   8  -6   1   79.79   21.50
   8  -6   1   55.79   11.80
  -8   6  -1   47.30    9.40
  -8   6  -1   40.80    7.90
   8   6   1   56.59   16.30
   8   6   1   48.20   13.00
  -8   6  -1   37.10   11.60
  -8   6  -1   47.90    9.20
  -8   6  -1   60.89   13.20
  -8   6  -1   58.29    7.50
   8   6   1   68.79   18.80
   9  -6   1  -10.00   14.10
   9  -6   1  -11.80   15.50
  -9  -6  -1  -33.00   14.30
   9  -6   1   14.10    8.90
   9  -6   1    1.40   12.90
  -9  -6  -1   -1.30   14.70
  -9  -6  -1   21.00   15.40
   9  -6   1   -7.50   13.60
   9   6   1   -9.10    7.40
   9   6   1   11.40   13.50
   9   6   1   21.70   15.00
   9   6   1    7.10   12.00
 -10  -6  -1    0.90   17.20
  10  -6   1   17.60   22.90
  10  -6   1   38.80   22.60
  10  -6   1   10.80   15.20
  10   6   1   13.20   19.50
  10   6   1    8.50   13.10
  10   6   1  -17.00   11.50
  11  -6   1   44.70   20.40
  11  -6   1   76.09   26.50
 -11  -6  -1   27.60   18.90
  11  -6   1   22.40   16.70
 -11  -6  -1   17.90   20.00
  11   6   1   42.40   24.80
  11   6   1   40.70   15.80
  11   6   1   62.29   16.70
  12  -6   1   33.40   24.80
 -12  -6  -1   25.10   19.70
  12  -6   1   62.79   25.90
 -12  -6  -1    2.60   23.80
  12  -6   1   12.60   13.30
  12   6   1   31.50   22.00
  12   6   1    3.70   13.00
  12   6   1    9.80   15.50
  13  -6   1   17.30   20.20
  13  -6   1    1.40   12.50
 -13  -6  -1    0.40   20.20
 -13  -6  -1    6.60   21.90
  13  -6   1    9.00   28.40
 -13   6  -1  -14.60   20.30
  13   6   1    5.00   12.20
  14  -6   1  -15.40   29.00
  14  -6   1  -32.00   27.10
  14  -6   1    4.60   13.00
 -14  -6  -1   -2.90   23.80
  14   6   1    9.50   12.00
 -14  -7   1   -1.20   19.70
  14  -7  -1   -8.40   11.60
  14  -7  -1   26.20   24.10
  14  -7  -1    8.80   25.90
 -14  -7   1   17.00   32.30
  14   7  -1    6.40   10.90
 -13  -7   1   -8.60   23.10
  13  -7  -1   27.60   26.30
 -13  -7   1   16.50   19.50
  13  -7  -1   49.80   26.40
  13  -7  -1  -12.80   12.20
  13   7  -1   -3.90    9.60
 -12  -7   1  -15.10   16.70
 -12  -7   1   -4.10   20.30
  12  -7  -1   16.00   22.30
  12  -7  -1    2.60   15.10
  12  -7  -1  -15.40   22.70
 -12  -7   1  -28.30   20.10
  12   7  -1   -8.50   12.40
 -12   7   1   -2.00   14.30
 -11  -7   1   19.60   18.50
  11  -7  -1    8.00   37.90
  11  -7  -1   27.60   16.20
 -11  -7   1   18.80   17.00
  11  -7  -1  -22.80   19.10
  11   7  -1   43.00   10.40
  10  -7  -1  296.27   33.40
  10  -7  -1  305.27   33.70
  10  -7  -1  359.86   43.80
  10  -7  -1  297.17   25.60
 -10  -7   1  298.47   33.30
 -10  -7   1  296.27   39.50
  10  -7  -1  314.97   40.40
  10   7  -1  320.77   34.90
  10   7  -1  328.57   29.40
  -9  -7   1  339.07   34.10
  -9  -7   1  412.96   36.50
   9  -7  -1  371.46   38.00
   9  -7  -1  349.47   37.00
   9  -7  -1  399.96   31.10
   9  -7  -1  391.96   39.30
  -9  -7   1  339.47   39.40
   9  -7  -1  410.16   37.10
  -9   7   1  331.17   32.60
  -9   7   1  378.06   38.10
   9   7  -1  369.76   36.40
  -9   7   1  369.26   31.20
   9   7  -1  400.66   33.90
  -8  -7   1  113.49   23.70
  -8  -7   1  128.09   23.50
  -8  -7   1  143.09   21.70
   8  -7  -1  148.89   15.20
   8  -7  -1  172.78   24.50
   8  -7  -1  129.39   20.50
   8  -7  -1  132.09   21.80
   8  -7  -1  154.58   27.50
  -8  -7   1  116.59   19.40
   8  -7  -1  113.79   16.40
  -8   7   1  135.29   15.90
  -8   7   1  142.29   18.10
   8   7  -1  129.69   21.90
  -8   7   1  128.89   15.90
  -8   7   1  116.69   15.10
  -8   7   1  116.79   21.50
   8   7  -1  113.59   13.60
   8   7  -1  136.19   18.60
   8   7  -1  149.49   22.70
   7  -7  -1  261.67   24.70
  -7  -7   1  289.37   29.00
   7  -7  -1  264.27   26.20
  -7  -7   1  287.57   33.00
   7  -7  -1  263.17   22.00
   7  -7  -1  291.67   26.00
  -7  -7   1  257.67   26.80
  -7  -7   1  277.67   28.10
  -7  -7   1  231.08   23.80
   7  -7  -1  309.07   31.30
  -7  -7   1  231.08   27.70
   7  -7  -1  297.37   26.20
  -7   7   1  258.27   27.80
  -7   7   1  234.98   22.10
  -7   7   1  227.28   25.00
  -7   7   1  257.47   25.20
  -7   7   1  365.76   42.70
  -7   7   1  210.58   19.00
  -7   7   1  275.87   23.10
   7   7  -1  249.38   21.10
  -7   7   1  290.17   23.70
   7   7  -1  249.88   26.10
  -7   7   1  254.37   21.60
  -7   7   1  263.17   18.90
   7   7  -1  271.17   27.30
  -7   7   1  278.87   22.50
   7   7  -1  264.57   26.20
   6  -7  -1   22.40   10.70
   6  -7  -1   22.60   14.00
  -6  -7   1   15.70   10.00
  -6  -7   1   -5.00    8.70
   6  -7  -1   10.00   15.50
  -6  -7   1   -3.30    8.40
  -6  -7   1    9.40    9.80
   6  -7  -1    4.30    6.10
  -6  -7   1    6.50   11.40
   6  -7  -1    8.00    8.30
  -6  -7   1    6.30   19.30
  -6  -7   1    9.40    8.90
   6  -7  -1   -1.90    8.90
  -6   7   1    2.20    8.70
  -6   7   1    8.50    5.00
  -6   7   1   14.20    8.00
  -6   7   1   14.80    9.50
  -6   7   1   -7.60   12.40
   6   7  -1   19.70    9.30
   6   7  -1   -1.10   10.70
   6   7  -1   26.50   12.20
  -6   7   1    2.60    5.40
  -6   7   1    5.50    7.40
   6   7  -1   20.60   10.10
  -6   7   1   22.50   10.30
   6   7  -1    4.90    5.30
  -6   7   1   -0.70    6.40
  -6   7   1    6.10    4.80
  -5  -7   1  187.78   19.60
   5  -7  -1  194.28   19.50
   5  -7  -1  178.78   16.60
   5  -7  -1  152.78   27.00
  -5  -7   1  182.08   19.40
  -5  -7   1  158.88   18.00
  -5  -7   1  216.68   19.30
  -5  -7   1  184.28   21.80
   5  -7  -1  182.68   21.40
  -5  -7   1  182.38   16.60
   5  -7  -1  219.38   26.60
   5  -7  -1  166.58   14.70
  -5  -7   1  175.88   22.20
   5  -7  -1  188.58   18.90
  -5   7   1  172.08   22.20
  -5   7   1  163.28   15.30
   5   7  -1  216.18   18.70
  -5   7   1  163.68   15.10
  -5   7   1  177.78   18.20
   5   7  -1  184.28   18.00
   5   7  -1  183.88   20.90
  -5   7   1  197.38   28.70
  -5   7   1  158.68   13.60
  -5   7   1  194.68   16.70
  -5   7   1  203.38   20.40
   5   7  -1  188.28   16.60
  -5   7   1  190.98   18.40
   5   7  -1  173.68   19.50
  -5   7   1  153.48   15.90
  -4  -7   1    1.10    6.30
   4  -7  -1   -1.70    7.80
  -4  -7   1    8.30    6.50
   4  -7  -1    1.50    4.90
  -4  -7   1   -8.20    4.60
   4  -7  -1    7.10    6.20
  -4  -7   1   12.20    7.10
   4  -7  -1    5.60    7.00
   4  -7  -1    8.40    7.80
  -4  -7   1    5.60    7.10
   4  -7  -1    5.50    4.90
  -4  -7   1    1.20    8.10
   4  -7  -1    6.20    7.90
  -4  -7   1    1.20    6.90
   4   7  -1    3.10    5.70
  -4   7   1   -1.50   10.80
  -4   7   1    5.90    4.40
   4   7  -1    2.10    6.80
  -4   7   1    3.80    6.90
   4   7  -1    3.60    5.30
  -4   7   1    4.10    2.00
   4   7  -1    6.70    4.90
  -4   7   1    1.10    6.60
  -4   7   1    5.60    4.50
  -4   7   1   -1.40    4.10
  -4   7   1    5.70    7.10
  -4   7   1    8.70    6.00
   4   7  -1    7.50    7.70
   3  -7  -1   -0.70    6.80
  -3  -7   1    7.50    5.70
  -3  -7   1   -1.90    5.80
   3  -7  -1   -1.50    3.20
   3  -7  -1    5.90    4.20
  -3  -7   1    2.50    6.20
   3  -7  -1    0.00    5.40
   3  -7  -1    3.40    6.30
  -3  -7   1    6.80    3.50
   3  -7  -1   -0.50    5.60
   3  -7  -1   -1.50    6.30
   3  -7  -1    3.00    6.30
  -3  -7   1    4.40    6.50
  -3   7   1   -4.20    5.40
  -3   7   1    3.10    4.20
  -3   7   1    7.20    5.20
  -3   7   1    3.50    6.60
  -3   7   1   -3.20    8.10
   3   7  -1   10.30    7.10
   3   7  -1   -0.30    4.00
  -3   7   1    0.90    6.00
   3   7  -1    3.70    5.30
   3   7  -1   -2.10    6.20
  -3   7   1   -3.70    3.60
  -2  -7   1   10.30    6.30
   2  -7  -1    7.30    1.90
  -2  -7   1    2.20    5.20
   2  -7  -1    3.70    3.30
   2  -7  -1   11.60    8.30
  -2  -7   1    9.60    5.00
  -2  -7   1    4.80    4.60
   2  -7  -1   -1.30    5.50
   2  -7  -1    3.00    4.00
  -2   7   1   -2.90    5.70
  -2   7   1   -0.50    7.10
   2   7  -1    8.60    2.40
   2   7  -1    5.20    3.70
  -2   7   1   -7.00    3.70
   2   7  -1    1.90    4.00
   2   7  -1    4.60    6.70
  -2   7   1    9.70    5.40
   2   7  -1    2.60    4.10
  -2   7   1    2.20    3.50
  -2   7   1    1.30    6.20
  -2   7   1    2.90    5.00
   1  -7  -1 1806.12  113.19
   1  -7  -1 1764.52  110.59
   1  -7  -1 1745.83  109.89
   1  -7  -1 1776.12  112.59
   1  -7  -1 1739.33  108.69
  -1  -7   1 1725.13  109.39
  -1  -7   1 1785.72  110.29
   1  -7  -1 1686.23  109.49
  -1  -7   1 1703.33  109.79
  -1  -7   1 1719.33  115.79
  -1   7   1 1480.15  112.19
   1   7  -1 1690.93  111.09
  -1   7   1 1727.83  109.69
  -1   7   1 1703.73  110.19
  -1   7   1 1724.13  108.59
   1   7  -1 1721.73  109.29
  -1   7   1 1617.44  112.39
   1   7  -1 1784.72  110.39
  -1   7   1 1694.93  110.99
   0  -7   1  693.23   45.90
   0  -7  -1  715.33   49.60
   0  -7   1  724.23   50.29
   0  -7  -1  751.12   45.30
   0  -7   1  676.03   46.10
   0  -7  -1  697.23   47.60
   0  -7  -1  671.33   45.90
   0  -7  -1  689.13   45.30
   0   7  -1  670.43   46.00
   0   7   1  714.73   45.30
   0   7  -1  713.03   46.20
   0   7   1  624.34   50.69
   0   7  -1  703.33   50.19
   0   7   1  718.83   49.90
   0   7  -1  703.33   47.50
   0   7   1  739.23   46.00
  -1  -7  -1 2762.52  171.28
   1  -7   1 2757.12  177.08
  -1  -7  -1 2770.92  178.78
  -1  -7  -1 2759.52  173.28
   1  -7   1 2761.72  173.18
  -1  -7  -1 2524.65  178.58
   1  -7   1 2743.83  172.78
   1  -7   1 2689.33  173.98
   1  -7   1 2723.23  172.98
  -1  -7  -1 2783.82  172.78
   1  -7   1 2585.44  175.48
  -1  -7  -1 2798.02  174.48
   1   7   1 2781.62  172.88
  -1   7  -1 2770.02  175.98
  -1   7  -1 2807.92  173.08
   1   7   1 2800.12  173.18
   1   7   1 2586.24  178.98
  -1   7  -1 2713.13  176.98
  -1   7  -1 2700.73  172.78
  -1   7  -1 2864.11  174.38
   1   7   1 2798.72  174.48
  -1   7  -1 2792.92  172.28
  -2  -7  -1   39.50    9.40
   2  -7   1   53.19    7.50
   2  -7   1   42.70    8.50
  -2  -7  -1   54.49   14.80
  -2  -7  -1   57.99    8.60
   2  -7   1   52.49    9.20
   2  -7   1   65.79    6.70
   2  -7   1   55.19    9.20
  -2  -7  -1   43.30    7.70
  -2  -7  -1   50.19    8.00
   2  -7   1   50.49    7.70
   2   7   1   55.89    8.10
  -2   7  -1   42.60    6.90
  -2   7  -1   57.09   13.10
   2   7   1   53.69    8.50
  -2   7  -1   32.70    7.00
  -2   7  -1   27.20    8.60
  -2   7  -1   64.69    6.00
  -2   7  -1   57.69    9.10
   2   7   1   39.90    7.50
   2   7   1   56.09   10.30
   3  -7   1   48.70   11.10
   3  -7   1   57.69   10.60
  -3  -7  -1   59.69    9.80
  -3  -7  -1   66.39    9.20
  -3  -7  -1   44.00    8.20
   3  -7   1   46.90   10.30
  -3  -7  -1   43.10   14.30
   3  -7   1   59.99    6.40
   3  -7   1   59.89   11.00
   3  -7   1   51.19    8.20
  -3  -7  -1   50.09    9.60
   3  -7   1   48.70    8.00
  -3  -7  -1   66.79   12.00
  -3  -7  -1   47.90   10.40
  -3   7  -1   59.29    6.40
  -3   7  -1   51.79    7.80
   3   7   1   51.79    9.30
  -3   7  -1   53.19   15.10
   3   7   1   39.70   10.30
  -3   7  -1   48.10    7.80
   3   7   1   52.99    8.50
   3   7   1   43.60    9.50
  -3   7  -1   62.59   11.30
  -3   7  -1   60.09   10.00
  -4  -7  -1   -0.30    5.70
   4  -7   1    4.20    8.40
  -4  -7  -1  -13.20    8.60
  -4  -7  -1    2.20    7.70
   4  -7   1   10.10    6.00
  -4  -7  -1    2.90    6.40
   4  -7   1   10.10    5.90
   4  -7   1   10.90    6.80
  -4  -7  -1   -3.40    7.30
   4  -7   1    0.50    8.00
   4  -7   1   -6.40    9.00
  -4  -7  -1    7.60    8.90
  -4  -7  -1   -7.60    9.20
  -4   7  -1    9.50   13.10
  -4   7  -1   13.00    4.70
   4   7   1   -9.00    6.50
  -4   7  -1    8.80    9.30
  -4   7  -1   24.20    6.70
  -4   7  -1    0.30    7.70
   4   7   1    9.60    7.30
  -4   7  -1    9.90    5.80
  -4   7  -1   11.30    8.70
   4   7   1    4.90    5.40
   4   7   1   15.20    7.70
  -5  -7  -1  -14.90   11.40
  -5  -7  -1    4.90    9.80
  -5  -7  -1    5.30   10.00
  -5  -7  -1   19.10    9.90
  -5  -7  -1   13.50   10.90
   5  -7   1    0.20    8.50
   5  -7   1    0.20    5.20
  -5  -7  -1   -1.30    6.50
   5  -7   1    3.60    7.70
   5  -7   1   14.90    9.80
  -5  -7  -1   -1.60    9.20
   5  -7   1   11.00   10.20
  -5   7  -1    2.60   11.50
   5   7   1    9.10    7.00
   5   7   1   12.40    9.00
  -5   7  -1    6.50    9.50
  -5   7  -1   15.70    6.90
  -5   7  -1   10.80    8.10
  -5   7  -1   -2.30    9.70
   5   7   1   -8.90    8.00
   5   7   1   11.70    6.20
  -5   7  -1   11.60    6.10
   6  -7   1  211.98   28.00
  -6  -7  -1  218.78   23.70
  -6  -7  -1  190.48   22.50
  -6  -7  -1  154.58   24.40
   6  -7   1  175.08   22.20
   6  -7   1  172.88   27.80
  -6  -7  -1  178.88   19.60
   6  -7   1  215.98   24.80
   6  -7   1  174.58   17.20
  -6  -7  -1  148.09   26.30
  -6   7  -1  195.18   24.40
   6   7   1  207.68   27.90
  -6   7  -1  171.28   17.60
  -6   7  -1  162.88   18.90
  -6   7  -1  183.68   16.40
  -6   7  -1  192.48   17.50
  -6   7  -1  239.88   37.40
  -6   7  -1  183.48   20.60
   6   7   1  210.68   22.10
   6   7   1  169.68   17.70
   7  -7   1  255.27   33.70
  -7  -7  -1  199.78   29.50
  -7  -7  -1  343.77   29.20
   7  -7   1  267.67   27.90
   7  -7   1  249.58   26.70
   7  -7   1  247.38   22.40
  -7  -7  -1  231.58   34.80
   7  -7   1  298.57   27.70
  -7  -7  -1  228.28   25.20
   7   7   1  274.17   26.60
  -7   7  -1  248.28   28.60
   7   7   1  240.58   25.10
  -7   7  -1  249.18   20.30
   7   7   1  257.47   22.00
  -7   7  -1  242.08   22.70
  -7   7  -1  330.37   50.59
  -7   7  -1  249.88   23.00
   8  -7   1  256.67   30.20
   8  -7   1  251.77   21.50
   8  -7   1  196.18   24.90
   8  -7   1  254.87   32.30
   8  -7   1  279.97   28.50
  -8  -7  -1  271.47   29.00
  -8  -7  -1  230.18   33.30
  -8  -7  -1  235.48   25.30
  -8   7  -1  164.28   18.60
   8   7   1  184.88   20.30
  -8   7  -1  226.58   18.10
   8   7   1  259.67   30.10
   8   7   1  270.47   27.80
  -8   7  -1  208.78   21.90
  -8   7  -1  202.88   22.00
  -8   7  -1  189.68   18.30
   9  -7   1  233.28   34.60
   9  -7   1  247.38   30.30
  -9  -7  -1  252.77   35.90
   9  -7   1  227.08   30.30
   9  -7   1  253.67   22.60
  -9  -7  -1  248.08   30.50
  -9  -7  -1  191.58   30.50
   9  -7   1  248.88   28.70
   9   7   1  215.48   30.80
   9   7   1  257.37   27.20
  -9   7  -1  209.98   16.90
   9   7   1  182.48   21.10
  10  -7   1  164.68   29.90
  10  -7   1  119.79   24.30
  10  -7   1  149.39   32.00
 -10  -7  -1  147.99   26.10
  10   7   1  116.39   25.00
  10   7   1  132.49   22.00
  11  -7   1  -11.50   21.70
 -11  -7  -1    5.20   17.70
  11  -7   1   13.40   24.30
 -11  -7  -1  -25.20   18.90
  11  -7   1   13.40   15.00
  11   7   1   28.40   16.30
  11   7   1   23.60   16.70
 -12  -7  -1  -14.90   17.40
  12  -7   1   13.50   20.10
  12  -7   1   40.10   25.20
  12  -7   1   21.00   13.40
 -12  -7  -1   -2.30   18.60
  12   7   1   17.50   14.50
  13  -7   1   14.90   26.60
 -13  -7  -1   35.90   26.00
 -13  -7  -1   26.10   22.80
  13  -7   1   56.39   28.00
  13  -7   1    7.90   13.60
 -13   7  -1  -19.10   17.80
  13   7   1    5.80   12.70
 -14  -7  -1    7.30   22.10
  14  -7   1   45.90   42.20
  14  -7   1  -10.60   35.00
 -14  -7  -1  -45.20   21.40
  14  -7   1   -0.80   14.60
  14  -8  -1  -22.70   20.40
  14  -8  -1   38.90   30.00
 -14  -8   1    3.30   23.50
  14  -8  -1   17.50   15.60
 -14  -8   1  -59.59   17.00
  14   8  -1    2.70   11.50
 -13  -8   1  -24.40   20.40
  13  -8  -1   33.80   27.20
  13  -8  -1    0.90   24.70
 -13  -8   1    4.80   23.00
  13  -8  -1   27.80   18.40
  13   8  -1    0.20    9.80
  12  -8  -1   -1.20   24.10
  12  -8  -1   14.00   23.60
 -12  -8   1   13.60   19.20
  12  -8  -1   17.70   14.40
  12   8  -1   14.80   12.20
  11  -8  -1   12.40   22.90
 -11  -8   1   -4.70   15.90
 -11  -8   1   30.40   18.80
  11  -8  -1   14.10   17.10
  11  -8  -1  -10.70   24.30
  11   8  -1    4.10   14.70
  10  -8  -1   81.89   13.70
 -10  -8   1   39.30   17.30
  10  -8  -1  111.09   29.90
 -10  -8   1   41.30   22.70
  10  -8  -1   97.59   22.20
  10  -8  -1   56.19   19.90
  10  -8  -1   99.99   26.30
  10   8  -1   59.39   20.30
  10   8  -1   80.79   16.60
  -9  -8   1   17.70   13.80
   9  -8  -1  -30.50   12.20
   9  -8  -1   -2.50   11.10
   9  -8  -1   12.50   20.90
  -9  -8   1   -6.50   14.80
   9  -8  -1  -11.60   13.60
   9  -8  -1    3.20   16.30
   9  -8  -1    4.00    8.20
  -9  -8   1    9.50   17.10
  -9   8   1    1.00    8.10
  -9   8   1    4.10   10.80
   9   8  -1   -3.60   12.30
   9   8  -1   -3.00   11.80
   9   8  -1  -14.60    8.10
   8  -8  -1  411.96   34.40
  -8  -8   1  307.17   29.50
   8  -8  -1  302.67   28.30
   8  -8  -1  375.36   34.40
   8  -8  -1  333.57   30.10
  -8  -8   1  363.16   32.80
  -8  -8   1  305.97   37.40
   8  -8  -1  351.36   34.70
  -8  -8   1  313.07   40.20
   8  -8  -1  361.56   34.30
  -8   8   1  359.26   28.30
  -8   8   1  315.77   26.10
   8   8  -1  288.17   26.00
   8   8  -1  298.17   30.50
   8   8  -1  409.36   33.50
  -8   8   1  343.27   26.90
  -8   8   1  327.17   30.90
  -8   8   1  345.47   23.40
  -8   8   1  355.86   27.60
   7  -8  -1    4.70   13.10
   7  -8  -1    3.80   12.30
  -7  -8   1   24.50   13.80
   7  -8  -1  -11.30    9.50
  -7  -8   1   22.40   11.10
  -7  -8   1    0.60   10.90
   7  -8  -1    7.70    9.80
  -7  -8   1  -11.80   11.90
   7  -8  -1   19.80   13.60
   7  -8  -1   -5.50    6.90
  -7  -8   1    7.00   11.00
  -7  -8   1   -0.10   13.50
  -7   8   1   -2.20    4.20
   7   8  -1   -6.80   10.00
  -7   8   1    5.00    7.40
  -7   8   1    1.50    8.40
  -7   8   1    8.20    6.00
  -7   8   1   -6.90    7.80
   7   8  -1   12.00   12.90
   7   8  -1   -1.80   10.70
   7   8  -1   14.80    7.20
  -7   8   1   -8.80   13.30
  -7   8   1    4.30    5.40
  -7   8   1   -2.90    8.50
   7   8  -1   10.90    9.00
  -7   8   1   20.20   11.90
  -7   8   1    0.30   11.00
  -7   8   1    9.70    5.70
   6  -8  -1  317.87   26.50
  -6  -8   1  312.97   26.90
  -6  -8   1  319.57   29.20
   6  -8  -1  437.06   29.90
  -6  -8   1  338.17   30.00
  -6  -8   1  239.38   29.00
   6  -8  -1  327.47   29.00
  -6  -8   1  348.37   31.60
  -6  -8   1  305.17   32.20
   6  -8  -1  347.77   30.10
  -6  -8   1  344.67   30.00
   6  -8  -1  351.46   24.80
  -6   8   1  395.46   38.10
   6   8  -1  305.07   28.20
  -6   8   1  311.27   30.30
  -6   8   1  284.97   25.80
  -6   8   1  369.96   26.40
  -6   8   1  313.07   28.70
   6   8  -1  366.56   31.70
  -6   8   1  382.16   25.20
   6   8  -1  311.77   31.00
  -6   8   1  360.16   29.60
  -6   8   1  353.06   23.80
   6   8  -1  321.37   26.00
  -6   8   1  393.56   26.60
   5  -8  -1  205.78   18.10
  -5  -8   1  201.48   17.30
   5  -8  -1  242.78   23.90
   5  -8  -1  195.48   20.00
   5  -8  -1  194.18   16.10
  -5  -8   1  223.18   19.90
  -5  -8   1  209.18   21.60
   5  -8  -1  188.48   21.90
   5  -8  -1  205.68   20.40
  -5  -8   1  209.38   23.90
  -5  -8   1  215.98   20.70
  -5  -8   1  257.87   21.10
  -5  -8   1  181.28   21.00
   5  -8  -1  215.08   21.80
  -5   8   1  197.18   14.00
  -5   8   1  170.18   19.20
   5   8  -1  187.38   19.30
  -5   8   1  177.08   18.40
  -5   8   1  225.68   17.50
   5   8  -1  189.28   17.90
  -5   8   1  232.18   29.30
  -5   8   1  209.78   17.60
   5   8  -1  184.08   18.20
  -5   8   1  198.88   18.30
   5   8  -1  258.97   23.90
  -5   8   1  194.78   21.70
  -5   8   1  195.48   19.70
   5   8  -1  207.88   19.60
   4  -8  -1  898.71   57.99
   4  -8  -1  881.81   58.89
   4  -8  -1  872.31   59.19
  -4  -8   1  865.81   56.69
   4  -8  -1  836.92   54.39
  -4  -8   1  801.42   56.49
  -4  -8   1  786.52   53.79
   4  -8  -1  860.71   57.49
   4  -8  -1  841.42   54.79
  -4  -8   1  835.72   58.59
  -4  -8   1  811.72   58.19
   4  -8  -1  900.71   56.29
   4  -8  -1  823.02   55.49
   4   8  -1  798.92   56.09
  -4   8   1  793.12   58.39
   4   8  -1  794.82   58.89
  -4   8   1  808.42   59.99
   4   8  -1  821.22   54.59
   4   8  -1  832.42   55.79
  -4   8   1  803.22   57.39
  -4   8   1  817.42   56.99
  -4   8   1  807.42   55.49
  -4   8   1  738.83   55.69
  -4   8   1  828.62   54.29
   4   8  -1  776.42   56.59
   3  -8  -1 1079.29   71.29
   3  -8  -1 1124.19   71.09
  -3  -8   1 1085.59   68.69
   3  -8  -1 1103.99   71.59
  -3  -8   1 1075.99   71.49
  -3  -8   1 1075.49   74.09
   3  -8  -1  896.51   72.89
   3  -8  -1 1088.49   72.19
   3  -8  -1 1153.78   72.49
  -3  -8   1 1105.49   71.49
  -3  -8   1 1061.29   72.79
   3  -8  -1 1048.60   72.69
   3  -8  -1 1110.59   69.99
   3   8  -1 1097.69   71.19
   3   8  -1 1096.19   71.79
  -3   8   1  946.81   71.79
  -3   8   1 1040.50   72.49
  -3   8   1 1051.69   74.29
  -3   8   1 1082.89   72.19
  -3   8   1 1119.59   74.09
   3   8  -1 1188.48   75.49
  -3   8   1 1105.99   69.79
  -3   8   1 1101.99   71.49
   3   8  -1 1090.59   71.39
   2  -8  -1  283.07   18.80
   2  -8  -1  296.87   22.60
  -2  -8   1  289.97   21.40
   2  -8  -1  288.97   22.20
   2  -8  -1  313.27   25.10
  -2  -8   1  301.87   22.90
  -2  -8   1  297.47   25.20
   2  -8  -1  279.37   20.60
  -2  -8   1  297.77   21.80
   2   8  -1  286.57   22.70
   2   8  -1  290.77   22.40
  -2   8   1  305.47   23.60
  -2   8   1  273.47   22.20
   2   8  -1  267.27   25.10
  -2   8   1  215.38   22.90
  -2   8   1  263.67   24.50
  -2   8   1  303.27   21.90
  -2   8   1  285.97   23.20
   2   8  -1  283.17   21.20
   1  -8  -1 1424.36   91.59
  -1  -8   1 1406.36   95.09
   1  -8  -1 1407.06   91.09
  -1  -8   1 1435.96   91.19
   1  -8  -1 1467.75   94.89
   1  -8  -1 1458.15   90.39
   1  -8  -1 1424.26   89.99
   1  -8  -1 1431.46   92.49
  -1  -8   1 1450.85   91.59
  -1   8   1 1478.25   91.19
   1   8  -1 1414.96   91.69
   1   8  -1 1434.86   95.59
  -1   8   1 1452.65   95.19
  -1   8   1 1415.06   91.29
   1   8  -1 1421.96   90.99
   1   8  -1 1411.96   92.19
  -1   8   1 1346.67   91.99
  -1   8   1 1205.48   94.39
   0  -8  -1   70.29    8.00
   0  -8   1   62.89    7.90
   0  -8  -1   62.29   11.60
   0  -8   1   73.09    7.70
   0  -8   1   62.89    9.10
   0  -8  -1   70.59   15.70
   0  -8  -1   67.89    6.80
   0  -8   1   63.89    8.40
   0  -8   1   69.89   12.50
   0  -8  -1   75.19    9.60
   0   8   1   56.59   11.40
   0   8  -1   67.49    8.30
   0   8   1   65.29   10.10
   0   8   1   71.59   14.90
   0   8  -1   72.99    8.10
   0   8  -1   73.59   12.40
   0   8   1   66.39    6.90
   0   8  -1   67.19    9.50
   0   8  -1   95.69   11.40
   0   8   1   66.09    8.00
   1  -8   1  437.26   33.40
   1  -8   1  446.36   34.60
  -1  -8  -1  467.85   30.50
   1  -8   1  430.76   30.00
   1  -8   1  426.56   29.90
  -1  -8  -1  417.16   31.50
  -1  -8  -1  412.46   33.50
  -1  -8  -1  398.96   29.20
  -1  -8  -1  444.06   27.70
   1  -8   1  436.06   31.10
   1  -8   1  436.36   28.80
  -1  -8  -1  436.96   36.40
  -1   8  -1  446.96   29.90
   1   8   1  428.76   31.60
  -1   8  -1  452.15   32.90
   1   8   1  406.46   33.70
  -1   8  -1  449.56   34.80
  -1   8  -1  404.86   31.10
   1   8   1  392.26   36.20
  -1   8  -1  407.36   29.00
   1   8   1  415.26   29.90
   2  -8   1   83.49   11.20
  -2  -8  -1   82.09   10.90
  -2  -8  -1   79.49   10.20
  -2  -8  -1   50.49   15.40
   2  -8   1   82.69   12.40
  -2  -8  -1   96.99   10.60
   2  -8   1   80.19    9.60
   2  -8   1   72.29   12.40
  -2  -8  -1   92.59   13.60
   2  -8   1   73.09   10.00
  -2   8  -1   72.09   10.40
   2   8   1   82.99   13.70
   2   8   1   76.29   10.20
  -2   8  -1   82.39    7.30
  -2   8  -1  116.99   17.70
   2   8   1   56.59    9.40
  -2   8  -1   76.89   10.20
   2   8   1   62.69    9.30
  -2   8  -1   83.59   13.40
  -2   8  -1   73.19    9.30
   3  -8   1  864.01   57.19
  -3  -8  -1  705.93   62.79
  -3  -8  -1  859.41   56.09
   3  -8   1  794.12   55.69
  -3  -8  -1  879.71   60.89
   3  -8   1  888.51   57.89
   3  -8   1  877.31   58.59
   3  -8   1  826.32   58.59
  -3  -8  -1  880.01   58.29
  -3  -8  -1  834.32   57.89
  -3  -8  -1  826.32   58.19
  -3   8  -1  885.71   55.09
  -3   8  -1  843.62   56.69
  -3   8  -1  880.91   58.29
   3   8   1  869.91   60.89
  -3   8  -1  872.91   63.59
   3   8   1  888.71   57.89
   3   8   1  934.21   58.19
  -3   8  -1  826.22   60.59
   3   8   1  827.32   57.79
  -3   8  -1  883.61   57.69
   4  -8   1  135.19   18.20
   4  -8   1  112.09   16.10
  -4  -8  -1   80.59   12.90
  -4  -8  -1  128.49   17.40
  -4  -8  -1  108.99   14.50
  -4  -8  -1   85.99   19.60
  -4  -8  -1  128.39   14.90
  -4  -8  -1  101.89   13.60
   4  -8   1  128.89   13.40
   4  -8   1  104.39   15.40
  -4  -8  -1   83.09   14.70
   4  -8   1  111.49   11.90
   4  -8   1  102.49   15.00
  -4   8  -1   91.69   12.00
   4   8   1   80.49   14.90
  -4   8  -1   94.69   15.40
   4   8   1  112.69   13.40
   4   8   1  102.29   12.30
  -4   8  -1  125.69   15.60
  -4   8  -1  105.09   10.10
   4   8   1  123.49   15.80
  -4   8  -1   95.59   12.30
  -4   8  -1  163.78   25.40
  -4   8  -1  123.99   15.90
   5  -8   1  142.89   17.50
  -5  -8  -1  113.89   17.80
   5  -8   1  109.09   18.90
  -5  -8  -1  106.79   16.00
  -5  -8  -1  107.09   18.40
   5  -8   1  114.69   17.70
   5  -8   1  156.88   19.40
   5  -8   1  101.09   13.10
  -5  -8  -1   94.79   14.60
  -5  -8  -1  102.59   14.50
  -5  -8  -1  116.49   15.60
  -5  -8  -1  136.29   24.30
   5   8   1  112.09   17.90
  -5   8  -1  130.69   13.40
   5   8   1   94.59   14.90
  -5   8  -1  118.99   17.20
  -5   8  -1  120.29   25.50
  -5   8  -1  130.89   18.40
  -5   8  -1  123.89   13.90
   5   8   1   93.49   16.10
   5   8   1  110.59   13.40
  -5   8  -1  137.99   18.20
  -5   8  -1  107.39   11.20
  -6  -8  -1  296.47   37.20
  -6  -8  -1  415.76   35.40
   6  -8   1  500.65   37.80
   6  -8   1  430.46   35.80
   6  -8   1  448.76   36.30
  -6  -8  -1  330.57   33.10
  -6  -8  -1  494.95   36.90
   6  -8   1  417.66   36.90
  -6  -8  -1  424.06   35.50
   6  -8   1  436.56   32.20
   6   8   1  388.46   31.60
  -6   8  -1  406.66   30.40
  -6   8  -1  421.16   34.90
  -6   8  -1  463.05   35.70
   6   8   1  434.06   34.80
  -6   8  -1  438.26   36.80
  -6   8  -1  432.66   32.10
  -6   8  -1  469.45   31.20
  -6   8  -1  365.56   40.10
  -7  -8  -1   65.29   17.00
   7  -8   1   99.09   21.30
  -7  -8  -1   93.79   19.90
   7  -8   1  131.89   20.90
   7  -8   1   85.39   19.00
  -7  -8  -1   49.10   15.70
   7  -8   1   64.19   16.50
  -7  -8  -1  122.59   19.70
   7  -8   1  104.49   14.80
   7   8   1  117.19   18.60
  -7   8  -1   96.69   14.20
   7   8   1   86.59   17.50
  -7   8  -1   61.69   12.00
  -7   8  -1   86.59   11.40
  -7   8  -1   91.99   13.00
   8  -8   1  557.74   47.40
  -8  -8  -1  547.55   49.80
   8  -8   1  600.74   47.50
  -8  -8  -1  670.93   48.10
   8  -8   1  566.34   41.80
   8  -8   1  580.94   49.40
  -8  -8  -1  465.75   44.10
   8  -8   1  633.44   48.10
   8   8   1  483.85   40.70
   8   8   1  569.94   46.70
  -8   8  -1  599.34   39.60
  -8   8  -1  542.25   42.40
   8   8   1  550.54   46.90
  -8   8  -1  584.54   42.20
   9  -8   1   79.49   21.00
   9  -8   1   93.99   21.00
  -9  -8  -1   94.99   20.90
   9  -8   1  116.09   15.50
  -9  -8  -1  110.09   28.20
   9  -8   1   94.79   20.40
   9   8   1   78.79   13.70
  -9   8  -1   85.89   10.30
   9   8   1   58.89   20.70
   9   8   1  121.59   21.50
  10  -8   1   48.10   22.50
 -10  -8  -1   -1.80   16.80
  10  -8   1   26.80   16.70
 -10  -8  -1   37.00   16.80
  10  -8   1   10.60   22.30
  10   8   1   13.10   18.20
  10   8   1   28.40   14.30
  11  -8   1    0.80   13.50
  11  -8   1  -33.50   21.00
 -11  -8  -1   -1.20   18.50
  11  -8   1   17.10   22.60
  11   8   1  -17.20   15.60
  11   8   1    6.40   18.00
 -12  -8  -1  -15.40   18.50
  12  -8   1   -3.50   25.20
  12  -8   1   46.50   20.80
  12  -8   1   17.40   14.60
 -12  -8  -1    4.60   19.80
  12   8   1    6.50   13.70
 -13  -8  -1  -10.20   20.00
  13  -8   1   22.00   29.30
 -13  -8  -1    8.50   23.10
  13  -8   1    8.60   13.70
  13  -8   1   25.20   25.80
  13   8   1    5.60   13.20
  14  -8   1   -4.00   13.80
 -14  -8  -1  -12.10   25.10
  14  -8   1   55.29   54.49
 -14  -8  -1  -27.20   22.00
 -14  -9   1   -2.60   17.00
 -14  -9   1  -43.80   21.90
  14  -9  -1  -10.20   21.80
  14  -9  -1   28.00   24.00
  14   9  -1    7.10   12.10
  13  -9  -1   17.50   15.20
  13  -9  -1   86.29   30.70
 -13  -9   1   58.39   21.90
  13  -9  -1   61.99   24.50
 -13  -9   1   43.20   26.20
  13   9  -1   10.80   14.30
  12  -9  -1   47.70   27.30
  12  -9  -1   70.19   27.20
  12  -9  -1   22.10   16.20
 -12  -9   1   63.49   28.10
 -12  -9   1   24.90   19.30
  12   9  -1   26.40   16.30
  12   9  -1   59.19   13.60
  11  -9  -1  -36.20   38.50
  11  -9  -1  -17.20   21.20
 -11  -9   1    3.00   18.40
  11  -9  -1   -5.10   18.30
 -11  -9   1   33.70   17.60
  11   9  -1  -10.10   13.60
  11   9  -1    7.20   12.10
  10  -9  -1   21.60   17.30
  10  -9  -1   14.50   17.60
 -10  -9   1    3.20   15.20
  10  -9  -1    8.40   21.90
 -10  -9   1   14.80   19.00
  10  -9  -1   20.00   15.40
  10   9  -1  -21.80   13.20
  10   9  -1   17.30   16.70
   9  -9  -1   94.29   17.60
  -9  -9   1   74.69   21.20
   9  -9  -1   97.99   23.30
   9  -9  -1  118.69   27.40
   9  -9  -1   86.09   24.20
  -9  -9   1   77.09   18.70
   9  -9  -1  124.19   23.60
   9  -9  -1   94.09   14.40
   9   9  -1   79.69   12.70
  -9   9   1   79.29   14.10
   9   9  -1  111.39   22.80
   9   9  -1   69.29   17.70
   8  -9  -1    8.30   15.20
  -8  -9   1    7.50   14.40
  -8  -9   1   27.00   12.30
   8  -9  -1    7.30   19.00
  -8  -9   1   29.10   16.30
   8  -9  -1   16.20    9.40
  -8  -9   1   22.40   13.50
   8  -9  -1   20.70   15.00
   8  -9  -1    1.20   11.90
   8  -9  -1   16.50   13.80
  -8   9   1   13.40   10.10
  -8   9   1    7.70    8.90
   8   9  -1    8.00   12.60
  -8   9   1    7.10    9.90
   8   9  -1   31.40   17.10
  -8   9   1   17.60    6.00
  -8   9   1   25.50   13.80
   8   9  -1   33.10    9.20
  -8   9   1   23.20    6.40
  -8   9   1   21.70    8.90
   7  -9  -1   86.19   18.90
   7  -9  -1   82.09   15.20
  -7  -9   1   18.50   16.00
  -7  -9   1   85.19   18.70
   7  -9  -1   26.70   17.20
  -7  -9   1   62.59   15.20
  -7  -9   1   85.49   14.60
   7  -9  -1   76.29   11.30
   7  -9  -1   67.39   14.80
  -7  -9   1   71.19   17.10
  -7  -9   1   60.59   14.60
   7  -9  -1   60.49   14.30
   7   9  -1   59.29   10.10
  -7   9   1   61.99   12.90
  -7   9   1   65.49   12.30
  -7   9   1   48.00    8.80
   7   9  -1   65.49   13.30
  -7   9   1   47.80    7.70
   7   9  -1   76.69   16.50
  -7   9   1   45.00   14.30
   7   9  -1   56.69   16.20
  -7   9   1   74.69   10.10
  -7   9   1   60.19    8.80
  -7   9   1   41.40    9.40
  -7   9   1   74.39   15.10
   6  -9  -1  286.87   24.40
   6  -9  -1  343.97   29.70
  -6  -9   1  328.87   28.00
   6  -9  -1  321.67   31.50
  -6  -9   1  297.97   24.20
   6  -9  -1  304.67   22.40
  -6  -9   1  275.17   28.80
  -6  -9   1  209.18   27.60
   6  -9  -1  308.67   32.40
   6  -9  -1  321.67   27.80
  -6  -9   1  276.87   26.10
   6  -9  -1  345.87   27.80
   6   9  -1  292.37   25.80
  -6   9   1  312.87   24.00
   6   9  -1  303.17   24.20
  -6   9   1  291.17   25.00
   6   9  -1  347.07   34.90
  -6   9   1  299.27   28.30
  -6   9   1  306.97   20.60
  -6   9   1  281.97   27.70
  -6   9   1  322.47   24.20
   6   9  -1  276.37   26.20
  -6   9   1  278.67   33.70
   6   9  -1  332.57   27.20
  -6   9   1  306.27   21.60
   6   9  -1  302.17   24.80
  -6   9   1  264.57   24.10
  -6   9   1  314.37   27.30
   5  -9  -1  347.07   29.70
   5  -9  -1  339.07   30.20
   5  -9  -1  307.37   28.90
   5  -9  -1  317.17   29.20
   5  -9  -1  320.67   24.10
  -5  -9   1  277.17   27.70
   5  -9  -1  353.96   27.80
  -5  -9   1  336.87   29.50
  -5  -9   1  328.87   28.00
  -5  -9   1  305.07   28.20
   5  -9  -1  327.97   26.00
  -5  -9   1  350.16   29.40
   5   9  -1  320.37   28.50
  -5   9   1  336.37   29.00
   5   9  -1  340.37   26.10
   5   9  -1  339.07   26.80
   5   9  -1  322.07   25.70
  -5   9   1  369.56   27.80
  -5   9   1  326.07   21.70
  -5   9   1  312.27   33.00
  -5   9   1  274.87   25.70
   5   9  -1  346.07   30.70
  -5   9   1  339.67   25.10
  -5   9   1  365.86   30.10
  -5   9   1  367.06   26.20
  -5   9   1  346.27   21.30
   5   9  -1  344.17   27.70
  -4  -9   1   65.39    8.10
   4  -9  -1   87.29   11.40
   4  -9  -1   82.09   13.80
   4  -9  -1   59.59   15.00
  -4  -9   1   71.49   12.90
  -4  -9   1   69.19   10.50
   4  -9  -1   63.99   11.10
   4  -9  -1   39.20    9.00
  -4  -9   1   50.69   11.30
   4  -9  -1   71.69   13.70
   4  -9  -1   42.40   11.80
  -4  -9   1   67.79   13.40
   4  -9  -1   71.09   10.10
   4   9  -1   78.89   13.30
  -4   9   1   57.79    8.70
  -4   9   1   78.19   12.60
  -4   9   1   63.69   16.50
  -4   9   1   63.29   12.20
   4   9  -1   57.69   13.20
  -4   9   1   66.29   10.20
  -4   9   1   57.09   11.10
  -4   9   1   54.99   10.00
   4   9  -1   81.39   10.80
   4   9  -1   54.89   10.30
   4   9  -1   50.99    9.20
  -3  -9   1   27.30    9.30
   3  -9  -1   35.50    9.70
  -3  -9   1   50.99   10.20
   3  -9  -1   35.50    8.30
   3  -9  -1   39.40   11.60
   3  -9  -1   41.90    8.80
   3  -9  -1   29.50    3.40
   3  -9  -1   50.59   11.50
   3  -9  -1   16.00    5.80
   3  -9  -1   45.90    7.10
  -3  -9   1   36.20    7.60
  -3  -9   1   56.29   11.40
   3  -9  -1   37.10   10.10
   3   9  -1   28.80    8.00
  -3   9   1   35.70   12.10
  -3   9   1   72.29   11.70
  -3   9   1   26.10    7.10
  -3   9   1   30.00    9.70
  -3   9   1   30.30    9.00
   3   9  -1   33.60    7.80
  -3   9   1   45.20   10.60
   3   9  -1   39.40   10.20
  -3   9   1   36.80    6.10
   3   9  -1   43.20    5.40
   3   9  -1   38.30    7.20
   2  -9  -1  158.48   16.10
   2  -9  -1  189.78   19.20
  -2  -9   1  178.38   16.60
  -2  -9   1  217.48   20.60
   2  -9  -1  179.28   14.20
   2  -9  -1  170.98   15.80
  -2  -9   1  179.98   15.50
  -2  -9   1  196.48   16.10
  -2   9   1  173.18   16.60
  -2   9   1  144.29   17.90
   2   9  -1  165.28   14.70
  -2   9   1  154.08   18.50
  -2   9   1  182.68   14.10
   2   9  -1  190.58   16.50
  -2   9   1  155.78   16.10
   2   9  -1  177.78   19.90
   1  -9  -1    5.00    9.60
   1  -9  -1    4.40    3.80
  -1  -9   1    0.20    7.40
  -1  -9   1   -2.80    4.40
   1  -9  -1   10.20    5.20
   1  -9  -1    6.20    4.50
  -1  -9   1    8.80    5.90
   1  -9  -1   17.50    7.70
   1  -9  -1    3.00    5.10
  -1  -9   1   -0.30    4.90
  -1   9   1    1.90    5.30
  -1   9   1    4.80    5.90
   1   9  -1   -4.00    4.60
  -1   9   1   -1.00    7.40
   1   9  -1    9.10    5.30
   1   9  -1    2.10    7.70
  -1   9   1   -2.50    5.40
   1   9  -1   -3.60    4.70
  -1   9   1    3.50    4.00
  -1   9   1    7.60    7.10
   0  -9   1 1497.95  103.79
   0  -9   1 1537.35   99.99
   0  -9   1 1525.15   98.39
   0  -9  -1 1516.05   97.69
   0  -9   1 1554.14   98.69
   0  -9  -1 1592.54   98.49
   0  -9   1 1547.55   98.19
   0  -9   1 1546.95  103.49
   0  -9  -1 1467.85  104.79
   0  -9  -1 1589.64  103.19
   0  -9  -1 1606.84  100.59
   0  -9  -1 1505.45   98.49
   0   9   1 1517.75  103.29
   0   9   1 1544.35   97.59
   0   9   1 1359.16  104.09
   0   9  -1 1498.05   98.79
   0   9  -1 1514.85   98.59
   0   9   1 1558.74  101.09
   0   9   1 1550.34   98.39
   0   9  -1 1594.14   99.79
   0   9   1 1608.44  100.29
   0   9  -1 1578.84  100.49
   0   9  -1 1482.55  103.59
   1  -9   1  554.44   37.00
  -1  -9  -1  540.95   39.00
   1  -9   1  484.35   40.50
   1  -9   1  545.15   38.30
  -1  -9  -1  549.74   34.60
   1  -9   1  526.55   35.80
   1  -9   1  535.25   36.90
   1  -9   1  529.65   41.70
  -1  -9  -1  482.55   43.80
  -1  -9  -1  553.24   37.30
  -1  -9  -1  520.65   41.10
   1   9   1  523.55   37.00
  -1   9  -1  501.35   38.30
  -1   9  -1  579.94   42.50
   1   9   1  555.84   39.10
  -1   9  -1  547.55   36.60
   1   9   1  554.34   41.90
  -1   9  -1  546.15   36.10
  -1   9  -1  545.75   36.80
   1   9   1  557.24   44.80
  -2  -9  -1   79.39   14.00
  -2  -9  -1   69.39   10.50
   2  -9   1   85.29   11.60
  -2  -9  -1   72.69   10.90
  -2  -9  -1   78.49   17.90
  -2  -9  -1   92.99   10.90
   2  -9   1   72.59   13.60
   2  -9   1   70.79   13.00
   2  -9   1   89.49   10.30
   2  -9   1   67.49   10.20
   2  -9   1   81.49    8.20
   2   9   1   82.19   13.90
  -2   9  -1   98.89   12.00
   2   9   1   88.99   10.90
   2   9   1   79.89   11.10
  -2   9  -1   73.09   14.10
  -2   9  -1   66.09    9.30
  -2   9  -1   93.19   16.90
  -2   9  -1   77.79   11.00
  -2   9  -1   69.59    7.90
   2   9   1   90.29   11.00
   3  -9   1  229.78   19.50
  -3  -9  -1  224.08   20.30
  -3  -9  -1  224.88   17.40
  -3  -9  -1  242.68   31.20
   3  -9   1  242.98   17.90
  -3  -9  -1  251.57   21.30
   3  -9   1  235.78   19.90
   3  -9   1  245.58   21.30
   3  -9   1  224.48   20.50
  -3  -9  -1  197.68   23.00
  -3  -9  -1  211.38   20.80
   3  -9   1  252.87   21.00
  -3   9  -1  233.08   20.90
   3   9   1  271.37   20.10
   3   9   1  243.18   20.60
  -3   9  -1  232.68   26.00
  -3   9  -1  251.47   17.20
   3   9   1  250.87   24.10
  -3   9  -1  233.78   20.70
  -3   9  -1  252.47   24.00
   3   9   1  241.08   20.70
  -3   9  -1  239.78   19.10
  -4  -9  -1  190.68   22.70
  -4  -9  -1  159.28   18.40
  -4  -9  -1  182.48   22.20
  -4  -9  -1  198.48   19.70
   4  -9   1  180.78   12.80
   4  -9   1  178.28   22.10
   4  -9   1  165.98   18.30
   4  -9   1  175.28   17.00
  -4  -9  -1  208.58   29.20
  -4  -9  -1  190.48   16.00
   4  -9   1  162.88   16.30
   4  -9   1  184.08   18.40
   4  -9   1  209.58   21.50
  -4  -9  -1  181.68   18.70
   4  -9   1  181.08   17.70
  -4   9  -1  168.68   18.60
   4   9   1  171.18   17.20
  -4   9  -1  222.48   29.90
   4   9   1  162.38   21.30
  -4   9  -1  183.08   14.00
  -4   9  -1  159.98   16.60
  -4   9  -1  201.28   22.80
   4   9   1  155.88   18.10
   4   9   1  181.98   20.60
  -4   9  -1  192.68   18.10
   5  -9   1  299.87   27.60
   5  -9   1  312.27   28.20
  -5  -9  -1  283.17   23.90
  -5  -9  -1  315.17   29.50
   5  -9   1  303.47   29.50
   5  -9   1  310.77   25.20
  -5  -9  -1  263.07   43.80
  -5  -9  -1  285.57   26.60
  -5  -9  -1  327.17   27.60
   5  -9   1  286.87   27.60
  -5  -9  -1  247.78   35.70
   5   9   1  320.77   25.00
  -5   9  -1  300.47   24.10
   5   9   1  317.47   29.80
  -5   9  -1  307.67   28.90
  -5   9  -1  308.37   36.60
  -5   9  -1  289.47   21.70
  -5   9  -1  257.37   26.70
  -5   9  -1  325.57   24.60
   5   9   1  299.87   27.40
   6  -9   1  257.47   25.80
  -6  -9  -1  255.47   28.00
   6  -9   1  312.67   27.90
   6  -9   1  272.97   23.30
  -6  -9  -1  245.68   27.20
  -6  -9  -1  220.18   25.50
  -6  -9  -1  230.68   23.30
   6  -9   1  252.17   26.60
  -6   9  -1  275.37   22.50
  -6   9  -1  292.67   40.60
   6   9   1  298.67   27.50
  -6   9  -1  267.27   20.20
  -6   9  -1  238.88   22.40
   6   9   1  243.88   23.30
  -6   9  -1  249.08   25.60
   6   9   1  256.67   27.20
  -6   9  -1  234.98   37.90
   6   9   1  258.27   22.70
  -6   9  -1  253.37   27.00
   7  -9   1   24.00   17.10
  -7  -9  -1   -4.70   10.10
   7  -9   1   -5.90   12.90
  -7  -9  -1  -25.50   12.10
   7  -9   1    1.90    8.30
   7  -9   1   10.80   13.90
   7  -9   1   -4.80   12.30
  -7  -9  -1  -10.70   10.20
  -7  -9  -1   23.70   15.10
  -7   9  -1   -9.00    7.30
  -7   9  -1   -3.90    6.70
  -7   9  -1   -9.00    7.50
  -7   9  -1    2.40   10.70
   7   9   1   -4.90    6.80
  -7   9  -1    2.30    6.60
   7   9   1    7.10   14.10
   7   9   1    3.30   10.70
  -8  -9  -1  161.18   26.30
  -8  -9  -1  139.89   20.70
   8  -9   1  112.69   16.20
  -8  -9  -1  145.99   22.50
   8  -9   1  125.79   21.90
   8  -9   1  115.59   22.10
   8  -9   1  142.59   26.00
   8  -9   1  126.79   22.80
   8   9   1  100.79   15.30
  -8   9  -1  123.09   13.70
   8   9   1  118.39   21.30
  -8   9  -1  137.49   18.10
   8   9   1  133.39   23.10
  -9  -9  -1   21.70   13.90
   9  -9   1   27.90   16.40
   9  -9   1   38.50   20.40
   9  -9   1   13.50   14.50
   9   9   1    9.70   13.70
  -9   9  -1   36.60    7.90
   9   9   1   33.00   17.70
  10  -9   1   16.90   15.70
 -10  -9  -1    7.80   17.50
  10  -9   1  -35.10   20.90
 -10  -9  -1  -10.50   17.20
  10  -9   1   23.10   21.60
  10   9   1   19.20   19.10
  10   9   1  -15.20   16.40
  11  -9   1   29.50   24.20
  11  -9   1   27.90   24.10
 -11  -9  -1   26.60   19.70
 -11  -9  -1   24.00   22.20
  11  -9   1    7.20   14.80
  11   9   1   27.00   17.30
  11   9   1    5.50   18.80
  12  -9   1   29.80   24.70
 -12  -9  -1   37.90   24.60
  12  -9   1   26.80   17.40
  12  -9   1   55.29   26.30
 -12  -9  -1   18.20   21.10
  12   9   1   27.80   17.20
  13  -9   1   15.00   15.50
 -13  -9  -1   58.29   23.80
  13  -9   1   44.40   28.70
 -13  -9  -1   67.09   27.90
  13  -9   1   44.30   30.80
  13   9   1   15.20   12.70
  14  -9   1   61.79   34.60
  14  -9   1  -20.60   15.90
 -14  -9  -1   -9.30   22.50
 -14  -9  -1  -24.40   23.50
  14   9   1    7.50   12.20
 -14 -10   1   11.00   24.40
  14 -10  -1   52.29   26.70
 -14 -10   1  -12.30   21.40
  14 -10  -1   84.79   34.10
  14  10  -1   15.30   13.40
  13 -10  -1    4.00   15.00
 -13 -10   1   -6.60   19.10
 -13 -10   1   16.90   21.70
  13 -10  -1   34.40   28.70
  13 -10  -1   68.49   29.10
  13  10  -1   15.30   14.00
  12 -10  -1   17.40   24.00
  12 -10  -1   46.40   20.80
 -12 -10   1   64.99   21.80
  12 -10  -1   17.70   24.30
 -12 -10   1   18.10   22.00
  12  10  -1   28.70   14.30
  12  10  -1   88.89   18.30
 -11 -10   1   92.99   25.80
 -11 -10   1   47.20   18.80
  11 -10  -1    9.10   19.00
  11 -10  -1   39.90   23.50
  11 -10  -1   89.19   27.20
  11  10  -1   61.89   19.70
  11  10  -1   42.20   17.40
 -10 -10   1  139.69   29.80
  10 -10  -1  161.78   27.00
  10 -10  -1  165.58   27.50
  10 -10  -1  143.69   28.60
 -10 -10   1   96.99   22.50
  10 -10  -1  181.18   31.20
  10  10  -1  140.69   24.20
  10  10  -1  107.89   22.00
   9 -10  -1  339.27   36.10
   9 -10  -1  350.76   35.60
   9 -10  -1  303.07   33.90
   9 -10  -1  324.37   27.50
  -9 -10   1  332.07   40.40
   9 -10  -1  289.77   33.20
   9 -10  -1  328.87   32.80
  -9 -10   1  312.97   33.10
   9  10  -1  241.58   29.30
  -9  10   1  292.77   21.80
   9  10  -1  301.67   33.50
   9  10  -1  270.07   25.30
  -9  10   1  286.17   26.90
   8 -10  -1  292.47   36.10
   8 -10  -1  273.37   33.20
   8 -10  -1  327.37   31.10
  -8 -10   1  228.28   33.30
   8 -10  -1  295.77   24.90
  -8 -10   1  312.37   29.80
  -8 -10   1  270.47   25.60
   8 -10  -1  276.47   30.60
   8 -10  -1  268.67   34.50
  -8 -10   1  306.37   35.50
   8  10  -1  285.17   29.50
  -8  10   1  252.37   26.40
  -8  10   1  253.07   21.70
   8  10  -1  311.07   31.70
  -8  10   1  201.18   22.20
   8  10  -1  243.28   23.30
  -8  10   1  279.27   21.30
   7 -10  -1  189.68   24.90
  -7 -10   1  197.28   26.70
   7 -10  -1  178.58   22.30
   7 -10  -1  205.08   23.80
  -7 -10   1   58.39   32.10
   7 -10  -1  173.08   26.30
   7 -10  -1  166.68   17.80
  -7 -10   1  143.49   20.70
   7 -10  -1  174.58   25.30
  -7 -10   1  172.88   17.60
  -7 -10   1  192.58   22.90
   7  10  -1  154.38   16.60
  -7  10   1  172.58   21.40
  -7  10   1  160.68   16.90
   7  10  -1  163.88   20.40
  -7  10   1  177.48   14.80
   7  10  -1  187.88   20.70
  -7  10   1  205.78   28.00
   7  10  -1  174.28   24.00
  -7  10   1  129.79   16.30
  -7  10   1  134.09   16.70
   7  10  -1  162.28   23.20
  -7  10   1  130.19   15.40
  -7  10   1  159.08   12.70
  -6 -10   1  527.15   37.70
   6 -10  -1  559.14   43.10
   6 -10  -1  610.24   43.90
  -6 -10   1  562.84   42.80
  -6 -10   1  469.55   43.60
  -6 -10   1  517.55   43.60
   6 -10  -1  585.54   41.40
   6 -10  -1  547.55   39.10
   6 -10  -1  519.15   44.30
   6 -10  -1  563.64   43.30
  -6 -10   1  544.25   42.10
   6 -10  -1  557.94   36.20
  -6 -10   1  506.25   41.30
  -6  10   1  448.46   38.00
  -6  10   1  529.85   33.80
   6  10  -1  495.75   44.10
  -6  10   1  429.36   39.20
   6  10  -1  488.35   40.10
   6  10  -1  581.14   39.50
  -6  10   1  571.74   38.20
  -6  10   1  564.24   42.80
  -6  10   1  506.35   34.40
  -6  10   1  462.65   40.70
  -6  10   1  531.35   47.20
   6  10  -1  529.05   38.20
   6  10  -1  531.95   40.90
  -6  10   1  559.34   38.00
   5 -10  -1  316.27   29.80
   5 -10  -1  294.77   23.00
   5 -10  -1  364.36   27.00
   5 -10  -1  293.57   25.10
  -5 -10   1  305.67   27.00
   5 -10  -1  297.17   26.60
  -5 -10   1  321.17   29.60
  -5 -10   1  250.47   26.90
   5 -10  -1  331.57   28.50
  -5 -10   1  268.77   22.40
   5 -10  -1  327.47   29.70
  -5 -10   1  304.37   29.50
  -5 -10   1  346.97   29.60
  -5  10   1  336.17   23.70
  -5  10   1  347.77   30.10
  -5  10   1  311.57   29.40
  -5  10   1  288.37   32.10
   5  10  -1  325.67   26.00
   5  10  -1  292.67   24.40
  -5  10   1  301.27   26.50
   5  10  -1  313.97   27.70
  -5  10   1  271.57   25.10
   5  10  -1  314.87   24.00
  -5  10   1  281.87   24.70
   5  10  -1  302.17   26.20
   5  10  -1  307.77   30.60
   4 -10  -1 1451.05   98.59
  -4 -10   1 1541.45   99.79
  -4 -10   1 1492.65   95.59
   4 -10  -1 1556.94   97.69
   4 -10  -1 1549.34  101.99
   4 -10  -1 1508.75  100.49
  -4 -10   1 1558.14   99.49
   4 -10  -1 1524.25   98.39
   4 -10  -1 1516.75  102.69
  -4 -10   1 1600.44  101.69
  -4 -10   1 1521.65  102.29
   4 -10  -1 1579.14  100.69
   4 -10  -1 1655.13   99.39
   4  10  -1 1514.75  103.69
  -4  10   1 1434.66   96.89
  -4  10   1 1523.95  102.99
   4  10  -1 1439.86   98.59
  -4  10   1 1454.85  100.09
  -4  10   1 1530.95  103.59
   4  10  -1 1484.55   99.29
   4  10  -1 1526.35   99.39
  -4  10   1 1238.28   98.79
  -4  10   1 1517.25  101.29
  -4  10   1 1502.65   99.09
   3 -10  -1 1115.99   71.99
  -3 -10   1 1061.89   73.19
  -3 -10   1 1108.29   71.79
   3 -10  -1 1145.79   71.69
   3 -10  -1 1075.49   67.59
   3 -10  -1 1041.40   70.09
   3 -10  -1 1097.89   73.49
  -3 -10   1 1099.79   75.69
  -3 -10   1 1089.69   71.89
   3 -10  -1 1081.39   72.19
  -3  10   1 1067.19   75.99
  -3  10   1 1021.40   71.89
  -3  10   1 1112.99   72.39
  -3  10   1  901.81   72.79
   3  10  -1 1115.59   72.79
  -3  10   1 1150.78   74.89
   3  10  -1 1082.09   72.19
   3  10  -1 1091.29   71.49
  -3  10   1 1065.59   69.89
   3  10  -1 1084.09   76.79
   3  10  -1 1017.00   67.89
   2 -10  -1  999.40   65.49
   2 -10  -1  986.30   63.89
  -2 -10   1  986.90   65.69
   2 -10  -1  972.50   69.19
  -2 -10   1  976.50   64.79
   2 -10  -1 1080.29   69.09
  -2 -10   1  942.91   68.99
   2 -10  -1  947.51   62.79
   2 -10  -1 1015.30   65.99
  -2 -10   1 1019.90   64.99
  -2  10   1  974.00   66.29
  -2  10   1  999.70   67.79
  -2  10   1  838.42   67.59
  -2  10   1  923.31   69.19
   2  10  -1  990.20   70.19
  -2  10   1  979.10   66.09
   2  10  -1  984.20   66.09
   2  10  -1  965.50   64.79
  -2  10   1  953.90   63.59
   1 -10  -1  818.62   52.59
  -1 -10   1  786.42   56.89
   1 -10  -1  766.82   56.59
   1 -10  -1  816.32   50.59
   1 -10  -1  763.42   51.79
  -1 -10   1  701.63   52.29
   1 -10  -1  818.82   57.79
  -1 -10   1  768.42   52.09
   1 -10  -1  769.82   50.99
  -1 -10   1  804.42   51.99
   1  10  -1  777.32   57.29
   1  10  -1  783.02   50.49
   1  10  -1  760.92   51.69
  -1  10   1  775.92   56.79
  -1  10   1  812.32   53.59
  -1  10   1  757.02   54.19
  -1  10   1  634.14   55.59
  -1  10   1  741.43   50.79
   1  10  -1  752.52   52.29
   1  10  -1  775.52   53.09
   0 -10   1 3935.41  248.88
   0 -10  -1 4136.69  251.87
   0 -10   1 4164.48  249.68
   0 -10  -1 3854.71  265.57
   0 -10  -1 4043.90  249.38
   0 -10  -1 3872.01  256.27
   0 -10  -1 3980.00  249.38
   0 -10   1 3839.72  255.17
   0 -10   1 4055.89  249.28
   0 -10   1 3804.42  250.77
   0  10   1 3921.71  249.18
   0  10  -1 4048.59  250.37
   0  10   1 3466.25  255.47
   0  10   1 4067.49  252.47
   0  10  -1 4003.60  249.38
   0  10  -1 3868.41  249.58
   0  10   1 4023.50  248.28
   0  10   1 3973.00  251.17
   0  10  -1 4022.60  251.47
   0  10   1 3815.72  255.37
   0  10  -1 4189.08  261.27
  -1 -10  -1  351.76   24.10
  -1 -10  -1  343.17   35.00
  -1 -10  -1  360.76   28.90
  -1 -10  -1  375.26   27.30
   1 -10   1  368.46   26.70
   1 -10   1  378.66   25.70
   1 -10   1  325.77   31.50
   1 -10   1  360.16   31.00
   1 -10   1  356.36   26.80
  -1 -10  -1  440.36   32.20
   1 -10   1  377.56   27.90
  -1 -10  -1  376.06   26.30
  -1  10  -1  372.36   28.60
   1  10   1  352.36   26.70
  -1  10  -1  377.46   26.90
  -1  10  -1  380.66   29.40
  -1  10  -1  320.17   31.50
   1  10   1  368.96   29.30
   1  10   1  308.47   33.40
   1  10   1  368.16   31.50
  -1  10  -1  359.36   26.50
  -2 -10  -1 1321.77  104.89
   2 -10   1 1493.05   97.09
   2 -10   1 1441.06   98.29
  -2 -10  -1 1514.85   93.79
   2 -10   1 1401.86   99.69
   2 -10   1 1461.55  102.39
  -2 -10  -1 1595.74  102.49
  -2 -10  -1 1501.85   97.39
  -2 -10  -1 1494.25   97.89
   2 -10   1 1487.05   95.49
   2 -10   1 1521.45   98.09
  -2 -10  -1 1548.55   99.59
  -2  10  -1 1490.05   95.69
  -2  10  -1 1590.34  102.19
   2  10   1 1604.74   97.69
  -2  10  -1 1453.05  102.59
  -2  10  -1 1487.55   96.89
   2  10   1 1504.55   97.69
  -2  10  -1 1586.04   97.89
  -2  10  -1 1508.05   98.89
   2  10   1 1466.45  102.19
   2  10   1 1512.05   99.09
  -3 -10  -1  458.75   33.50
  -3 -10  -1  425.06   29.50
  -3 -10  -1  382.86   40.30
  -3 -10  -1  498.05   34.20
   3 -10   1  446.66   33.30
  -3 -10  -1  450.15   37.40
   3 -10   1  445.16   34.20
   3 -10   1  470.15   35.00
  -3 -10  -1  434.66   34.60
   3 -10   1  433.06   32.90
   3 -10   1  461.85   30.70
   3 -10   1  442.06   32.70
  -3  10  -1  429.36   33.60
   3  10   1  469.95   37.90
   3  10   1  461.05   33.50
  -3  10  -1  471.55   33.90
   3  10   1  434.56   32.80
  -3  10  -1  458.85   32.30
  -3  10  -1  430.56   37.70
  -3  10  -1  447.46   30.00
  -3  10  -1  404.16   37.00
   3  10   1  474.95   34.20
   4 -10   1 1647.14  101.79
   4 -10   1 1546.85  104.99
   4 -10   1 1498.05  102.79
  -4 -10  -1 1597.94  102.49
  -4 -10  -1 1582.74  105.79
   4 -10   1 1665.03  104.69
  -4 -10  -1 1556.74  107.19
   4 -10   1 1581.04  107.59
  -4 -10  -1 1680.23  109.49
   4 -10   1 1655.83  106.99
   4 -10   1 1565.74  109.79
  -4 -10  -1 1687.83  106.19
  -4 -10  -1 1311.57  112.19
   4 -10   1 1636.14  106.49
   4  10   1 1707.53  105.89
  -4  10  -1 1579.14  104.79
  -4  10  -1 1691.63  112.79
  -4  10  -1 1629.74  109.69
   4  10   1 1648.04  110.09
  -4  10  -1 1597.34  106.19
   4  10   1 1621.24  105.59
  -4  10  -1 1600.44  103.89
  -4  10  -1 1621.64  101.69
   4  10   1 1538.65  104.99
  -5 -10  -1   46.00   14.60
  -5 -10  -1   20.70   16.40
  -5 -10  -1   43.20   12.70
   5 -10   1   36.30    9.50
   5 -10   1   18.90   10.90
  -5 -10  -1   33.40   14.20
   5 -10   1   16.90   12.90
   5 -10   1   36.50   13.40
   5 -10   1   41.30   14.30
  -5  10  -1   38.80    6.40
   5  10   1   34.30   13.60
   5  10   1   25.80    9.10
  -5  10  -1   52.19   22.40
  -5  10  -1   63.09   22.00
   5  10   1   28.60   12.60
  -5  10  -1   45.30    9.20
  -5  10  -1   28.60   11.30
   5  10   1   39.20    9.30
  -5  10  -1   26.90    8.20
   6 -10   1  841.32   61.19
  -6 -10  -1  778.32   60.49
  -6 -10  -1  890.81   60.29
  -6 -10  -1  655.83   63.69
   6 -10   1  860.41   62.89
  -6 -10  -1  808.32   56.59
   6 -10   1  937.31   61.39
   6 -10   1  817.32   57.19
  -6 -10  -1  824.02   59.79
   6 -10   1  812.12   59.69
  -6  10  -1  671.73   64.99
  -6  10  -1  779.22   60.19
  -6  10  -1  838.82   59.79
   6  10   1  785.32   61.59
  -6  10  -1  799.42   61.59
  -6  10  -1  862.71   56.29
   6  10   1  855.51   56.99
  -6  10  -1  902.61   58.79
   6  10   1  761.82   57.69
  -6  10  -1  765.72   56.19
   6  10   1  813.12   59.79
   7 -10   1  389.66   36.10
   7 -10   1  420.06   31.80
  -7 -10  -1  363.96   31.70
   7 -10   1  422.46   35.90
   7 -10   1  429.66   39.00
  -7 -10  -1  383.26   35.50
   7 -10   1  425.96   35.40
  -7 -10  -1  316.17   37.40
  -7  10  -1  450.15   30.10
  -7  10  -1  281.07   31.90
   7  10   1  347.77   30.40
   7  10   1  370.76   35.80
   7  10   1  365.86   35.00
  -7  10  -1  354.16   28.00
  -7  10  -1  378.56   30.80
  -7  10  -1  441.46   35.90
   8 -10   1  203.48   22.80
   8 -10   1  267.97   34.10
  -8 -10  -1  232.58   28.70
   8 -10   1  275.17   29.60
  -8 -10  -1  201.88   23.90
   8 -10   1  244.88   30.20
   8 -10   1  249.88   36.40
   8  10   1  265.87   31.40
   8  10   1  222.38   22.50
  -8  10  -1  193.98   22.60
   8  10   1  259.07   30.30
   9 -10   1  131.79   24.40
   9 -10   1  118.49   26.20
   9 -10   1  130.09   28.90
  -9 -10  -1  115.59   23.60
  -9 -10  -1  128.69   27.10
   9  10   1  142.29   24.60
   9  10   1  146.49   25.80
 -10 -10  -1   13.50   17.80
  10 -10   1    8.50   16.60
  10 -10   1    9.40   32.10
 -10 -10  -1   30.10   20.10
  10 -10   1    2.60   17.60
  10  10   1   24.80   21.80
  10  10   1   18.80   24.30
 -11 -10  -1    1.00   21.60
  11 -10   1   31.40   16.50
  11 -10   1   21.50   23.70
 -11 -10  -1   21.20   19.70
  11 -10   1   17.80   19.50
  11  10   1   25.30   21.00
  11  10   1    0.70   12.70
 -12 -10  -1   32.50   21.90
  12 -10   1   82.19   29.60
 -12 -10  -1    3.40   20.90
  12 -10   1   25.40   25.50
  12 -10   1    0.60   13.70
  12  10   1    1.70   11.10
  13 -10   1    4.30   28.30
  13 -10   1   -1.10   12.60
  13 -10   1    3.50   19.10
 -13 -10  -1  -12.00   20.70
 -13 -10  -1   28.80   23.50
  13  10   1   -9.10   11.10
  14 -10   1    2.50   15.20
  14 -10   1   30.90   33.00
 -14 -10  -1   44.20   29.10
 -14 -10  -1   25.30   23.50
  14 -10   1   11.90   24.10
  14  10   1    2.20   12.70
  14 -11  -1   79.79   51.99
 -14 -11   1   62.49   25.80
 -14 -11   1  -25.00   27.30
  14 -11  -1    9.90   29.30
  13 -11  -1   24.60   23.90
  13 -11  -1  -25.70   25.50
 -13 -11   1   12.30   20.60
 -13 -11   1   -8.80   22.20
  13  11  -1   12.80   13.20
 -12 -11   1   33.50   23.60
  12 -11  -1   21.70   26.40
  12 -11  -1   42.00   22.90
 -12 -11   1   42.30   25.30
  12 -11  -1   32.60   23.10
  12  11  -1   18.40   15.20
 -11 -11   1  -13.00   20.30
  11 -11  -1   -0.50   20.60
  11 -11  -1   19.40   14.60
  11 -11  -1   23.40   24.30
  11  11  -1  -14.00   18.30
  11  11  -1    3.10   15.40
 -10 -11   1    5.20   18.20
  10 -11  -1   -8.40   16.50
  10 -11  -1   16.00   20.60
 -10 -11   1    5.60   15.80
  10 -11  -1  -27.20   17.00
  10  11  -1   14.70   18.00
   9 -11  -1   17.60   20.10
   9 -11  -1   22.00   23.10
   9 -11  -1   18.90   18.70
  -9 -11   1   19.30   19.60
   9 -11  -1   27.90   16.00
  -9 -11   1   10.70   15.80
  -9  11   1   17.30    6.60
   9  11  -1   20.80   17.40
  -9  11   1   18.80   11.50
  -9  11   1   -1.90   11.90
   9  11  -1   14.80   16.20
  -8 -11   1    9.90   13.70
  -8 -11   1    1.00   13.40
   8 -11  -1    0.70   18.40
   8 -11  -1   18.40   16.40
   8 -11  -1    6.90   15.40
   8 -11  -1   24.90   17.20
   8 -11  -1   -6.80    8.20
   8 -11  -1  -11.90   13.60
  -8 -11   1  -11.20   13.30
  -8 -11   1   -6.80   14.70
  -8 -11   1  -10.80   12.00
   8  11  -1    7.60   15.60
   8  11  -1  -12.50    7.40
  -8  11   1   11.20   12.60
  -8  11   1    0.60    6.70
  -8  11   1   -4.20   12.20
   8  11  -1   -3.30   10.50
  -8  11   1    2.30    6.90
   7 -11  -1   17.30   12.00
   7 -11  -1   20.70   16.40
  -7 -11   1    3.90    8.80
  -7 -11   1    0.00   13.50
   7 -11  -1   -4.30   13.10
  -7 -11   1   10.00   11.90
   7 -11  -1   22.50   11.80
   7 -11  -1  -13.60   12.20
  -7 -11   1   -0.10   11.00
   7 -11  -1  -15.00    7.10
   7 -11  -1    5.30    6.30
  -7  11   1   -1.50    6.80
  -7  11   1   -9.90    6.90
   7  11  -1    3.40    7.50
   7  11  -1   -3.00    7.80
  -7  11   1  -12.00    7.00
  -7  11   1    9.00   11.40
  -7  11   1    3.00    3.00
   7  11  -1   -9.70   12.20
  -7  11   1    0.80    7.30
   7  11  -1    5.40   13.10
  -7  11   1   -1.20    3.50
  -6 -11   1  168.48   20.60
  -6 -11   1  161.28   21.70
   6 -11  -1  131.49   13.60
  -6 -11   1  180.68   21.40
   6 -11  -1  203.28   26.80
  -6 -11   1  154.08   22.80
   6 -11  -1  168.98   19.10
  -6 -11   1  143.79   23.40
   6 -11  -1  170.28   22.20
   6 -11  -1  173.48   23.60
  -6 -11   1  142.09   14.40
   6 -11  -1  190.08   20.10
  -6 -11   1  109.29   19.00
  -6  11   1  153.78   18.40
  -6  11   1  150.58   16.80
   6  11  -1  167.28   19.10
   6  11  -1  135.69   19.40
  -6  11   1  134.99   30.60
  -6  11   1  141.99   14.70
  -6  11   1  124.09   24.80
  -6  11   1  159.68   22.80
   6  11  -1  130.09   16.50
   6  11  -1  215.98   26.20
  -6  11   1  106.49   17.20
   5 -11  -1   95.79   20.50
  -5 -11   1  101.49   10.80
  -5 -11   1  128.39   21.00
  -5 -11   1   96.89   17.10
   5 -11  -1   89.69   13.00
   5 -11  -1  130.29   19.70
   5 -11  -1  116.19   14.20
   5 -11  -1  120.99   16.50
  -5 -11   1  102.09   16.00
   5 -11  -1  102.59   18.40
   5 -11  -1  101.49   18.40
   5 -11  -1   63.39   12.30
  -5 -11   1  104.89   20.70
  -5 -11   1   90.89   17.80
   5  11  -1   95.49   17.20
  -5  11   1   96.99   16.10
  -5  11   1   79.19   12.60
   5  11  -1  108.09   20.30
   5  11  -1  104.59   13.10
  -5  11   1   93.99   14.80
  -5  11   1   92.39   11.90
   5  11  -1   83.49   13.20
  -5  11   1  119.89   17.90
   5  11  -1  104.49   17.50
  -5  11   1   93.09   16.50
   4 -11  -1  913.01   60.59
   4 -11  -1  939.51   61.89
  -4 -11   1  892.61   62.59
   4 -11  -1  866.61   66.19
  -4 -11   1  995.30   62.89
  -4 -11   1  954.30   66.39
   4 -11  -1  938.81   61.89
   4 -11  -1  886.01   62.69
  -4 -11   1  908.51   63.79
   4 -11  -1  975.80   64.19
   4 -11  -1  885.71   64.29
   4  11  -1  921.51   62.29
  -4  11   1  893.71   59.99
  -4  11   1  966.00   62.79
  -4  11   1  738.73   62.29
  -4  11   1  897.51   66.89
   4  11  -1  858.21   61.99
  -4  11   1  874.91   62.49
  -4  11   1  930.71   66.69
   4  11  -1  837.42   61.59
   4  11  -1  915.31   67.29
  -3 -11   1    4.60    8.10
   3 -11  -1    2.50    6.80
  -3 -11   1    6.50    8.10
   3 -11  -1    2.70    9.00
  -3 -11   1   -1.10    7.90
   3 -11  -1   11.10   11.30
  -3 -11   1    3.00   10.30
   3 -11  -1    3.40    6.40
  -3  11   1   10.50    7.40
   3  11  -1   -5.80    6.40
  -3  11   1    6.40    5.50
   3  11  -1   11.30    7.00
  -3  11   1    8.30    8.20
   3  11  -1    0.60    5.90
   3  11  -1    2.50   10.10
  -3  11   1   -7.90    9.80
  -3  11   1    8.70    9.50
  -3  11   1    5.20    8.20
  -3  11   1    3.40    7.90
  -2 -11   1  310.77   22.90
  -2 -11   1  263.07   21.70
  -2 -11   1  284.37   27.30
   2 -11  -1  296.67   21.00
   2 -11  -1  289.07   22.80
   2 -11  -1  292.07   27.00
  -2 -11   1  271.87   23.00
   2 -11  -1  279.97   23.70
   2 -11  -1  316.77   27.40
  -2  11   1  263.77   24.80
  -2  11   1  224.88   25.20
   2  11  -1  234.88   17.30
   2  11  -1  235.38   22.50
  -2  11   1  302.27   23.10
  -2  11   1  273.17   23.20
   2  11  -1  262.27   21.10
   2  11  -1  274.97   26.80
  -2  11   1  259.07   27.20
  -2  11   1  281.17   21.00
   2  11  -1  268.37   23.50
   1 -11  -1  113.69   13.30
   1 -11  -1  138.99   23.00
  -1 -11   1   86.49   11.70
  -1 -11   1   90.19   20.00
  -1 -11   1   84.89   16.10
   1 -11  -1   82.19   14.90
  -1 -11   1   86.99   11.80
  -1 -11   1   88.09   12.40
   1 -11  -1   95.99   10.00
   1 -11  -1   97.19   13.20
   1 -11  -1  121.49   11.50
  -1  11   1   94.79   11.00
  -1  11   1   81.09   10.10
   1  11  -1   90.29   11.20
   1  11  -1  117.29   13.10
   1  11  -1   95.49   17.80
  -1  11   1   78.99   16.80
  -1  11   1   90.99   13.10
   1  11  -1   85.69    9.40
   1  11  -1   93.79   13.00
  -1  11   1   83.69   13.10
  -1  11   1   82.99   16.10
   0 -11   1  195.68   26.40
   0 -11  -1  221.38   22.40
   0 -11   1  160.28   15.90
   0 -11   1  173.08   17.10
   0 -11   1  214.68   19.00
   0 -11   1  194.48   16.00
   0 -11  -1  197.38   17.10
   0 -11  -1  185.08   15.60
   0 -11  -1  227.28   29.10
   0 -11  -1  210.28   17.10
   0 -11   1  207.58   22.60
   0  11   1  209.58   28.20
   0  11   1  190.08   15.30
   0  11   1  190.28   20.30
   0  11  -1  196.38   17.80
   0  11  -1  183.88   18.00
   0  11  -1  227.08   23.40
   0  11  -1  177.78   17.10
   0  11   1  226.08   17.10
   0  11   1  180.18   23.30
   0  11   1  202.98   19.20
   0  11  -1  183.68   16.90
   1 -11   1  252.27   20.10
  -1 -11  -1  249.48   19.30
  -1 -11  -1  209.78   26.30
   1 -11   1  250.37   19.00
  -1 -11  -1  247.58   21.10
  -1 -11  -1  245.48   25.80
   1 -11   1  248.78   26.30
  -1 -11  -1  259.57   21.00
   1 -11   1  247.88   25.80
   1 -11   1  261.17   22.00
   1 -11   1  238.58   20.50
  -1 -11  -1  239.78   17.20
   1  11   1  252.97   25.90
  -1  11  -1  256.77   22.70
   1  11   1  243.08   28.30
  -1  11  -1  239.98   25.20
   1  11   1  267.87   23.50
  -1  11  -1  230.58   19.80
  -1  11  -1  251.17   23.30
  -1  11  -1  265.57   19.50
   1  11   1  233.58   20.10
  -2 -11  -1  635.44   48.00
   2 -11   1  567.94   47.50
  -2 -11  -1  540.35   50.19
  -2 -11  -1  608.44   44.40
  -2 -11  -1  611.54   42.20
  -2 -11  -1  637.44   43.30
   2 -11   1  599.04   40.20
   2 -11   1  600.94   42.90
   2 -11   1  603.54   43.70
   2 -11   1  622.64   42.30
  -2  11  -1  594.74   48.20
  -2  11  -1  573.74   40.40
  -2  11  -1  654.23   47.30
   2  11   1  577.94   47.50
  -2  11  -1  614.14   42.00
  -2  11  -1  635.54   44.40
  -2  11  -1  633.94   42.60
   2  11   1  592.34   44.20
   2  11   1  598.94   42.20
  -3 -11  -1   18.20   14.90
  -3 -11  -1    0.10    7.80
   3 -11   1    7.00    9.40
  -3 -11  -1    5.30    2.70
   3 -11   1   -1.00    4.80
   3 -11   1   -5.00    6.50
   3 -11   1    2.40    6.50
  -3 -11  -1   11.10    7.90
   3 -11   1    6.30    9.20
  -3 -11  -1   -3.00   10.30
   3 -11   1    6.00   10.60
   3 -11   1   -7.70    6.20
  -3  11  -1   11.30   10.50
  -3  11  -1   15.60    8.40
   3  11   1   -2.50    5.90
   3  11   1   11.90    8.10
  -3  11  -1   -7.60    7.40
  -3  11  -1    1.90    4.20
  -3  11  -1   17.30   13.50
  -3  11  -1    6.20    6.10
   3  11   1    2.50    9.50
   3  11   1   10.50    8.50
   4 -11   1  366.76   27.80
   4 -11   1  359.56   30.00
  -4 -11  -1  296.57   31.10
   4 -11   1  325.97   30.90
   4 -11   1  382.06   30.30
   4 -11   1  346.67   27.70
   4 -11   1  337.87   25.40
  -4 -11  -1  359.16   28.40
  -4 -11  -1  275.97   34.30
  -4 -11  -1  408.46   30.10
  -4 -11  -1  319.17   23.60
   4 -11   1  333.67   25.30
  -4  11  -1  358.76   28.90
  -4  11  -1  343.47   28.60
  -4  11  -1  328.07   23.70
  -4  11  -1  294.67   32.00
   4  11   1  362.26   28.90
   4  11   1  380.86   28.70
  -4  11  -1  342.57   33.10
   4  11   1  328.27   28.10
   4  11   1  318.27   32.60
  -4  11  -1  341.27   26.90
  -5 -11  -1   -8.50   10.70
  -5 -11  -1    1.60   12.50
   5 -11   1    2.20   12.70
  -5 -11  -1   -3.60    9.90
  -5 -11  -1   -1.80    9.20
   5 -11   1    5.80   12.40
   5 -11   1    7.90    3.20
   5 -11   1   20.70    6.70
  -5 -11  -1    6.50   10.60
   5 -11   1    9.20   11.50
   5 -11   1    1.60   12.60
  -5 -11  -1   12.40    7.20
   5  11   1  -16.40   11.30
  -5  11  -1   17.10   12.90
   5  11   1    5.90    8.60
  -5  11  -1   10.40    4.80
  -5  11  -1  -10.10   10.00
  -5  11  -1    3.70    8.10
  -5  11  -1   23.20    6.90
   5  11   1   11.30   10.30
  -5  11  -1    1.20   15.90
  -6 -11  -1   36.50   13.60
  -6 -11  -1   -5.40    8.20
   6 -11   1   -5.00   11.70
  -6 -11  -1   23.00   16.00
  -6 -11  -1   29.90   14.70
  -6 -11  -1    5.10   12.00
   6 -11   1   18.80   14.30
  -6 -11  -1   16.60    9.30
  -6 -11  -1   12.50   12.80
   6 -11   1   13.60    7.30
   6 -11   1   24.50   14.60
   6 -11   1   19.80   13.50
   6  11   1   38.70   11.20
  -6  11  -1   13.90    8.90
  -6  11  -1   -0.30    8.40
  -6  11  -1  -15.90   16.90
   6  11   1   14.10   12.90
  -6  11  -1    6.40   11.70
   6  11   1   22.40   13.50
   6  11   1   35.00    8.70
  -6  11  -1   25.10   13.70
  -7 -11  -1  148.39   20.20
   7 -11   1  156.28   23.60
   7 -11   1  165.68   24.20
  -7 -11  -1  150.98   19.80
   7 -11   1  143.59   22.60
  -7 -11  -1  130.79   27.20
   7 -11   1  146.79   24.40
   7 -11   1  147.09   18.10
  -7  11  -1   96.39   17.70
  -7  11  -1  154.08   13.90
  -7  11  -1  138.49   15.90
   7  11   1  177.18   24.20
   7  11   1  107.89   15.60
  -7  11  -1  126.69   17.00
   7  11   1  144.09   22.90
  -7  11  -1  143.49   21.60
   8 -11   1  156.28   29.50
   8 -11   1   65.09   22.20
  -8 -11  -1   -1.40   14.40
   8 -11   1   29.90   15.40
   8  11   1   -4.20   13.00
  -8  11  -1    7.70   12.70
   8  11   1   20.20   17.80
  -8  11  -1   -8.80    7.10
   9 -11   1  115.19   26.70
   9 -11   1   54.59   20.00
  -9 -11  -1   57.49   20.00
   9 -11   1   88.79   24.50
  -9 -11  -1   75.69   22.50
   9  11   1   54.39   19.70
  -9  11  -1   59.69   10.70
   9  11   1   52.49   20.50
  10 -11   1   38.30   40.90
 -10 -11  -1   -8.60   16.80
  10 -11   1   -1.20   15.30
  10 -11   1  -26.40   34.10
 -10 -11  -1   17.30   18.10
  10  11   1   16.50   20.50
 -11 -11  -1    0.40   18.50
  11 -11   1   13.20   17.30
  11 -11   1    0.70   16.40
  11 -11   1   12.50   18.20
 -11 -11  -1   43.40   19.50
  11  11   1    9.00   19.40
  12 -11   1   16.70   14.00
  12 -11   1   53.19   27.20
 -12 -11  -1   35.30   22.80
  12 -11   1   12.30   25.10
 -12 -11  -1   39.70   23.40
  12  11   1   19.60   15.20
 -13 -11  -1   17.00   22.30
 -13 -11  -1   -3.10   18.80
  13 -11   1   19.40   16.10
  13 -11   1   41.00   30.10
  13 -11   1   58.59   31.10
  13  11   1   11.20   13.10
  14 -11   1  106.69   37.30
 -14 -11  -1   39.40   26.70
  14 -11   1   59.69   32.50
 -14 -11  -1   -1.30   23.70
  14  11   1    2.30   13.00
  14 -12  -1   54.99   29.30
 -14 -12   1   -2.40   27.60
  14 -12  -1   51.79   32.30
 -14 -12   1   41.90   23.70
  14  12  -1    2.30   11.40
  13 -12  -1   20.80   29.70
 -13 -12   1   -9.20   20.90
 -13 -12   1   22.30   23.50
  13 -12  -1   27.40   29.40
  13  12  -1   -6.90    8.70
  12 -12  -1  177.88   31.00
 -12 -12   1  119.79   27.10
 -12 -12   1  110.39   30.00
  12 -12  -1  148.59   34.20
  12 -12  -1  185.08   35.30
  12  12  -1   64.79   20.60
  11 -12  -1   55.69   24.70
 -11 -12   1   39.20   23.00
  11 -12  -1   30.80   19.50
 -11 -12   1  -13.10   21.30
  11 -12  -1   -7.40   19.50
  11  12  -1   -9.20   19.30
  11  12  -1   -6.50    9.70
 -10 -12   1  403.16   42.20
  10 -12  -1  441.16   46.70
  10 -12  -1  485.25   61.69
  10 -12  -1  521.65   46.20
 -10 -12   1  332.27   49.10
  10  12  -1  380.86   50.29
  10  12  -1  500.25   48.80
  -9 -12   1   70.49   18.80
   9 -12  -1   20.60   24.00
   9 -12  -1   28.90   16.60
   9 -12  -1   60.69   21.10
   9 -12  -1   48.30   22.30
  -9 -12   1   60.59   22.50
   9  12  -1   68.69   21.20
   9  12  -1   45.40   17.80
   8 -12  -1  155.38   24.80
  -8 -12   1   80.29   23.30
   8 -12  -1  118.49   23.70
  -8 -12   1   93.19   19.20
  -8 -12   1   70.39   19.00
   8 -12  -1  158.38   34.60
  -8 -12   1   81.89   19.00
   8  12  -1   79.69   16.00
  -8  12   1   92.89   14.20
   8  12  -1  102.09   22.90
  -8  12   1  108.99   18.20
   8  12  -1   89.49   21.90
  -8  12   1  105.89   14.60
   7 -12  -1   18.50   12.40
  -7 -12   1   16.00    9.50
  -7 -12   1    4.40   13.10
  -7 -12   1   31.60   13.30
   7 -12  -1   18.50   15.30
   7 -12  -1   26.00   13.60
  -7 -12   1   29.70   13.30
   7 -12  -1   19.60   14.80
  -7 -12   1    2.30   11.50
   7 -12  -1   12.40    9.40
   7 -12  -1    9.60   13.70
   7  12  -1    3.10   13.20
   7  12  -1    9.70    8.50
  -7  12   1    8.50    7.70
   7  12  -1    9.00    9.00
  -7  12   1   17.90    8.60
  -7  12   1   22.60   12.80
   7  12  -1    8.50   10.70
  -7  12   1   13.80    9.00
   6 -12  -1   21.40   11.30
   6 -12  -1    4.80    7.30
   6 -12  -1   27.50   13.90
   6 -12  -1   18.00   16.00
   6 -12  -1   -1.30   11.40
  -6 -12   1    6.30   11.50
  -6 -12   1   -3.60   10.70
  -6 -12   1    4.70    9.20
  -6 -12   1   10.00   13.50
  -6 -12   1   26.30   12.70
  -6 -12   1   17.00   12.10
   6 -12  -1   12.40   10.70
  -6 -12   1   19.40   10.20
   6 -12  -1    5.70    7.40
   6  12  -1    7.50    9.80
  -6  12   1   13.80    8.60
  -6  12   1    8.90   11.70
  -6  12   1   14.60    9.40
  -6  12   1   -4.00    8.40
   6  12  -1    7.40   13.00
  -6  12   1   30.20   12.80
   6  12  -1   10.60    9.90
  -6  12   1    6.10    5.50
   6  12  -1  -14.90   12.50
   6  12  -1    2.60    6.50
  -6  12   1    2.60   15.90
  -5 -12   1   84.39   21.70
   5 -12  -1   72.89   11.70
   5 -12  -1   92.09   14.20
   5 -12  -1   91.69   17.60
   5 -12  -1  101.99   21.40
  -5 -12   1   85.29    9.00
  -5 -12   1   78.59   16.50
  -5 -12   1  109.59   18.40
   5 -12  -1   89.49   20.10
  -5 -12   1  103.89   16.50
   5 -12  -1  101.49   19.90
  -5  12   1   85.89   16.60
  -5  12   1   84.19   16.70
   5  12  -1   85.89   13.50
  -5  12   1   53.69   13.30
  -5  12   1   98.89   22.50
  -5  12   1   71.09   11.00
  -5  12   1   70.89   13.20
   5  12  -1   63.49   13.50
   5  12  -1   69.99   17.60
   4 -12  -1    3.30    6.30
  -4 -12   1    5.60   10.00
   4 -12  -1    4.00   10.50
   4 -12  -1    8.10    9.50
   4 -12  -1    4.00   11.20
  -4 -12   1   -0.60    6.30
   4 -12  -1    0.10    6.10
  -4 -12   1   -2.40    8.20
   4 -12  -1    0.80    9.20
   4 -12  -1   -9.30    9.40
   4 -12  -1    2.30    8.20
  -4 -12   1   -1.80    7.10
  -4  12   1  -10.10    7.60
  -4  12   1   -2.70   10.30
  -4  12   1   -2.30    5.00
   4  12  -1   -2.50    5.90
   4  12  -1    4.00    7.80
  -4  12   1    5.90    9.40
   4  12  -1   -0.70    7.20
  -4  12   1    2.40   11.10
  -4  12   1   -4.40    8.40
   4  12  -1   -9.00   10.90
  -4  12   1   -2.50    7.30
   3 -12  -1  336.97   30.00
  -3 -12   1  166.88   19.90
   3 -12  -1  204.18   20.20
   3 -12  -1  227.38   20.10
  -3 -12   1  246.08   21.80
  -3 -12   1  241.38   24.80
   3 -12  -1  210.78   30.70
   3 -12  -1  286.57   27.30
  -3 -12   1  252.17   27.80
  -3  12   1  235.38   27.90
  -3  12   1  207.88   18.00
  -3  12   1  191.68   20.00
   3  12  -1  191.08   24.20
  -3  12   1  202.78   23.00
   3  12  -1  239.28   33.20
  -3  12   1  186.68   21.60
  -3  12   1  234.88   25.50
  -3  12   1  201.48   23.10
   3  12  -1  180.28   18.70
   3  12  -1  271.07   27.90
  -2 -12   1  963.60   72.59
  -2 -12   1 1040.60   68.49
   2 -12  -1 1073.29   73.09
  -2 -12   1  867.31   73.39
  -2 -12   1 1113.89   67.99
  -2 -12   1 1003.30   67.09
   2 -12  -1 1045.90   64.69
   2 -12  -1 1039.90   66.59
   2 -12  -1 1029.30   67.99
   2 -12  -1  992.60   72.49
   2 -12  -1 1030.10   68.49
  -2  12   1  978.80   65.89
   2  12  -1 1022.80   69.19
  -2  12   1 1029.90   69.29
   2  12  -1  991.20   69.59
   2  12  -1 1021.90   67.29
   2  12  -1 1057.89   74.49
   2  12  -1  877.31   62.79
  -2  12   1 1096.89   71.69
  -2  12   1  970.50   73.09
  -2  12   1  840.22   70.79
  -2  12   1 1043.60   68.69
   1 -12  -1  311.67   28.20
   1 -12  -1  269.47   29.40
  -1 -12   1  258.47   22.30
  -1 -12   1  235.08   28.40
   1 -12  -1  248.88   22.20
  -1 -12   1  287.07   28.70
  -1 -12   1  264.87   22.20
   1 -12  -1  275.97   20.40
   1 -12  -1  267.37   21.50
   1 -12  -1  261.47   21.90
  -1  12   1  232.58   26.90
  -1  12   1  254.77   20.80
   1  12  -1  266.17   28.70
   1  12  -1  274.47   22.50
  -1  12   1  239.98   27.10
  -1  12   1  252.87   21.60
   1  12  -1  258.97   22.00
  -1  12   1  244.78   24.00
   1  12  -1  275.37   24.40
  -1  12   1  305.57   24.70
   1  12  -1  276.97   19.80
   0 -12  -1 3076.79  191.78
   0 -12  -1 3101.39  190.88
   0 -12   1 3122.89  198.68
   0 -12   1 2732.13  198.18
   0 -12  -1 3131.99  191.78
   0 -12   1 2923.01  191.28
   0 -12   1 3042.30  191.28
   0 -12   1 3083.89  193.68
   0 -12   1 3064.49  191.88
   0 -12  -1 2973.80  200.18
   0 -12  -1 3025.70  197.58
   0  12  -1 2915.91  191.38
   0  12   1 3083.49  191.58
   0  12   1 2744.33  199.18
   0  12   1 3132.49  195.68
   0  12  -1 3084.29  192.28
   0  12   1 3002.40  190.28
   0  12  -1 3085.49  198.88
   0  12   1 3099.39  194.08
   0  12   1 2967.70  198.28
   0  12  -1 2957.50  192.08
   0  12  -1 3007.90  193.98
  -1 -12  -1  331.87   36.50
   1 -12   1  358.46   28.50
  -1 -12  -1  390.76   33.40
  -1 -12  -1  324.27   28.00
   1 -12   1  318.77   32.90
   1 -12   1  367.86   26.30
  -1 -12  -1  365.96   26.80
   1 -12   1  368.56   27.90
  -1 -12  -1  363.56   24.70
  -1 -12  -1  372.86   28.20
   1 -12   1  394.66   27.70
   1 -12   1  387.16   34.40
   1  12   1  339.07   29.50
  -1  12  -1  347.17   27.10
   1  12   1  341.27   33.80
  -1  12  -1  400.26   35.00
   1  12   1  374.96   27.60
  -1  12  -1  344.67   26.60
  -1  12  -1  359.56   29.10
   1  12   1  399.16   30.40
   1  12   1  330.07   36.20
  -1  12  -1  369.46   30.50
   2 -12   1  667.53   50.09
  -2 -12  -1  751.12   56.29
   2 -12   1  749.73   57.29
   2 -12   1  733.93   48.40
   2 -12   1  770.82   52.39
  -2 -12  -1  632.34   57.79
   2 -12   1  679.03   54.29
  -2 -12  -1  710.53   51.49
   2 -12   1  754.92   51.29
  -2 -12  -1  754.02   50.99
  -2 -12  -1  743.23   50.39
  -2  12  -1  730.73   50.69
   2  12   1  770.52   57.49
  -2  12  -1  819.62   58.39
  -2  12  -1  746.53   52.79
   2  12   1  755.32   50.79
  -2  12  -1  710.33   49.99
  -2  12  -1  768.12   55.79
   2  12   1  718.93   52.89
   3 -12   1  217.98   21.90
   3 -12   1  237.28   21.70
  -3 -12  -1  205.18   27.00
   3 -12   1  242.98   22.50
  -3 -12  -1  223.08   22.20
   3 -12   1  231.38   24.00
  -3 -12  -1  196.38   20.80
  -3 -12  -1  308.57   35.00
   3 -12   1  201.78   20.00
   3 -12   1  200.38   17.50
   3 -12   1  218.08   27.00
   3  12   1  258.87   29.10
  -3  12  -1  221.88   20.90
   3  12   1  201.78   22.80
  -3  12  -1  232.88   29.80
  -3  12  -1  303.37   25.20
  -3  12  -1  201.48   17.30
   3  12   1  226.68   21.30
   3  12   1  239.58   20.30
  -3  12  -1  281.87   31.00
  -3  12  -1  180.68   18.90
   4 -12   1   66.69   12.30
  -4 -12  -1   65.69   13.60
   4 -12   1   77.29   16.00
  -4 -12  -1   70.79   12.50
   4 -12   1   87.69   16.40
   4 -12   1   75.39    9.90
   4 -12   1   70.89   12.90
  -4 -12  -1   65.19    7.20
  -4 -12  -1   43.30   15.10
   4 -12   1   59.79   11.60
   4 -12   1   86.79   17.70
  -4  12  -1   70.39    7.90
  -4  12  -1   71.39   10.90
  -4  12  -1   76.29   12.60
   4  12   1   81.09   13.40
   4  12   1   66.89   14.00
  -4  12  -1  119.59   22.70
  -4  12  -1   84.89   14.50
   4  12   1   79.19   18.40
  -4  12  -1   62.89   15.20
   4  12   1   64.89   15.50
   5 -12   1  185.08   17.00
   5 -12   1  225.58   28.20
  -5 -12  -1  183.88   31.20
  -5 -12  -1  216.98   30.00
  -5 -12  -1  199.28   21.40
   5 -12   1  185.78   19.90
   5 -12   1  171.78   14.40
   5 -12   1  198.98   20.70
   5 -12   1  226.18   27.40
   5 -12   1  238.68   24.80
  -5 -12  -1  218.68   23.40
  -5 -12  -1  232.28   27.00
  -5 -12  -1  202.18   16.40
   5 -12   1  215.08   26.00
   5  12   1  207.38   20.80
  -5  12  -1  283.37   37.80
  -5  12  -1  204.38   18.60
   5  12   1  161.38   20.60
  -5  12  -1  216.88   26.40
  -5  12  -1  185.38   20.10
  -5  12  -1  176.08   19.80
  -5  12  -1  220.38   15.60
  -6 -12  -1  107.59   24.00
   6 -12   1  113.09   21.50
   6 -12   1  104.69   20.10
   6 -12   1   99.99   15.60
  -6 -12  -1   84.09   16.80
  -6 -12  -1  116.49   13.40
   6 -12   1  139.79   21.10
   6 -12   1  114.89   20.00
  -6 -12  -1  107.79   18.30
  -6 -12  -1   79.49   19.00
  -6  12  -1   72.99   18.40
  -6  12  -1  104.79   19.80
   6  12   1   94.69   19.70
   6  12   1  101.19   17.40
  -6  12  -1   99.79   19.10
   6  12   1  108.09   15.30
  -6  12  -1  116.79   10.70
  -6  12  -1  100.49   14.80
  -6  12  -1  116.39   14.90
   7 -12   1   10.80   15.20
  -7 -12  -1   10.10   10.50
  -7 -12  -1  -22.70    8.60
   7 -12   1    4.60   14.60
   7 -12   1   22.40   17.40
   7 -12   1   10.60   13.80
  -7 -12  -1    6.70   13.60
   7  12   1   36.30   13.70
  -7  12  -1    6.20    9.50
  -7  12  -1  -12.20    8.30
   7  12   1   -5.00   13.90
  -7  12  -1   -1.60   11.10
   8 -12   1  249.78   29.40
  -8 -12  -1  258.67   31.10
   8 -12   1  281.27   34.20
   8 -12   1  306.87   31.60
  -8 -12  -1  259.97   34.20
  -8  12  -1  215.68   23.30
   8  12   1  265.37   32.20
   8  12   1  259.07   33.70
   9 -12   1  -21.40   19.70
   9 -12   1   33.30   18.50
  -9 -12  -1   39.80   16.50
  -9 -12  -1    6.80   20.00
   9 -12   1   10.90   20.40
  -9  12  -1   19.90    9.00
   9  12   1    5.90   17.10
   9  12   1    7.20   17.70
  10 -12   1  174.78   29.50
  10 -12   1  225.58   37.40
 -10 -12  -1  228.98   38.10
  10 -12   1  189.88   39.90
 -10 -12  -1  195.08   34.60
  10  12   1  252.77   35.70
  10  12   1  149.19   30.70
 -11 -12  -1    5.90   20.80
 -11 -12  -1   20.80   22.20
  11 -12   1   -0.10   19.30
  11 -12   1  -12.60   23.20
  11 -12   1   11.40   15.10
  11  12   1    3.00   17.50
 -12 -12  -1  107.49   26.60
 -12 -12  -1   67.29   27.20
  12 -12   1   41.80   17.70
  12 -12   1  107.19   27.30
  12 -12   1   92.99   32.20
  12  12   1   36.60   18.40
  13 -12   1    6.70   27.90
  13 -12   1   28.90   26.40
  13 -12   1    4.80   16.60
 -13 -12  -1  -26.80   20.90
 -13 -12  -1   11.40   21.60
  13  12   1    1.80   11.30
 -14 -12  -1    3.10   24.10
 -14 -13   1  -16.70   24.60
 -14 -13   1   60.79   25.90
  14 -13  -1   90.99   35.20
 -13 -13   1   47.90   29.50
  13 -13  -1  123.29   32.90
 -13 -13   1   82.79   24.50
  13 -13  -1   79.59   32.30
  13  13  -1   38.90   16.30
 -12 -13   1   15.20   19.60
 -12 -13   1   12.10   24.70
  12 -13  -1   48.80   25.10
  12 -13  -1   47.90   27.50
  12  13  -1   16.50   16.00
  11 -13  -1  315.97   41.90
 -11 -13   1  216.08   30.10
  11 -13  -1  204.68   32.00
 -11 -13   1  228.78   40.70
  11 -13  -1  275.87   39.10
  11  13  -1  153.88   29.70
 -10 -13   1   21.10   24.60
  10 -13  -1   24.40   19.10
  10 -13  -1   15.00   18.00
  10 -13  -1   34.70   27.10
 -10 -13   1   21.00   17.70
  10  13  -1  -25.90   18.60
  10  13  -1    5.50   20.60
  -9 -13   1   34.90   17.20
  -9 -13   1   69.79   24.20
   9 -13  -1   38.80   22.30
   9 -13  -1   23.80   20.30
   9 -13  -1   47.20   27.10
   9 -13  -1   36.00   16.40
   9  13  -1   59.49   21.60
   9  13  -1   40.10   19.80
  -9  13   1   53.39    9.90
  -8 -13   1   -5.80   13.20
   8 -13  -1   14.90   21.20
   8 -13  -1    0.30   12.30
  -8 -13   1    6.70   14.80
   8 -13  -1   24.20   19.30
  -8 -13   1    8.80   14.30
   8 -13  -1    1.70   15.70
  -8 -13   1   -7.60   11.60
  -8  13   1   -5.70    7.50
   8  13  -1   -5.00   16.30
  -8  13   1    6.10    9.00
   8  13  -1   10.90   19.10
   7 -13  -1   37.90   19.40
   7 -13  -1   65.09   13.20
  -7 -13   1   61.39   15.50
  -7 -13   1   61.09   13.30
   7 -13  -1   47.70   15.90
  -7 -13   1   33.20   15.80
  -7 -13   1   63.69   18.80
   7 -13  -1   58.09   16.60
  -7 -13   1   23.00   13.50
   7 -13  -1   73.59   19.00
   7 -13  -1   53.69   18.60
  -7  13   1   35.60   15.10
  -7  13   1   54.39   10.70
  -7  13   1   43.20   11.30
   7  13  -1   70.09   14.00
   7  13  -1   49.40   10.80
  -7  13   1   53.89   12.00
   7  13  -1   52.59   17.50
   7  13  -1   52.29   17.50
  -6 -13   1  -16.10   10.20
   6 -13  -1    6.40   13.00
  -6 -13   1    5.30    9.90
   6 -13  -1    1.70   10.10
   6 -13  -1   -4.90    8.10
   6 -13  -1    4.00   10.80
   6 -13  -1    7.10   13.40
  -6 -13   1   14.00    6.80
   6 -13  -1   10.60   12.30
  -6 -13   1  -19.00   12.90
  -6 -13   1    2.90    7.00
  -6 -13   1   20.50   13.20
  -6  13   1   18.40   11.00
  -6  13   1  -15.40    8.40
   6  13  -1   16.60    7.60
   6  13  -1    2.70   11.80
  -6  13   1    0.90    8.80
  -6  13   1  -17.10   16.50
  -6  13   1    8.40    7.20
   6  13  -1   -1.30    9.90
  -6  13   1  -17.10    9.80
   6  13  -1   12.20   13.20
   5 -13  -1    0.10    8.50
   5 -13  -1    2.00    9.60
  -5 -13   1  -11.20    7.00
   5 -13  -1  -14.30   10.80
   5 -13  -1   15.00   16.40
   5 -13  -1    9.50   12.30
   5 -13  -1   15.20   13.10
   5 -13  -1   -1.10    7.50
  -5 -13   1    6.80   11.60
  -5 -13   1    0.20    9.80
  -5 -13   1    1.90   13.20
   5 -13  -1  -10.70    9.80
  -5 -13   1    1.10   10.40
  -5  13   1    4.80   12.10
   5  13  -1   -0.90    8.90
  -5  13   1  -21.60   13.80
   5  13  -1   17.60   10.30
  -5  13   1    1.80    8.20
  -5  13   1  -15.50    8.00
   5  13  -1    5.50    6.80
  -5  13   1   10.10    9.30
  -5  13   1    0.00    7.20
  -5  13   1   10.10    7.00
   5  13  -1   -7.70   13.30
  -4 -13   1    9.80   13.60
   4 -13  -1   26.40   12.40
   4 -13  -1   27.70   13.20
  -4 -13   1    0.80    8.90
   4 -13  -1   12.60    8.00
  -4 -13   1   14.90   13.70
  -4 -13   1   14.10    8.50
   4 -13  -1    6.50    3.70
  -4 -13   1    1.60    9.20
   4 -13  -1  -13.60    7.10
   4 -13  -1    5.50    8.80
   4 -13  -1   23.60   13.90
   4 -13  -1   30.60   15.60
  -4  13   1   22.50   11.70
  -4  13   1   12.40   10.00
   4  13  -1   11.00   11.10
  -4  13   1   18.30    7.70
  -4  13   1  -11.40   10.00
  -4  13   1   12.50   10.50
   4  13  -1   12.90    8.60
  -4  13   1   22.70    9.30
  -4  13   1   15.20   13.20
   4  13  -1  -27.30   14.40
   3 -13  -1 1951.40  124.19
   3 -13  -1 1831.92  118.59
   3 -13  -1 1923.51  120.89
   3 -13  -1 1891.51  123.19
   3 -13  -1 1919.21  127.99
  -3 -13   1 1883.61  122.29
  -3 -13   1 1917.31  122.59
   3 -13  -1 1991.50  125.89
  -3 -13   1 1870.81  123.59
  -3 -13   1 1813.72  127.59
  -3 -13   1 1527.45  129.09
  -3  13   1 1818.32  128.39
   3  13  -1 1898.61  123.79
  -3  13   1 1875.51  124.89
  -3  13   1 1951.60  126.99
   3  13  -1 1813.62  123.79
  -3  13   1 2075.59  124.69
   3  13  -1 1908.81  129.39
  -3  13   1 1827.22  120.59
   3  13  -1 1792.62  121.89
   2 -13  -1   17.80    7.60
  -2 -13   1    4.40   14.50
  -2 -13   1   14.00    9.20
   2 -13  -1    3.60    7.20
   2 -13  -1   25.90   17.40
   2 -13  -1   19.40   18.90
  -2 -13   1   24.90   12.20
  -2 -13   1    8.30    7.90
   2 -13  -1   -0.80   10.20
  -2 -13   1    0.20    9.30
   2  13  -1    4.00   13.30
  -2  13   1   22.20   13.00
  -2  13   1   -3.60    9.40
  -2  13   1   14.70    6.40
  -2  13   1   17.40   10.70
   2  13  -1   20.30   10.20
   2  13  -1    2.50   10.00
   2  13  -1   15.10    2.50
  -2  13   1    6.30    7.50
   2  13  -1    9.30    8.30
  -2  13   1   15.80   12.70
   1 -13  -1 9588.74  585.44
   1 -13  -1 9323.17  594.34
   1 -13  -1 9441.76  586.14
  -1 -13   1 9732.43  587.04
  -1 -13   1 8397.36  594.24
   1 -13  -1 9696.33  587.04
   1 -13  -1 9397.36  587.44
  -1 -13   1 9567.44  587.24
   1 -13  -1 9392.86  594.24
  -1 -13   1 9263.97  593.34
  -1  13   1 9469.65  586.64
   1  13  -1 9402.86  587.74
  -1  13   1 9228.88  586.04
  -1  13   1 9521.85  589.14
  -1  13   1 9546.34  591.14
   1  13  -1 9290.27  586.64
  -1  13   1 8356.26  593.04
   1  13  -1 9999.00  595.44
   1  13  -1 9341.57  584.64
   1  13  -1 9156.68  590.04
   1  13  -1 9646.74  589.14
  -1  13   1 9293.37  593.84
   0 -13   1    4.50    8.00
   0 -13  -1   25.10   14.80
   0 -13   1    5.50    7.50
   0 -13  -1    0.40    8.10
   0 -13   1  -14.20   11.80
   0 -13  -1   13.80    6.80
   0 -13   1   12.40    8.10
   0 -13  -1   14.20    7.40
   0 -13  -1   17.30   11.80
   0 -13   1   16.00   11.80
   0 -13   1    6.30    7.00
   0  13  -1   16.80    6.80
   0  13   1    1.30    8.30
   0  13   1   11.10    6.70
   0  13   1    2.20    9.30
   0  13   1   -5.70   10.10
   0  13  -1   13.50    7.20
   0  13  -1   10.10    6.90
   0  13  -1   23.30   12.90
   0  13   1   16.30    6.90
   0  13  -1   -1.50    8.20
   0  13   1    2.00    8.70
   1 -13   1 7080.99  428.26
   1 -13   1 6937.01  428.16
   1 -13   1 6915.61  426.96
   1 -13   1 6738.03  429.96
  -1 -13  -1 6908.31  428.86
  -1 -13  -1 6366.76  437.36
  -1 -13  -1 7009.90  428.46
  -1 -13  -1 6742.73  425.66
  -1 -13  -1 7241.78  434.86
   1 -13   1 6569.74  434.56
  -1 -13  -1 6906.51  427.36
  -1  13  -1 7072.79  430.36
  -1  13  -1 6583.74  427.56
  -1  13  -1 6758.32  427.76
   1  13   1 6739.23  430.26
  -1  13  -1 6708.53  436.96
  -1  13  -1 6995.20  430.76
   1  13   1 6658.53  435.06
   1  13   1 6561.84  427.96
   1  13   1 6783.82  431.46
   2 -13   1   63.19   22.20
   2 -13   1   43.30    8.00
  -2 -13  -1   93.39   26.70
  -2 -13  -1   22.70   15.10
  -2 -13  -1   31.30   11.30
  -2 -13  -1   26.70   10.90
   2 -13   1   50.09   10.40
   2 -13   1   46.50   12.60
  -2 -13  -1   42.50   12.70
   2 -13   1  101.89   24.90
   2  13   1   35.80    8.70
  -2  13  -1   33.20    9.00
   2  13   1   30.40   13.80
   2  13   1   22.70   16.30
  -2  13  -1   30.70   10.10
  -2  13  -1    6.50   18.30
  -2  13  -1  120.29   22.20
  -2  13  -1   47.70   14.00
  -2  13  -1   35.70    8.80
   3 -13   1 1703.63  116.39
   3 -13   1 1736.03  114.29
   3 -13   1 1715.93  115.89
  -3 -13  -1 1800.12  117.09
  -3 -13  -1 1481.35  123.49
   3 -13   1 1735.13  121.19
  -3 -13  -1 1795.62  114.99
  -3 -13  -1 1831.72  115.89
   3 -13   1 1835.52  116.19
   3 -13   1 1741.13  111.99
  -3 -13  -1 1777.52  120.69
  -3  13  -1 1755.72  120.29
  -3  13  -1 1831.52  116.79
   3  13   1 1636.04  115.99
   3  13   1 1772.82  121.69
  -3  13  -1 1776.72  115.39
  -3  13  -1 1844.12  113.49
  -3  13  -1 1898.41  122.79
  -3  13  -1 1734.13  113.89
   3  13   1 1730.23  115.09
  -4 -13  -1    7.40   12.00
  -4 -13  -1    7.90   13.90
  -4 -13  -1   25.60   18.30
   4 -13   1   -6.20    6.10
   4 -13   1    0.00    9.90
   4 -13   1    7.80    8.60
   4 -13   1    0.50    8.30
  -4 -13  -1    8.50    3.10
  -4 -13  -1    4.40    9.40
   4 -13   1   23.70   10.40
  -4  13  -1    2.30    4.90
   4  13   1    0.90    8.50
   4  13   1   -0.80   10.40
   4  13   1    1.70    6.80
  -4  13  -1  -12.30   10.20
  -4  13  -1   10.00    9.70
   4  13   1   14.90   12.90
  -4  13  -1    3.10    6.70
  -4  13  -1   16.40   13.50
  -4  13  -1   13.80    9.50
   5 -13   1   32.40   15.60
   5 -13   1   27.70    7.30
   5 -13   1    3.70   12.30
  -5 -13  -1   22.70   14.60
   5 -13   1   44.70   11.40
   5 -13   1   24.10    8.10
  -5 -13  -1   34.40   18.20
  -5 -13  -1   24.10    6.50
   5 -13   1    2.20   11.30
   5 -13   1   19.30    7.10
   5 -13   1   22.70   13.90
  -5 -13  -1   46.50   13.30
  -5 -13  -1   12.50   12.50
  -5 -13  -1   31.20   12.00
  -5  13  -1   13.90    9.90
  -5  13  -1   28.10   12.90
   5  13   1   32.50   13.40
   5  13   1   11.40   13.30
  -5  13  -1   33.60    8.80
   5  13   1   33.70    8.50
  -5  13  -1   24.40    5.40
  -5  13  -1   25.70   17.40
  -5  13  -1    5.80   11.10
   5  13   1   40.80   10.10
  -5  13  -1   13.10    8.80
   6 -13   1    1.20   13.80
   6 -13   1  -11.40   12.90
   6 -13   1  -22.60    8.10
  -6 -13  -1  -11.90    8.30
  -6 -13  -1   -0.40    8.90
   6 -13   1   -5.70   12.70
  -6 -13  -1   -4.80    8.10
   6 -13   1  -12.30    6.20
  -6 -13  -1    0.90   12.80
   6  13   1  -13.30   11.10
  -6  13  -1    9.10    9.20
  -6  13  -1  -12.40    9.80
   6  13   1   -2.80   13.60
  -6  13  -1    0.50    4.80
   6  13   1   -3.20    7.20
  -6  13  -1    4.80   12.50
  -6  13  -1   -3.10    7.30
   7 -13   1   70.99   19.10
  -7 -13  -1   65.09   17.60
   7 -13   1   99.59   19.70
  -7 -13  -1   40.40   15.50
   7 -13   1   66.29   20.10
  -7 -13  -1   84.19   19.60
  -7 -13  -1   15.30   15.50
  -7  13  -1   64.19   13.00
   7  13   1   70.99   20.00
   7  13   1   65.69   18.80
  -7  13  -1   89.39   19.60
  -7  13  -1   68.69   12.60
   8 -13   1  -21.70   16.20
  -8 -13  -1   19.60   17.60
  -8 -13  -1  -16.20   16.00
   8 -13   1  -10.10   18.50
   8 -13   1    3.30   13.30
   8  13   1   22.80   18.00
  -8  13  -1   10.30    9.30
   8  13   1   -6.60   16.30
  -9 -13  -1   61.09   20.10
   9 -13   1   64.19   24.80
   9 -13   1   61.59   20.20
   9 -13   1   44.80   16.90
  -9 -13  -1   88.99   20.20
  -9  13  -1   78.89   12.90
   9  13   1   74.79   22.50
  10 -13   1    8.50   16.10
  10 -13   1  -25.70   19.80
 -10 -13  -1  -11.80   20.90
  10 -13   1   -5.70   21.40
  10  13   1   18.80   18.10
  10  13   1  -37.90   21.00
  11 -13   1   83.49   24.00
 -11 -13  -1  101.19   25.50
 -11 -13  -1   18.80   24.30
  11 -13   1   92.69   24.60
  11 -13   1   80.09   28.80
  11  13   1   83.49   25.00
  12 -13   1    8.80   19.90
 -12 -13  -1   -2.90   24.40
  12 -13   1   14.10   18.30
  12 -13   1   39.90   26.00
 -12 -13  -1   28.90   22.40
  12  13   1    8.40   16.20
  13 -13   1   32.20   24.30
 -13 -13  -1   -8.10   23.60
  13 -13   1   58.69   32.00
 -13 -13  -1   34.90   23.70
  13  13   1   13.00   15.20
 -14 -14   1  -26.70   25.70
 -14 -14   1    4.80   23.40
  13 -14  -1   37.00   23.20
  13 -14  -1    5.60   26.60
 -13 -14   1   43.40   22.80
 -13 -14   1   -3.00   24.30
  13  14  -1   12.70   14.90
  12 -14  -1   23.30   26.70
  12 -14  -1   72.09   28.80
 -12 -14   1   13.80   24.10
 -12 -14   1  -10.50   17.80
  12  14  -1   -5.10   14.50
 -11 -14   1   49.00   22.50
 -11 -14   1   77.49   22.20
  11 -14  -1   82.79   28.20
  11 -14  -1   65.19   27.10
  11  14  -1   42.00   19.50
 -10 -14   1   34.70   19.10
  10 -14  -1   35.50   19.00
  10 -14  -1   -3.10   17.90
  10  14  -1   -8.60   18.10
  10  14  -1    6.00   21.40
   9 -14  -1   75.79   24.50
  -9 -14   1   55.79   19.70
   9 -14  -1   85.39   21.40
   9 -14  -1   80.99   23.20
  -9 -14   1   55.39   23.00
   9 -14  -1   98.59   29.60
   9  14  -1   70.69   21.90
  -9  14   1   59.69   12.10
  -8 -14   1   51.89   17.70
   8 -14  -1   70.89   21.90
  -8 -14   1    9.70   12.30
  -8 -14   1   49.10   19.40
  -8 -14   1   19.30   15.90
   8 -14  -1   72.29   21.10
   8 -14  -1   79.59   19.10
   8 -14  -1   28.70   19.70
   8  14  -1   47.10   16.30
   8  14  -1   36.40   20.30
  -8  14   1   38.50   11.80
  -8  14   1   35.40   10.50
  -7 -14   1   -9.20   10.90
   7 -14  -1    3.20   14.40
  -7 -14   1   -2.50   12.10
   7 -14  -1    7.60   11.90
   7 -14  -1   15.70   12.60
  -7 -14   1    1.90   15.00
  -7 -14   1    9.70   13.80
   7 -14  -1   -7.40   16.70
  -7  14   1   26.10   15.60
  -7  14   1   16.50    9.80
   7  14  -1    8.50   14.50
   7  14  -1    4.70   10.20
   7  14  -1   10.20   17.10
  -7  14   1   28.00   10.30
  -7  14   1   14.50    8.80
   6 -14  -1   -0.70   14.10
   6 -14  -1  -12.40    8.10
   6 -14  -1   -4.20    9.90
   6 -14  -1    6.40   10.80
  -6 -14   1    3.70   12.20
   6 -14  -1  -17.30   13.60
  -6 -14   1  -13.30   11.10
   6 -14  -1   11.80   13.20
  -6 -14   1   -0.20    6.30
   6 -14  -1    9.10    7.80
  -6 -14   1    0.90   12.10
   6  14  -1   -7.00    7.00
  -6  14   1    5.00    8.30
  -6  14   1   -6.80   12.50
  -6  14   1   -9.50    8.10
   6  14  -1   -4.50   14.40
  -6  14   1   -8.20   10.90
   6  14  -1  -15.90    8.90
  -6  14   1    0.10    6.20
   5 -14  -1    5.50    6.70
   5 -14  -1   15.00   10.30
  -5 -14   1   -5.30   10.80
   5 -14  -1   -3.60   11.70
   5 -14  -1   -3.30   10.10
  -5 -14   1   -8.00    9.70
   5 -14  -1  -17.70    6.80
  -5 -14   1   -8.30    9.40
   5 -14  -1  -12.50   12.50
  -5 -14   1   13.30   12.00
   5 -14  -1   -8.90    7.90
  -5 -14   1    4.80   14.80
   5 -14  -1   -7.40   12.00
   5  14  -1   -0.30    8.30
  -5  14   1   -1.40    9.50
  -5  14   1    7.40    6.70
   5  14  -1    3.70   14.60
  -5  14   1    5.10    9.70
   5  14  -1   16.60    8.60
   5  14  -1   -2.70   10.10
  -5  14   1    5.80    9.40
  -5  14   1  -10.40   12.90
  -5  14   1    0.20   10.20
  -5  14   1    3.20    9.30
  -4 -14   1  208.48   20.80
   4 -14  -1  188.58   22.60
   4 -14  -1  176.88   23.50
  -4 -14   1  152.28   24.10
   4 -14  -1  223.78   26.10
   4 -14  -1  176.38   18.90
  -4 -14   1  148.49   23.80
   4 -14  -1  166.18   17.10
  -4 -14   1  158.58   29.20
  -4  14   1  149.88   21.20
  -4  14   1  166.98   23.40
  -4  14   1  149.69   22.00
   4  14  -1  157.68   24.50
   4  14  -1  141.19   19.00
  -4  14   1  162.98   18.90
   4  14  -1  172.38   17.00
  -4  14   1  162.38   15.90
  -4  14   1  132.19   22.70
   4  14  -1  143.79   18.90
  -4  14   1  178.18   26.60
  -3 -14   1    4.80    7.10
   3 -14  -1    7.00   12.50
   3 -14  -1    0.70    4.30
  -3 -14   1   -2.20    7.10
  -3 -14   1   10.20    7.60
   3 -14  -1   26.10   15.50
   3 -14  -1   -5.60    9.40
   3 -14  -1   18.20   12.60
  -3 -14   1    0.30   12.80
   3 -14  -1    1.40    6.90
  -3  14   1    5.00   10.90
  -3  14   1  -18.90    8.20
  -3  14   1    2.80   11.20
  -3  14   1   -7.50    7.70
   3  14  -1   -6.00    8.40
  -3  14   1   11.50   12.10
   3  14  -1   -8.40   12.40
  -3  14   1    5.90    6.10
   2 -14  -1  595.34   50.49
  -2 -14   1  678.33   52.09
  -2 -14   1  617.84   45.70
  -2 -14   1  614.04   44.10
   2 -14  -1  613.54   51.39
  -2 -14   1  648.84   45.50
  -2 -14   1  513.35   51.99
   2 -14  -1  650.33   41.80
   2 -14  -1  614.34   45.40
   2 -14  -1  639.84   43.90
   2 -14  -1  619.44   46.00
   2  14  -1  634.44   47.10
  -2  14   1  629.54   43.30
  -2  14   1  581.64   50.99
   2  14  -1  591.84   47.00
  -2  14   1  701.43   49.50
   2  14  -1  618.04   44.60
  -2  14   1  572.24   51.19
   2  14  -1  627.24   39.30
  -2  14   1  608.74   47.00
  -2  14   1  618.54   45.60
   2  14  -1  654.73   53.19
   1 -14  -1   37.50    8.50
   1 -14  -1   51.99   21.10
   1 -14  -1   58.89   12.60
  -1 -14   1   45.10   11.20
  -1 -14   1   37.30   14.00
  -1 -14   1   22.70   19.80
   1 -14  -1   27.50    8.60
   1 -14  -1   43.20   16.20
  -1 -14   1   31.30   10.50
   1 -14  -1   39.60   12.00
  -1  14   1   22.20   20.70
   1  14  -1   44.50   15.70
   1  14  -1   20.90    9.20
  -1  14   1   29.10    8.10
   1  14  -1   40.90    8.30
  -1  14   1   43.50   30.70
   1  14  -1   37.40   12.10
   1  14  -1   45.40   12.10
  -1  14   1   20.60   11.50
  -1  14   1   29.20   12.00
  -1  14   1   29.40   10.40
   0 -14  -1   43.60   16.10
   0 -14  -1   34.70    9.90
   0 -14   1   50.39   16.10
   0 -14   1   35.40    9.30
   0 -14   1   34.50   10.50
   0 -14   1   33.50   20.30
   0 -14  -1   18.90   21.10
   0 -14   1   31.60   10.20
   0 -14   1   46.70   11.20
   0 -14  -1   49.00   10.20
   0 -14  -1   42.30   10.00
   0  14   1   61.29   14.80
   0  14   1   40.20    8.60
   0  14   1   38.00    8.30
   0  14   1   55.99   20.00
   0  14  -1   46.90   15.20
   0  14  -1   39.30   12.60
   0  14  -1   40.70    9.80
   0  14   1   26.90   13.70
   0  14   1   32.60   12.00
   0  14  -1   28.50    9.30
  -1 -14  -1    9.70    6.00
   1 -14   1    4.60    7.90
  -1 -14  -1   25.80    8.90
   1 -14   1   10.10    8.40
   1 -14   1   15.70   15.30
  -1 -14  -1   16.70    9.30
  -1 -14  -1   25.60   17.80
  -1 -14  -1   14.40    8.90
  -1 -14  -1    5.60   13.10
   1 -14   1   20.20    9.10
   1 -14   1   12.30    7.60
   1 -14   1   15.00   12.20
  -1  14  -1   13.90   10.90
  -1  14  -1   13.30    7.70
   1  14   1   -4.00    6.40
   1  14   1    3.00    7.40
  -1  14  -1  -10.70   10.30
  -1  14  -1   27.80    8.00
   1  14   1   24.70   11.00
   1  14   1   16.10   14.00
   1  14   1   12.70    5.20
  -1  14  -1   18.80   14.40
  -2 -14  -1  129.79   16.80
   2 -14   1  131.89   16.10
  -2 -14  -1  122.79   26.90
  -2 -14  -1  141.79   16.10
   2 -14   1  119.69   13.30
  -2 -14  -1  134.19   17.70
   2 -14   1  121.19   16.80
  -2 -14  -1  121.69   20.80
   2 -14   1  139.59   17.50
   2 -14   1  153.38   24.00
   2 -14   1  131.79   23.00
  -2  14  -1  140.99   23.80
   2  14   1  128.99   18.10
  -2  14  -1  128.49   13.70
  -2  14  -1  177.58   23.20
   2  14   1  146.49   16.20
  -2  14  -1  141.69   15.80
   2  14   1  172.48   25.20
  -2  14  -1  120.29   17.50
   2  14   1  161.48   17.10
  -3 -14  -1   22.00   18.50
  -3 -14  -1    7.30    8.10
  -3 -14  -1    7.50    9.20
  -3 -14  -1  -12.30    7.70
   3 -14   1    0.80    6.00
   3 -14   1    8.80   16.20
  -3 -14  -1  -15.60   12.40
   3 -14   1   11.90    9.60
   3 -14   1   -4.70   10.60
   3 -14   1   14.70   14.20
   3 -14   1    8.60    8.80
  -3  14  -1    6.60    8.90
  -3  14  -1   12.10   13.50
   3  14   1    2.40   14.50
  -3  14  -1   -9.70    8.10
   3  14   1    8.50    9.10
  -3  14  -1    2.20    5.90
  -3  14  -1   -4.20   11.30
  -3  14  -1   -4.10    5.80
   3  14   1    2.50    8.30
  -4 -14  -1   91.89   19.60
   4 -14   1   68.49   13.80
  -4 -14  -1   88.79   21.60
   4 -14   1   95.29   11.60
  -4 -14  -1   71.19   17.90
  -4 -14  -1   66.29   16.10
  -4 -14  -1   66.29   14.60
   4 -14   1   95.99   13.80
   4 -14   1   98.29   17.70
   4 -14   1  104.39   17.00
  -4  14  -1   66.99   14.30
  -4  14  -1   83.99    9.60
   4  14   1   87.59   14.50
   4  14   1   83.89   20.00
   4  14   1   87.59   13.90
  -4  14  -1   88.59   19.40
  -4  14  -1  103.99   13.10
   4  14   1   70.39   15.00
  -4  14  -1   70.69   16.30
   5 -14   1   19.90   15.20
   5 -14   1    7.90    8.80
   5 -14   1   22.10   11.00
  -5 -14  -1   16.70   12.70
   5 -14   1   15.30    7.20
   5 -14   1   10.10    7.90
  -5 -14  -1   -4.60    9.60
   5 -14   1   15.50   16.20
  -5 -14  -1    0.90   14.40
  -5 -14  -1   -1.90    9.10
   5 -14   1    4.00   13.80
   5 -14   1    6.00    8.00
  -5 -14  -1   13.90    5.00
  -5 -14  -1   13.50   15.00
   5  14   1   15.30    8.40
  -5  14  -1   -9.20   10.30
  -5  14  -1    7.00    9.40
  -5  14  -1   16.30    9.30
  -5  14  -1    8.80   17.30
  -5  14  -1   10.30    5.00
  -5  14  -1    8.80   10.60
   5  14   1    9.20   12.60
  -5  14  -1   -0.40    7.30
   5  14   1   25.00   14.30
  -6 -14  -1  -11.20   12.60
  -6 -14  -1   -3.60   13.70
   6 -14   1   -9.00   13.90
   6 -14   1  -15.60   11.10
   6 -14   1   -1.20   13.30
  -6 -14  -1   18.20   13.60
  -6 -14  -1    8.60    7.00
   6 -14   1   25.40   16.80
  -6  14  -1    2.70    8.00
  -6  14  -1    1.30    4.70
   6  14   1    0.40   13.80
  -6  14  -1    6.90    8.60
  -6  14  -1  -10.30    9.80
  -6  14  -1   -1.90   13.60
   6  14   1  -11.50   13.40
  -7 -14  -1  -14.10   14.10
  -7 -14  -1    7.30   15.00
   7 -14   1   35.90   17.30
   7 -14   1   15.90   14.20
   7 -14   1    4.80   16.60
  -7 -14  -1  -15.60   14.40
   7  14   1   32.30   18.00
  -7  14  -1   22.60   10.00
  -7  14  -1  -11.30    8.90
   7  14   1    9.40   13.40
   8 -14   1   55.59   17.70
   8 -14   1   78.19   23.30
   8 -14   1   45.70   17.80
  -8 -14  -1   49.00   18.00
  -8 -14  -1   57.99   22.90
   8  14   1   67.59   21.50
   8  14   1   50.09   19.20
  -8  14  -1   59.09   13.00
   9 -14   1   -2.30   20.80
  -9 -14  -1  -10.40   16.30
   9 -14   1   -9.00   21.00
   9 -14   1   18.00   16.20
  -9 -14  -1  -22.90   18.00
   9  14   1   -7.40   20.80
   9  14   1   10.80   16.30
  -9  14  -1   -7.50    9.60
  10 -14   1   27.40   26.50
  10 -14   1   39.50   15.60
  10 -14   1   32.10   24.80
 -10 -14  -1   49.99   22.60
 -10 -14  -1   36.00   22.30
  10  14   1   59.49   23.20
  10  14   1   61.29   27.20
 -11 -14  -1    5.70   20.00
  11 -14   1  -12.60   23.60
  11 -14   1   38.30   25.40
 -11 -14  -1    9.10   22.10
  11 -14   1   13.80   18.20
  11  14   1   25.00   20.90
 -12 -14  -1   38.00   24.10
  12 -14   1   16.70   28.00
  12 -14   1    6.70   15.80
  12 -14   1   37.30   26.50
 -12 -14  -1  -22.60   22.30
  12  14   1   -7.10   16.40
  13 -14   1   39.80   29.60
 -13 -14  -1   37.60   26.60
  13 -14   1   80.89   33.40
 -13 -14  -1   -1.60   23.80
  13  14   1    1.80   12.40
  13 -15  -1    7.30   22.10
 -13 -15   1   -0.80   23.00
  13 -15  -1   -3.90   27.50
 -13 -15   1  -17.70   23.50
  13  15  -1    1.50   13.20
  12 -15  -1   -1.10   17.90
 -12 -15   1  -13.80   23.50
  12 -15  -1   19.00   26.60
 -12 -15   1   16.00   21.90
  12  15  -1   -1.70   13.30
 -11 -15   1    2.20   18.80
 -11 -15   1   29.40   26.10
  11 -15  -1   56.49   25.50
  11 -15  -1   22.30   25.00
  11  15  -1    5.20   12.60
  10 -15  -1   22.40   18.80
  10 -15  -1   36.00   23.40
 -10 -15   1   10.10   23.80
  10 -15  -1    6.00   22.70
  10  15  -1  -21.50   23.70
  10  15  -1    2.20   18.40
  -9 -15   1    9.50   17.00
   9 -15  -1   21.90   21.20
   9 -15  -1   -7.00   14.50
  -9 -15   1   28.80   21.50
   9 -15  -1   29.90   20.90
  -9 -15   1   -0.60   16.50
   9  15  -1  -35.50   20.30
  -9  15   1   13.50    9.80
   9  15  -1   28.30   19.70
  -8 -15   1   85.29   19.50
  -8 -15   1   37.20   22.10
  -8 -15   1   34.70   18.30
  -8 -15   1   41.50   17.30
   8 -15  -1   79.29   20.30
   8 -15  -1  157.18   30.50
   8 -15  -1   51.69   22.90
   8 -15  -1   82.99   22.80
   8  15  -1   86.39   23.40
  -8  15   1   64.19   13.20
   8  15  -1   75.39   20.30
   7 -15  -1    5.30   13.20
  -7 -15   1   -0.80   14.00
  -7 -15   1   52.49   16.50
   7 -15  -1   -7.10   11.50
   7 -15  -1   18.40   15.90
  -7 -15   1   20.60   16.50
   7 -15  -1   19.40   17.50
  -7 -15   1    6.10    8.90
  -7  15   1    7.80   10.40
  -7  15   1   32.20   10.80
  -7  15   1    6.50    7.60
   7  15  -1    3.40   11.50
   7  15  -1   26.80   20.00
   6 -15  -1    1.20   14.50
  -6 -15   1  -16.50   12.00
  -6 -15   1   16.00   14.90
   6 -15  -1    6.10   16.90
   6 -15  -1   10.90   14.30
   6 -15  -1    3.70   15.20
  -6 -15   1    4.40   14.10
   6 -15  -1   11.00   11.70
   6 -15  -1  -12.40   10.30
  -6  15   1    1.10   12.60
   6  15  -1    8.70    9.00
  -6  15   1    2.90    8.30
  -6  15   1   15.80    9.40
  -6  15   1  -13.60   13.00
   6  15  -1    0.50   17.00
  -6  15   1   -6.40    8.00
   5 -15  -1    5.00   10.00
  -5 -15   1   27.50   13.80
  -5 -15   1   -3.00    8.60
  -5 -15   1   45.20   16.10
   5 -15  -1   19.10   14.40
   5 -15  -1   -5.10   14.80
   5 -15  -1    9.30   10.20
  -5 -15   1   -6.60   10.40
   5 -15  -1   -6.60   12.00
   5 -15  -1   16.50   14.30
   5 -15  -1   -2.40   12.00
  -5  15   1   20.70   10.40
  -5  15   1   34.90   19.50
   5  15  -1    5.80   16.10
  -5  15   1   18.40   11.80
  -5  15   1   36.60   14.50
  -5  15   1   -9.30    8.30
  -5  15   1    9.50   11.00
   5  15  -1   20.20    9.30
  -5  15   1   17.50    8.00
   5  15  -1   15.10   11.00
   4 -15  -1  484.35   39.30
  -4 -15   1  510.35   38.90
  -4 -15   1  458.95   39.70
  -4 -15   1  525.95   46.80
  -4 -15   1  410.56   45.40
   4 -15  -1  502.65   39.30
   4 -15  -1  523.45   36.90
   4 -15  -1  480.15   40.10
   4 -15  -1  464.75   40.10
  -4 -15   1  491.05   37.70
   4 -15  -1  489.25   37.60
   4  15  -1  438.36   38.80
  -4  15   1  538.85   45.80
  -4  15   1  512.75   39.50
  -4  15   1  435.56   40.00
   4  15  -1  528.85   46.40
  -4  15   1  488.95   38.50
  -4  15   1  500.15   42.80
   4  15  -1  448.86   38.30
   4  15  -1  456.05   36.80
  -4  15   1  471.55   45.30
  -4  15   1  477.75   35.20
   3 -15  -1    8.50    5.40
  -3 -15   1    6.90    9.00
  -3 -15   1   19.00   17.10
  -3 -15   1    4.70    9.00
   3 -15  -1   11.40   14.20
   3 -15  -1   15.60   16.00
  -3 -15   1   16.20   14.50
   3 -15  -1   27.40   12.90
   3 -15  -1   22.50    8.80
   3 -15  -1   35.50   12.60
  -3 -15   1    6.50   11.50
   3  15  -1    0.60   10.10
   3  15  -1    8.10    8.70
   3  15  -1   19.80   14.60
  -3  15   1    7.30    6.70
  -3  15   1  -10.90   14.10
  -3  15   1   21.20   12.80
   3  15  -1   35.70   10.20
  -3  15   1   22.60   14.00
  -3  15   1   37.20   16.80
  -2 -15   1  644.94   58.99
   2 -15  -1  716.63   51.89
  -2 -15   1  799.22   59.19
   2 -15  -1  746.93   58.49
  -2 -15   1  714.03   51.59
   2 -15  -1  716.93   47.60
  -2 -15   1  712.83   51.09
   2 -15  -1  803.62   58.59
   2 -15  -1  737.93   51.49
  -2 -15   1  727.63   49.99
   2 -15  -1  717.23   49.70
  -2  15   1  677.43   54.89
   2  15  -1  719.43   53.19
  -2  15   1  670.13   51.09
   2  15  -1  670.83   58.59
   2  15  -1  700.33   64.39
  -2  15   1  645.14   56.49
  -2  15   1  655.23   48.80
   2  15  -1  702.23   44.80
  -2  15   1  763.02   53.59
  -2  15   1  714.43   58.39
   1 -15  -1   17.90   17.40
   1 -15  -1    6.60    8.30
   1 -15  -1   28.60   11.50
  -1 -15   1   24.10   10.50
  -1 -15   1   12.40   10.30
   1 -15  -1   12.70   15.00
  -1 -15   1   20.60   14.40
   1 -15  -1   26.40   11.00
  -1 -15   1   44.00   16.80
   1 -15  -1   21.20    8.80
   1  15  -1   24.70   12.50
  -1  15   1   22.10    8.40
   1  15  -1   43.20   10.20
  -1  15   1   36.20   11.20
   1  15  -1   23.70    7.80
  -1  15   1   17.80   12.10
   1  15  -1   29.70   17.20
  -1  15   1   22.20   13.50
  -1  15   1    4.80   12.20
   1  15  -1   19.10   11.60
  -1  15   1   50.79   16.40
   0 -15  -1   -4.60   12.60
   0 -15   1   -5.30    6.60
   0 -15   1  -13.40    8.70
   0 -15   1   15.70   13.90
   0 -15   1   12.80    8.90
   0 -15   1    6.50    5.90
   0 -15  -1    4.80    7.80
   0 -15  -1   16.90    8.00
   0 -15  -1   -9.30   10.70
   0 -15   1   -1.00    8.50
   0 -15  -1   13.60    8.50
   0  15  -1    8.80   10.90
   0  15  -1   -2.70    8.10
   0  15   1  -15.30    8.40
   0  15  -1    4.60    8.20
   0  15   1   19.50    8.00
   0  15   1    4.30    8.00
   0  15  -1   -4.40    7.30
   0  15   1   -5.70   13.50
   0  15   1   -2.90    9.50
   0  15   1    8.10   12.50
   0  15  -1    8.00   14.70
   0  15  -1    6.30    9.30
  -1 -15  -1  331.57   26.00
  -1 -15  -1  338.77   35.60
  -1 -15  -1  358.46   27.40
  -1 -15  -1  313.07   34.40
  -1 -15  -1  312.57   28.50
   1 -15   1  374.66   36.90
   1 -15   1  331.77   26.20
   1 -15   1  314.17   29.10
   1 -15   1  306.07   34.30
   1 -15   1  342.07   28.00
   1 -15   1  376.56   27.70
  -1  15  -1  357.06   36.60
   1  15   1  321.47   34.60
   1  15   1  354.46   31.20
  -1  15  -1  320.37   29.30
  -1  15  -1  365.96   31.60
  -1  15  -1  366.66   32.00
  -1  15  -1  326.77   27.00
   1  15   1  347.77   27.60
  -1  15  -1  358.06   27.40
   1  15   1  323.97   30.30
   1  15   1  316.47   23.50
  -2 -15  -1  824.62   58.29
   2 -15   1  846.72   57.49
   2 -15   1  890.61   58.29
  -2 -15  -1  933.01   66.29
   2 -15   1  855.71   55.09
   2 -15   1  825.52   64.49
   2 -15   1  864.31   66.09
   2 -15   1  843.02   59.69
  -2 -15  -1  796.32   56.49
  -2 -15  -1  853.91   59.19
  -2 -15  -1  758.02   73.79
   2  15   1  814.72   60.19
   2  15   1  781.72   59.99
  -2  15  -1  776.02   56.49
  -2  15  -1  831.92   59.69
  -2  15  -1  768.42   55.69
  -2  15  -1  807.22   60.59
   2  15   1  794.02   65.89
  -2  15  -1  810.02   65.99
  -3 -15  -1  112.19   23.50
   3 -15   1  136.89   13.60
  -3 -15  -1  150.08   17.80
   3 -15   1  144.89   17.60
  -3 -15  -1  126.09   27.80
  -3 -15  -1  119.49   19.10
   3 -15   1  157.48   20.70
  -3 -15  -1  135.19   17.40
   3 -15   1  156.58   17.30
   3 -15   1  179.48   23.50
   3 -15   1  116.99   22.90
   3  15   1  143.09   16.40
  -3  15  -1  115.99   18.80
   3  15   1  123.09   17.20
  -3  15  -1  169.38   26.20
  -3  15  -1  145.19   13.90
   3  15   1  142.59   18.90
  -3  15  -1  131.19   15.90
  -3  15  -1  144.69   22.60
  -3  15  -1  110.49   22.70
   3  15   1  129.99   23.50
  -3  15  -1  144.79   18.30
   4 -15   1  350.26   36.40
   4 -15   1  341.27   32.90
  -4 -15  -1  335.27   29.60
   4 -15   1  357.06   30.30
   4 -15   1  395.46   30.60
  -4 -15  -1  310.37   43.50
  -4 -15  -1  309.57   30.90
   4 -15   1  336.77   29.30
  -4 -15  -1  393.16   33.40
  -4 -15  -1  302.17   51.59
   4 -15   1  330.87   25.80
  -4  15  -1  304.97   34.80
  -4  15  -1  313.87   35.00
   4  15   1  320.77   29.70
   4  15   1  363.46   31.00
  -4  15  -1  370.66   31.80
  -4  15  -1  349.37   30.00
   4  15   1  394.46   38.80
  -4  15  -1  393.76   37.40
  -5 -15  -1   65.99   16.70
   5 -15   1   91.79   15.70
   5 -15   1   91.29   18.50
   5 -15   1   51.49   17.30
  -5 -15  -1   41.70   16.20
  -5 -15  -1   71.19    6.20
  -5 -15  -1   75.99   20.40
   5 -15   1   65.49   18.10
   5 -15   1   64.39   10.50
   5 -15   1   77.49   17.60
   5 -15   1   83.39   14.00
  -5 -15  -1   89.09   15.70
  -5  15  -1   73.19    8.90
  -5  15  -1   70.69   12.40
   5  15   1   89.29   21.80
   5  15   1   83.89   17.10
  -5  15  -1   87.49   17.20
  -5  15  -1   80.69   26.10
  -5  15  -1   81.69   16.20
  -5  15  -1   50.39   17.00
  -5  15  -1   50.99   13.60
   6 -15   1   73.19   16.90
   6 -15   1   73.49   18.90
  -6 -15  -1   56.09   17.50
  -6 -15  -1   60.49   17.40
  -6 -15  -1   56.79   18.90
   6 -15   1   79.69   20.80
  -6  15  -1   54.79   14.20
  -6  15  -1   47.60   16.60
  -6  15  -1   73.39   18.90
   6  15   1   63.79   18.00
   6  15   1   74.59   19.90
  -6  15  -1   54.49   11.70
  -7 -15  -1   -8.50   10.60
  -7 -15  -1  -12.60   14.70
   7 -15   1   -0.20   17.90
   7 -15   1   -7.60   16.40
  -7 -15  -1   20.00   17.60
   7 -15   1   10.10   17.20
  -7  15  -1   14.20   11.90
   7  15   1   -6.80   12.40
   7  15   1   38.20   18.40
   8 -15   1   81.89   22.10
   8 -15   1  143.09   25.20
  -8 -15  -1  102.29   27.50
  -8 -15  -1   98.89   23.00
   8 -15   1  107.79   26.10
  -8  15  -1  104.09   16.00
   8  15   1  101.09   27.20
   8  15   1  109.29   24.60
  -9 -15  -1    6.70   18.20
   9 -15   1   16.10   24.70
   9 -15   1   -2.20   17.10
  -9 -15  -1   -8.20   19.70
   9 -15   1    8.80   17.20
  -9  15  -1   13.50   10.50
   9  15   1   -6.70   24.20
   9  15   1  -16.90   18.90
  10 -15   1   26.20   22.60
 -10 -15  -1   16.40   18.60
  10 -15   1   53.19   26.20
 -10 -15  -1   35.70   23.40
  10 -15   1   57.09   28.40
  10  15   1   20.70   22.20
  11 -15   1    8.00   25.80
 -11 -15  -1    9.50   22.90
  11 -15   1   11.80   17.10
 -11 -15  -1  -50.49   21.40
  11 -15   1   31.20   23.70
  11  15   1   -1.60   18.90
  12 -15   1   -3.00   18.40
  12 -15   1    5.80   26.40
 -12 -15  -1   34.30   22.80
 -12 -15  -1   16.10   23.50
  12  15   1    5.40   17.80
 -13 -15  -1    7.00   21.90
 -13 -15  -1   29.20   26.00
  13 -16  -1   43.30   38.20
 -13 -16   1  -41.60   26.60
 -13 -16   1   21.20   21.70
  13 -16  -1  -61.79   27.70
  13  16  -1   -2.60   13.70
 -12 -16   1    2.00   25.90
  12 -16  -1   38.70   30.00
  12 -16  -1   78.09   30.30
 -12 -16   1   27.90   22.40
  12  16  -1    3.50   15.60
 -11 -16   1  -29.30   22.40
 -11 -16   1    0.30   20.80
  11 -16  -1   14.00   17.70
  11 -16  -1    5.80   18.20
  11  16  -1    9.10   18.30
  10 -16  -1   28.20   22.90
 -10 -16   1   49.90   22.30
  10 -16  -1   32.50   23.80
 -10 -16   1   20.40   24.10
  10  16  -1    6.20   27.50
  10  16  -1   22.80   21.20
   9 -16  -1   38.30   24.70
  -9 -16   1   34.60   16.90
  -9 -16   1   41.40   23.30
   9 -16  -1   -3.50   19.00
   9 -16  -1   19.20   23.00
  -9 -16   1   51.39   19.50
  -9  16   1   34.50   12.10
   9  16  -1  -13.10   25.00
   8 -16  -1   14.80   21.80
   8 -16  -1  -12.80   16.50
  -8 -16   1   19.10   19.50
   8 -16  -1    4.70   19.40
  -8 -16   1   -9.20   14.30
  -8 -16   1   -1.40   15.70
   8 -16  -1    7.10   18.20
   8  16  -1   -4.20   21.00
  -8  16   1  -10.30    9.80
   7 -16  -1  142.99   27.70
  -7 -16   1   78.89   16.80
  -7 -16   1   68.79   22.80
   7 -16  -1   72.79   19.10
   7 -16  -1  104.89   24.10
   7 -16  -1   81.59   20.50
  -7 -16   1   74.39   20.20
  -7  16   1   79.89   16.20
   7  16  -1   89.39   25.70
  -7  16   1   50.59   11.60
   6 -16  -1   32.40   13.10
   6 -16  -1   13.00   17.90
  -6 -16   1   -6.30   14.80
   6 -16  -1    8.30   10.60
   6 -16  -1   18.00   15.30
  -6 -16   1   13.30   12.90
   6 -16  -1    8.50   12.20
  -6 -16   1    9.10   14.50
   6  16  -1   15.60   12.20
  -6  16   1   27.00   11.70
  -6  16   1    1.50   16.10
   6  16  -1   15.20   16.20
  -6  16   1   22.30   15.40
  -6  16   1   30.20   10.50
  -6  16   1    9.90   10.60
  -5 -16   1   11.70   13.60
   5 -16  -1   13.80   14.10
   5 -16  -1   14.00   16.00
   5 -16  -1   21.00   14.90
   5 -16  -1   16.80   15.40
  -5 -16   1   38.10   15.40
  -5 -16   1   35.50   14.50
   5 -16  -1   20.30    9.00
   5 -16  -1   21.70   14.30
   5 -16  -1   27.10   11.20
  -5 -16   1    5.30   15.60
  -5  16   1   18.10   11.50
  -5  16   1   14.10   12.50
  -5  16   1   52.69   15.90
  -5  16   1    6.40   17.20
  -5  16   1   27.60    9.40
   5  16  -1   19.00   10.80
  -5  16   1    0.90   15.10
   5  16  -1   26.70   16.60
   4 -16  -1  104.99   18.30
  -4 -16   1  155.68   18.70
   4 -16  -1   81.09   20.70
   4 -16  -1   98.49   14.10
   4 -16  -1  114.79   18.30
  -4 -16   1   50.89   18.50
  -4 -16   1  113.79   16.90
  -4 -16   1   34.20   16.40
   4 -16  -1  124.69   21.30
   4 -16  -1  108.39   21.00
   4 -16  -1   90.29   10.00
  -4 -16   1   79.89   17.30
  -4  16   1  112.39   20.00
  -4  16   1  103.99   16.90
   4  16  -1   62.39   15.80
  -4  16   1   78.59   23.60
   4  16  -1   87.09   14.80
  -4  16   1  115.19   23.10
  -4  16   1   74.59   12.40
   4  16  -1   84.19   14.40
  -4  16   1   88.19   18.30
  -3 -16   1  145.89   21.00
   3 -16  -1  110.39   14.90
  -3 -16   1   86.59   21.50
   3 -16  -1  132.89   19.60
  -3 -16   1  127.29   27.90
   3 -16  -1  192.48   26.70
   3 -16  -1  109.89   11.70
  -3 -16   1  137.39   16.80
   3 -16  -1   98.59   21.80
   3 -16  -1  124.39   19.60
  -3 -16   1  115.99   20.50
   3  16  -1  151.98   26.20
   3  16  -1  125.09   17.60
  -3  16   1   90.29   18.80
  -3  16   1  118.09   23.00
  -3  16   1  118.09   18.60
  -3  16   1  112.59   13.80
  -3  16   1  121.69   22.70
   3  16  -1   88.39   17.00
  -3  16   1  143.39   21.80
   3  16  -1   99.59   15.60
   2 -16  -1  116.19   17.20
  -2 -16   1  102.59   16.10
   2 -16  -1   74.69   12.70
  -2 -16   1   75.69   21.40
   2 -16  -1   82.69   18.50
  -2 -16   1  114.99   15.00
  -2 -16   1  128.89   23.30
   2 -16  -1  103.59   11.50
  -2 -16   1  100.29   17.70
   2 -16  -1   87.49   16.70
   2 -16  -1  152.58   27.00
  -2  16   1   92.49   16.20
   2  16  -1   87.09    6.90
   2  16  -1  100.49   14.80
   2  16  -1  116.29   22.90
  -2  16   1  109.79   17.90
  -2  16   1  100.29   22.20
  -2  16   1  132.79   26.60
  -2  16   1   79.79   12.80
   2  16  -1   81.99   16.20
  -2  16   1   77.79   17.10
   2  16  -1   71.49   14.20
   1 -16  -1  172.88   20.70
  -1 -16   1  165.78   31.90
   1 -16  -1  156.88   25.90
   1 -16  -1  142.99   30.80
   1 -16  -1  165.78   18.10
  -1 -16   1  151.68   25.20
   1 -16  -1  154.48   16.60
   1 -16  -1  148.29   17.40
  -1 -16   1  166.58   18.50
  -1 -16   1  161.68   18.80
   1  16  -1  153.68   21.10
  -1  16   1  151.88   28.30
   1  16  -1  131.19   20.70
  -1  16   1  146.99   16.40
  -1  16   1  154.68   21.50
  -1  16   1  109.69   23.90
   1  16  -1  128.79   24.80
  -1  16   1  127.99   15.80
   1  16  -1  150.28   19.30
   1  16  -1  152.18   13.70
  -1  16   1  118.19   19.60
   0 -16  -1  473.65   36.10
   0 -16  -1  539.05   37.80
   0 -16   1  514.65   36.80
   0 -16   1  522.65   37.70
   0 -16   1  427.16   45.60
   0 -16   1  519.85   37.40
   0 -16  -1  481.35   49.00
   0 -16   1  505.55   38.80
   0 -16  -1  554.24   45.90
   0 -16  -1  488.05   37.60
   0 -16   1  443.56   45.00
   0  16   1  531.65   41.90
   0  16  -1  517.15   41.40
   0  16  -1  486.65   37.70
   0  16  -1  464.05   40.70
   0  16  -1  466.05   36.20
   0  16   1  466.05   46.00
   0  16   1  498.35   37.10
   0  16   1  505.75   41.20
   0  16  -1  487.85   39.00
   0  16  -1  554.24   48.10
   1 -16   1  328.67   37.00
[truncated: 2,957,724 more chars]
