# Supplementary material for: An Eco-friendly Approach to C–H Bond Activation through Microwave Irradiation Employing Synthesized Palladium-PEPPSI-NHC Complexes
Source: ACS Omega. 2025 Aug 27;10(35):39994–40008. doi: 10.1021/acsomega.5c04713 (PMC12423799; doi:10.1021/acsomega.5c04713)
Supplement: Supplementary file 2 [file ao5c04713_si_002.cif]

data_namik43
 
_audit_creation_method            'SHELXL-2019/3'
_shelx_SHELXL_version_number      '2019/3'
_chemical_name_systematic         ?
_chemical_name_common             ?
_chemical_melting_point           ?
_chemical_formula_moiety          'C32 H41 Br2 N3 O Pd'
_chemical_formula_sum             'C32 H41 Br2 N3 O Pd' 
_chemical_formula_weight          749.90

loop_
 _atom_type_symbol
 _atom_type_description
 _atom_type_scat_dispersion_real
 _atom_type_scat_dispersion_imag
 _atom_type_scat_source
 'C'  'C'   0.0033   0.0016
 'International Tables Vol C Tables 4.2.6.8 and 6.1.1.4'
 'H'  'H'   0.0000   0.0000
 'International Tables Vol C Tables 4.2.6.8 and 6.1.1.4'
 'Br'  'Br'  -0.2901   2.4595
 'International Tables Vol C Tables 4.2.6.8 and 6.1.1.4'
 'N'  'N'   0.0061   0.0033
 'International Tables Vol C Tables 4.2.6.8 and 6.1.1.4'
 'O'  'O'   0.0106   0.0060
 'International Tables Vol C Tables 4.2.6.8 and 6.1.1.4'
 'Pd'  'Pd'  -0.9988   1.0072
 'International Tables Vol C Tables 4.2.6.8 and 6.1.1.4'
 
_space_group_crystal_system       monoclinic
_space_group_IT_number            15
_space_group_name_H-M_alt         'C 2/c'
_space_group_name_Hall            '-C 2yc'
 
_shelx_space_group_comment
;
The symmetry employed for this shelxl refinement is uniquely defined
by the following loop, which should always be used as a source of
symmetry information in preference to the above space-group names.
They are only intended as comments.
;
 
loop_
 _space_group_symop_operation_xyz
 'x, y, z'
 '-x, y, -z+1/2'
 'x+1/2, y+1/2, z'
 '-x+1/2, y+1/2, -z+1/2'
 '-x, -y, -z'
 'x, -y, z-1/2'
 '-x+1/2, -y+1/2, -z'
 'x+1/2, -y+1/2, z-1/2'
 
_cell_length_a                    14.067(2)
_cell_length_b                    25.257(4)
_cell_length_c                    18.323(3)
_cell_angle_alpha                 90
_cell_angle_beta                  90.786(6)
_cell_angle_gamma                 90
_cell_volume                      6509(2)
_cell_formula_units_Z             8
_cell_measurement_temperature     296(2)
_cell_measurement_reflns_used     9933
_cell_measurement_theta_min       2.75
_cell_measurement_theta_max       23.85

_exptl_crystal_description        'block'
_exptl_crystal_colour             'yellow'
_exptl_crystal_density_meas       ?
_exptl_crystal_density_method     ?
_exptl_crystal_density_diffrn     1.530          
_exptl_crystal_F_000              3024
_exptl_transmission_factor_min    ?
_exptl_transmission_factor_max    ?
_exptl_crystal_size_max           0.120
_exptl_crystal_size_mid           0.110
_exptl_crystal_size_min           0.090
_exptl_absorpt_coefficient_mu     3.053
_shelx_estimated_absorpt_T_min    0.711
_shelx_estimated_absorpt_T_max    0.771
_exptl_absorpt_correction_type    'multi-scan'
_exptl_absorpt_correction_T_min   0.5461  
_exptl_absorpt_correction_T_max   0.7456
_exptl_absorpt_process_details    'SADABS (Bruker, 2013)'
_exptl_absorpt_special_details    ?
_diffrn_ambient_temperature       296(2)
_diffrn_radiation_wavelength      0.71073
_diffrn_radiation_type            MoK\a
_diffrn_radiation_source          'fine-focus sealed tube' 
_diffrn_radiation_monochromator   'graphite'
_diffrn_measurement_device_type   'Bruker D8 QUEST'
_diffrn_measurement_method        '\f and \w scans'
_diffrn_detector_area_resol_mean  ?
_diffrn_reflns_number             65991
_diffrn_reflns_av_unetI/netI      0.0538
_diffrn_reflns_av_R_equivalents   0.0644
_diffrn_reflns_limit_h_min        -18
_diffrn_reflns_limit_h_max        18
_diffrn_reflns_limit_k_min        -32
_diffrn_reflns_limit_k_max        32
_diffrn_reflns_limit_l_min        -23
_diffrn_reflns_limit_l_max        23
_diffrn_reflns_theta_min          1.613
_diffrn_reflns_theta_max          27.573
_diffrn_reflns_theta_full         25.242
_diffrn_measured_fraction_theta_max   0.995
_diffrn_measured_fraction_theta_full  0.999
_diffrn_reflns_Laue_measured_fraction_max    0.995
_diffrn_reflns_Laue_measured_fraction_full   0.999
_diffrn_reflns_point_group_measured_fraction_max   0.995
_diffrn_reflns_point_group_measured_fraction_full  0.999
_reflns_number_total              7501
_reflns_number_gt                 5013
_reflns_threshold_expression      'I > 2\s(I)'
_reflns_Friedel_coverage          0.000
_reflns_Friedel_fraction_max      .
_reflns_Friedel_fraction_full     .
 
_reflns_special_details
;
 Reflections were merged by SHELXL according to the crystal
 class for the calculation of statistics and refinement.
 
 _reflns_Friedel_fraction is defined as the number of unique
 Friedel pairs measured divided by the number that would be
 possible theoretically, ignoring centric projections and
 systematic absences.
;
 
_computing_data_collection        'APEX2 (Bruker, 2013)'
_computing_cell_refinement        'SAINT (Bruker, 2013)'
_computing_data_reduction         'SAINT (Bruker, 2013)'
_computing_structure_solution     'SHELXT 2018/2 (Sheldrick, 2015)'
_computing_structure_refinement   'SHELXL-2019/3 (Sheldrick, 2015)'
_computing_molecular_graphics     'OLEX2 (Dolomanov et al., 2009)'
_computing_publication_material   'OLEX2 (Dolomanov et al., 2009) and PLATON (Spek, 2009)'
_refine_special_details           ?
_refine_ls_structure_factor_coef  Fsqd
_refine_ls_matrix_type            full
_refine_ls_weighting_scheme       calc
_refine_ls_weighting_details
'w=1/[\s^2^(Fo^2^)+(0.0525P)^2^+13.5171P] where P=(Fo^2^+2Fc^2^)/3'
_atom_sites_solution_primary      direct
_atom_sites_solution_secondary    difmap
_atom_sites_solution_hydrogens    geom
_refine_ls_hydrogen_treatment     constr
_refine_ls_extinction_method      none
_refine_ls_extinction_coef        .
_refine_ls_number_reflns          7501
_refine_ls_number_parameters      407
_refine_ls_number_restraints      183
_refine_ls_R_factor_all           0.0921
_refine_ls_R_factor_gt            0.0480
_refine_ls_wR_factor_ref          0.1270
_refine_ls_wR_factor_gt           0.1026
_refine_ls_goodness_of_fit_ref    1.101
_refine_ls_restrained_S_all       1.119
_refine_ls_shift/su_max           0.001
_refine_ls_shift/su_mean          0.000
 
loop_
 _atom_site_label
 _atom_site_type_symbol
 _atom_site_fract_x
 _atom_site_fract_y
 _atom_site_fract_z
 _atom_site_U_iso_or_equiv
 _atom_site_adp_type
 _atom_site_occupancy
 _atom_site_site_symmetry_order  
 _atom_site_calc_flag
 _atom_site_refinement_flags_posn
 _atom_site_refinement_flags_adp
 _atom_site_refinement_flags_occupancy
 _atom_site_disorder_assembly
 _atom_site_disorder_group
Pd1 Pd 0.23322(2) 0.39921(2) 0.37557(2) 0.03621(12) Uani 1 1 d . . . . .
Br1 Br 0.23090(4) 0.38070(2) 0.50550(3) 0.05975(18) Uani 1 1 d . . . . .
Br2 Br 0.24177(4) 0.41592(2) 0.24513(3) 0.05456(17) Uani 1 1 d . . . . .
O1 O 0.5684(5) 0.39142(19) 0.4625(3) 0.1088(18) Uani 1 1 d . . . . .
N1 N 0.4243(3) 0.35208(15) 0.3538(2) 0.0398(9) Uani 1 1 d . . . . .
N2 N 0.3180(2) 0.29163(14) 0.3693(2) 0.0364(9) Uani 1 1 d . . . . .
N3 N 0.1271(3) 0.45801(15) 0.3871(2) 0.0428(9) Uani 1 1 d . . . . .
C1 C 0.3308(3) 0.34428(18) 0.3652(2) 0.0362(10) Uani 1 1 d . . . . .
C2 C 0.4726(3) 0.30343(19) 0.3514(3) 0.0420(11) Uani 1 1 d . . . . .
C3 C 0.5671(3) 0.2908(2) 0.3387(3) 0.0541(14) Uani 1 1 d . . . . .
H3 H 0.612674 0.316784 0.330749 0.065 Uiso 1 1 calc R U . . .
C4 C 0.5896(4) 0.2379(2) 0.3384(3) 0.0652(17) Uani 1 1 d . . . . .
H4 H 0.651720 0.227546 0.328968 0.078 Uiso 1 1 calc R U . . .
C5 C 0.5217(4) 0.1997(2) 0.3519(3) 0.0669(17) Uani 1 1 d . . . . .
H5 H 0.540325 0.164326 0.353109 0.080 Uiso 1 1 calc R U . . .
C6 C 0.4277(4) 0.2117(2) 0.3638(3) 0.0537(14) Uani 1 1 d . . . . .
H6 H 0.382768 0.185538 0.372622 0.064 Uiso 1 1 calc R U . . .
C7 C 0.4038(3) 0.26511(19) 0.3618(2) 0.0403(11) Uani 1 1 d . . . . .
C8 C 0.4711(4) 0.40395(19) 0.3501(3) 0.0473(12) Uani 1 1 d . . . . .
H8A H 0.428524 0.428849 0.326060 0.057 Uiso 1 1 calc R U . . .
H8B H 0.527664 0.400879 0.320780 0.057 Uiso 1 1 calc R U . . .
C9 C 0.4988(4) 0.4255(2) 0.4248(3) 0.0582(15) Uani 1 1 d . . . . .
H9 H 0.441942 0.429265 0.454749 0.070 Uiso 1 1 calc R U . . .
C10 C 0.5449(4) 0.4779(2) 0.4159(3) 0.0602(13) Uani 1 1 d . U . . .
H10A H 0.550907 0.486582 0.364541 0.072 Uiso 1 1 calc R U . . .
H10B H 0.508013 0.505430 0.439236 0.072 Uiso 1 1 calc R U . . .
C11 C 0.6399(5) 0.4730(2) 0.4511(4) 0.0781(15) Uani 1 1 d . U . . .
H11A H 0.639454 0.488209 0.499746 0.094 Uiso 1 1 calc R U . . .
H11B H 0.687515 0.491083 0.422633 0.094 Uiso 1 1 calc R U . . .
C12 C 0.6603(5) 0.4155(3) 0.4548(4) 0.088(2) Uani 1 1 d . . . . .
H12A H 0.690721 0.403462 0.410576 0.105 Uiso 1 1 calc R U . . .
H12B H 0.701166 0.407286 0.496313 0.105 Uiso 1 1 calc R U . . .
C13 C 0.2256(3) 0.26491(19) 0.3754(2) 0.0403(11) Uani 1 1 d . . . . .
H13A H 0.177449 0.290783 0.387641 0.048 Uiso 1 1 calc R U . . .
H13B H 0.229039 0.239173 0.414617 0.048 Uiso 1 1 calc R U . . .
C14 C 0.1967(3) 0.23708(17) 0.3051(2) 0.0338(10) Uani 1 1 d . . . . .
C15 C 0.2028(3) 0.18303(17) 0.3007(2) 0.0373(10) Uani 1 1 d . . . . .
H15 H 0.222356 0.164075 0.341797 0.045 Uiso 1 1 calc R U . . .
C16 C 0.1807(3) 0.15567(18) 0.2370(3) 0.0427(10) Uani 1 1 d D U . . .
C17 C 0.1957(4) 0.0962(2) 0.2326(3) 0.0561(10) Uani 1 1 d D U . . .
C18A C 0.3012(6) 0.0838(3) 0.2545(7) 0.070(2) Uani 0.611(14) 1 d D U P A 1
H18A H 0.314979 0.098415 0.301803 0.105 Uiso 0.611(14) 1 calc R U P A 1
H18B H 0.310529 0.046170 0.255692 0.105 Uiso 0.611(14) 1 calc R U P A 1
H18C H 0.342902 0.099241 0.219278 0.105 Uiso 0.611(14) 1 calc R U P A 1
C19A C 0.1314(9) 0.0685(3) 0.2884(6) 0.075(2) Uani 0.611(14) 1 d D U P A 1
H19A H 0.143326 0.082979 0.336080 0.113 Uiso 0.611(14) 1 calc R U P A 1
H19B H 0.065905 0.074079 0.274954 0.113 Uiso 0.611(14) 1 calc R U P A 1
H19C H 0.144768 0.031251 0.288825 0.113 Uiso 0.611(14) 1 calc R U P A 1
C20A C 0.1756(9) 0.0728(3) 0.1577(4) 0.062(2) Uani 0.611(14) 1 d D U P A 1
H20A H 0.186598 0.035289 0.159099 0.093 Uiso 0.611(14) 1 calc R U P A 1
H20B H 0.110657 0.079514 0.143963 0.093 Uiso 0.611(14) 1 calc R U P A 1
H20C H 0.216960 0.088756 0.122745 0.093 Uiso 0.611(14) 1 calc R U P A 1
C18B C 0.3037(6) 0.0863(3) 0.2161(11) 0.066(2) Uani 0.389(14) 1 d D U P A 2
H18D H 0.342365 0.103185 0.252894 0.099 Uiso 0.389(14) 1 calc R U P A 2
H18E H 0.316228 0.048967 0.216122 0.099 Uiso 0.389(14) 1 calc R U P A 2
H18F H 0.318476 0.100813 0.169139 0.099 Uiso 0.389(14) 1 calc R U P A 2
C19B C 0.1749(14) 0.0705(3) 0.3065(5) 0.072(3) Uani 0.389(14) 1 d D U P A 2
H19D H 0.211881 0.087560 0.344077 0.108 Uiso 0.389(14) 1 calc R U P A 2
H19E H 0.108486 0.074111 0.316971 0.108 Uiso 0.389(14) 1 calc R U P A 2
H19F H 0.191147 0.033571 0.304767 0.108 Uiso 0.389(14) 1 calc R U P A 2
C20B C 0.1371(10) 0.0691(3) 0.1735(7) 0.064(3) Uani 0.389(14) 1 d D U P A 2
H20D H 0.150282 0.031797 0.174009 0.096 Uiso 0.389(14) 1 calc R U P A 2
H20E H 0.070740 0.074774 0.182258 0.096 Uiso 0.389(14) 1 calc R U P A 2
H20F H 0.153137 0.083516 0.126786 0.096 Uiso 0.389(14) 1 calc R U P A 2
C21 C 0.1465(3) 0.18546(19) 0.1781(3) 0.0418(11) Uani 1 1 d . . . . .
H21 H 0.129708 0.167980 0.135193 0.050 Uiso 1 1 calc R U . . .
C22 C 0.1364(3) 0.23985(19) 0.1810(3) 0.0425(10) Uani 1 1 d D U . . .
C23 C 0.0979(4) 0.2715(2) 0.1147(3) 0.0513(10) Uani 1 1 d D U . . .
C24A C 0.0460(8) 0.2360(3) 0.0592(5) 0.068(2) Uani 0.611(14) 1 d D U P A 1
H24A H 0.087968 0.208342 0.043734 0.102 Uiso 0.611(14) 1 calc R U P A 1
H24B H -0.008954 0.220723 0.081357 0.102 Uiso 0.611(14) 1 calc R U P A 1
H24C H 0.026673 0.256802 0.017712 0.102 Uiso 0.611(14) 1 calc R U P A 1
C25A C 0.0290(7) 0.3150(3) 0.1380(4) 0.0484(19) Uani 0.611(14) 1 d D U P A 1
H25A H 0.060025 0.337810 0.172906 0.073 Uiso 0.611(14) 1 calc R U P A 1
H25B H 0.009773 0.335340 0.096086 0.073 Uiso 0.611(14) 1 calc R U P A 1
H25C H -0.025854 0.299261 0.159732 0.073 Uiso 0.611(14) 1 calc R U P A 1
C26A C 0.1832(5) 0.2992(5) 0.0791(5) 0.069(2) Uani 0.611(14) 1 d D U P A 1
H26A H 0.228217 0.273079 0.063633 0.104 Uiso 0.611(14) 1 calc R U P A 1
H26B H 0.161455 0.319251 0.037574 0.104 Uiso 0.611(14) 1 calc R U P A 1
H26C H 0.213039 0.322544 0.113822 0.104 Uiso 0.611(14) 1 calc R U P A 1
C24B C 0.0146(8) 0.2418(4) 0.0769(6) 0.056(2) Uani 0.389(14) 1 d D U P A 2
H24D H 0.035370 0.207218 0.062448 0.084 Uiso 0.389(14) 1 calc R U P A 2
H24E H -0.037187 0.238565 0.110170 0.084 Uiso 0.389(14) 1 calc R U P A 2
H24F H -0.006076 0.261280 0.034544 0.084 Uiso 0.389(14) 1 calc R U P A 2
C25B C 0.0613(10) 0.3259(3) 0.1364(5) 0.050(2) Uani 0.389(14) 1 d D U P A 2
H25D H 0.010079 0.321999 0.170088 0.075 Uiso 0.389(14) 1 calc R U P A 2
H25E H 0.111867 0.345751 0.159203 0.075 Uiso 0.389(14) 1 calc R U P A 2
H25F H 0.038966 0.344399 0.093746 0.075 Uiso 0.389(14) 1 calc R U P A 2
C26B C 0.1795(6) 0.2791(6) 0.0611(6) 0.068(3) Uani 0.389(14) 1 d D U P A 2
H26D H 0.203524 0.245112 0.046726 0.102 Uiso 0.389(14) 1 calc R U P A 2
H26E H 0.156609 0.297757 0.018719 0.102 Uiso 0.389(14) 1 calc R U P A 2
H26F H 0.229510 0.299109 0.084176 0.102 Uiso 0.389(14) 1 calc R U P A 2
C27 C 0.1638(3) 0.26568(18) 0.2451(2) 0.0385(11) Uani 1 1 d . . . . .
H27 H 0.160055 0.302389 0.247726 0.046 Uiso 1 1 calc R U . . .
C28 C 0.0458(4) 0.4557(2) 0.3493(3) 0.0545(14) Uani 1 1 d . . . . .
H28 H 0.035818 0.427555 0.317395 0.065 Uiso 1 1 calc R U . . .
C29 C -0.0239(4) 0.4934(3) 0.3557(4) 0.0750(18) Uani 1 1 d . . . . .
H29 H -0.080129 0.490254 0.328831 0.090 Uiso 1 1 calc R U . . .
C30 C -0.0109(5) 0.5354(3) 0.4011(4) 0.0742(19) Uani 1 1 d . . . . .
H30 H -0.057297 0.561358 0.405459 0.089 Uiso 1 1 calc R U . . .
C31 C 0.0723(5) 0.5382(2) 0.4403(4) 0.0696(17) Uani 1 1 d . . . . .
H31 H 0.083953 0.566590 0.471468 0.083 Uiso 1 1 calc R U . . .
C32 C 0.1392(4) 0.4984(2) 0.4330(3) 0.0547(14) Uani 1 1 d . . . . .
H32 H 0.194590 0.499936 0.461213 0.066 Uiso 1 1 calc R U . . .
 
loop_
 _atom_site_aniso_label
 _atom_site_aniso_U_11
 _atom_site_aniso_U_22
 _atom_site_aniso_U_33
 _atom_site_aniso_U_23
 _atom_site_aniso_U_13
 _atom_site_aniso_U_12
Pd1 0.0417(2) 0.0332(2) 0.0337(2) -0.00143(14) 0.00015(15) 0.00176(15)
Br1 0.0843(4) 0.0601(4) 0.0350(3) 0.0018(2) 0.0058(3) 0.0147(3)
Br2 0.0764(4) 0.0499(3) 0.0374(3) 0.0056(2) 0.0013(3) 0.0048(3)
O1 0.156(5) 0.077(3) 0.092(4) 0.024(3) -0.054(3) -0.030(3)
N1 0.039(2) 0.041(2) 0.039(2) -0.0060(17) -0.0005(18) -0.0044(18)
N2 0.031(2) 0.038(2) 0.040(2) -0.0104(17) 0.0005(16) 0.0017(16)
N3 0.044(2) 0.037(2) 0.047(2) 0.0013(18) 0.001(2) 0.0018(18)
C1 0.039(3) 0.040(3) 0.029(2) -0.0078(19) 0.002(2) 0.001(2)
C2 0.038(3) 0.046(3) 0.043(3) -0.011(2) -0.003(2) 0.001(2)
C3 0.036(3) 0.063(4) 0.064(4) -0.014(3) 0.001(2) -0.003(3)
C4 0.036(3) 0.080(4) 0.079(4) -0.027(3) 0.002(3) 0.011(3)
C5 0.055(4) 0.059(4) 0.086(5) -0.026(3) -0.009(3) 0.015(3)
C6 0.049(3) 0.047(3) 0.065(4) -0.011(3) -0.006(3) 0.007(2)
C7 0.039(3) 0.043(3) 0.039(3) -0.012(2) -0.006(2) 0.004(2)
C8 0.048(3) 0.051(3) 0.043(3) 0.003(2) 0.002(2) -0.010(2)
C9 0.071(4) 0.052(3) 0.052(3) -0.004(3) 0.004(3) -0.022(3)
C10 0.081(3) 0.038(3) 0.062(3) -0.002(2) -0.001(3) -0.020(2)
C11 0.087(4) 0.064(3) 0.084(4) -0.002(3) 0.000(3) -0.023(3)
C12 0.096(6) 0.103(6) 0.064(5) -0.002(4) -0.012(4) -0.007(5)
C13 0.037(3) 0.047(3) 0.036(3) -0.006(2) 0.000(2) -0.002(2)
C14 0.031(2) 0.038(2) 0.032(2) -0.0021(19) 0.0006(19) -0.0001(19)
C15 0.041(3) 0.039(3) 0.032(2) 0.002(2) 0.000(2) 0.002(2)
C16 0.049(2) 0.040(2) 0.039(2) -0.0034(17) 0.002(2) -0.0048(18)
C17 0.074(2) 0.042(2) 0.052(2) -0.0052(18) -0.005(2) -0.0070(19)
C18A 0.091(3) 0.053(4) 0.066(5) -0.010(4) -0.019(4) 0.018(3)
C19A 0.111(5) 0.055(4) 0.060(4) 0.003(4) -0.009(4) -0.033(4)
C20A 0.078(5) 0.048(4) 0.059(3) -0.014(3) -0.003(3) -0.007(4)
C18B 0.079(4) 0.050(5) 0.069(6) -0.014(5) -0.009(4) 0.012(4)
C19B 0.106(6) 0.048(4) 0.062(4) 0.004(4) -0.009(4) -0.022(5)
C20B 0.082(5) 0.047(4) 0.062(5) -0.011(4) -0.003(5) -0.013(5)
C21 0.042(3) 0.050(3) 0.033(3) -0.008(2) -0.001(2) -0.003(2)
C22 0.040(2) 0.051(2) 0.036(2) 0.0004(18) 0.0013(17) 0.0078(19)
C23 0.050(2) 0.062(2) 0.042(2) 0.0071(18) -0.0029(17) 0.0100(18)
C24A 0.074(5) 0.073(4) 0.056(4) -0.007(3) -0.023(4) 0.026(3)
C25A 0.037(4) 0.054(4) 0.054(4) 0.007(3) -0.011(3) -0.001(3)
C26A 0.068(4) 0.092(5) 0.049(4) 0.021(4) 0.013(3) 0.010(3)
C24B 0.054(5) 0.066(5) 0.047(5) -0.017(4) -0.008(4) 0.029(4)
C25B 0.043(5) 0.054(4) 0.053(5) 0.010(3) -0.009(4) 0.000(4)
C26B 0.071(4) 0.088(6) 0.046(5) 0.017(4) 0.010(4) 0.013(4)
C27 0.039(3) 0.035(2) 0.042(3) -0.001(2) 0.002(2) 0.007(2)
C28 0.050(3) 0.054(3) 0.059(4) -0.002(3) -0.006(3) -0.002(3)
C29 0.053(4) 0.079(5) 0.093(5) 0.007(4) -0.010(3) 0.018(3)
C30 0.073(5) 0.061(4) 0.089(5) 0.008(4) 0.021(4) 0.029(3)
C31 0.084(5) 0.050(3) 0.075(4) -0.014(3) 0.009(4) 0.011(3)
C32 0.057(3) 0.047(3) 0.061(4) -0.008(3) -0.001(3) 0.001(3)
 
_geom_special_details
;
 All esds (except the esd in the dihedral angle between two l.s. planes)
 are estimated using the full covariance matrix.  The cell esds are taken
 into account individually in the estimation of esds in distances, angles
 and torsion angles; correlations between esds in cell parameters are only
 used when they are defined by crystal symmetry.  An approximate (isotropic)
 treatment of cell esds is used for estimating esds involving l.s. planes.
;
 
loop_
 _geom_bond_atom_site_label_1
 _geom_bond_atom_site_label_2
 _geom_bond_distance
 _geom_bond_site_symmetry_2
 _geom_bond_publ_flag
Pd1 C1 1.963(4) . ?
Pd1 N3 2.118(4) . ?
Pd1 Br1 2.4269(7) . ?
Pd1 Br2 2.4316(7) . ?
O1 C12 1.436(8) . ?
O1 C9 1.470(7) . ?
N1 C1 1.349(5) . ?
N1 C2 1.405(6) . ?
N1 C8 1.468(6) . ?
N2 C1 1.344(6) . ?
N2 C7 1.389(5) . ?
N2 C13 1.469(5) . ?
N3 C28 1.330(6) . ?
N3 C32 1.332(6) . ?
C2 C7 1.383(6) . ?
C2 C3 1.391(6) . ?
C3 C4 1.374(8) . ?
C3 H3 0.9300 . ?
C4 C5 1.383(8) . ?
C4 H4 0.9300 . ?
C5 C6 1.376(7) . ?
C5 H5 0.9300 . ?
C6 C7 1.391(7) . ?
C6 H6 0.9300 . ?
C8 C9 1.519(7) . ?
C8 H8A 0.9700 . ?
C8 H8B 0.9700 . ?
C9 C10 1.484(7) . ?
C9 H9 0.9800 . ?
C10 C11 1.481(8) . ?
C10 H10A 0.9700 . ?
C10 H10B 0.9700 . ?
C11 C12 1.482(9) . ?
C11 H11A 0.9700 . ?
C11 H11B 0.9700 . ?
C12 H12A 0.9700 . ?
C12 H12B 0.9700 . ?
C13 C14 1.518(6) . ?
C13 H13A 0.9700 . ?
C13 H13B 0.9700 . ?
C14 C15 1.370(6) . ?
C14 C27 1.389(6) . ?
C15 C16 1.388(6) . ?
C15 H15 0.9300 . ?
C16 C21 1.396(6) . ?
C16 C17 1.519(7) . ?
C17 C20B 1.516(8) . ?
C17 C20A 1.517(8) . ?
C17 C19B 1.534(9) . ?
C17 C19A 1.542(9) . ?
C17 C18A 1.564(9) . ?
C17 C18B 1.573(9) . ?
C18A H18A 0.9600 . ?
C18A H18B 0.9600 . ?
C18A H18C 0.9600 . ?
C19A H19A 0.9600 . ?
C19A H19B 0.9600 . ?
C19A H19C 0.9600 . ?
C20A H20A 0.9600 . ?
C20A H20B 0.9600 . ?
C20A H20C 0.9600 . ?
C18B H18D 0.9600 . ?
C18B H18E 0.9600 . ?
C18B H18F 0.9600 . ?
C19B H19D 0.9600 . ?
C19B H19E 0.9600 . ?
C19B H19F 0.9600 . ?
C20B H20D 0.9600 . ?
C20B H20E 0.9600 . ?
C20B H20F 0.9600 . ?
C21 C22 1.382(6) . ?
C21 H21 0.9300 . ?
C22 C27 1.393(6) . ?
C22 C23 1.546(7) . ?
C23 C25B 1.523(8) . ?
C23 C25A 1.529(8) . ?
C23 C24A 1.533(8) . ?
C23 C26B 1.534(8) . ?
C23 C26A 1.542(8) . ?
C23 C24B 1.547(8) . ?
C24A H24A 0.9600 . ?
C24A H24B 0.9600 . ?
C24A H24C 0.9600 . ?
C25A H25A 0.9600 . ?
C25A H25B 0.9600 . ?
C25A H25C 0.9600 . ?
C26A H26A 0.9600 . ?
C26A H26B 0.9600 . ?
C26A H26C 0.9600 . ?
C24B H24D 0.9600 . ?
C24B H24E 0.9600 . ?
C24B H24F 0.9600 . ?
C25B H25D 0.9600 . ?
C25B H25E 0.9600 . ?
C25B H25F 0.9600 . ?
C26B H26D 0.9600 . ?
C26B H26E 0.9600 . ?
C26B H26F 0.9600 . ?
C27 H27 0.9300 . ?
C28 C29 1.373(8) . ?
C28 H28 0.9300 . ?
C29 C30 1.357(9) . ?
C29 H29 0.9300 . ?
C30 C31 1.367(9) . ?
C30 H30 0.9300 . ?
C31 C32 1.384(8) . ?
C31 H31 0.9300 . ?
C32 H32 0.9300 . ?
 
loop_
 _geom_angle_atom_site_label_1
 _geom_angle_atom_site_label_2
 _geom_angle_atom_site_label_3
 _geom_angle
 _geom_angle_site_symmetry_1
 _geom_angle_site_symmetry_3
 _geom_angle_publ_flag
C1 Pd1 N3 179.52(17) . . ?
C1 Pd1 Br1 88.71(13) . . ?
N3 Pd1 Br1 91.07(11) . . ?
C1 Pd1 Br2 89.06(13) . . ?
N3 Pd1 Br2 91.17(11) . . ?
Br1 Pd1 Br2 177.66(2) . . ?
C12 O1 C9 107.5(5) . . ?
C1 N1 C2 110.5(4) . . ?
C1 N1 C8 125.1(4) . . ?
C2 N1 C8 124.2(4) . . ?
C1 N2 C7 110.7(4) . . ?
C1 N2 C13 125.3(4) . . ?
C7 N2 C13 123.8(4) . . ?
C28 N3 C32 117.6(4) . . ?
C28 N3 Pd1 121.3(3) . . ?
C32 N3 Pd1 121.1(3) . . ?
N2 C1 N1 106.6(4) . . ?
N2 C1 Pd1 126.8(3) . . ?
N1 C1 Pd1 126.6(3) . . ?
C7 C2 C3 122.3(5) . . ?
C7 C2 N1 105.6(4) . . ?
C3 C2 N1 132.0(5) . . ?
C4 C3 C2 116.4(5) . . ?
C4 C3 H3 121.8 . . ?
C2 C3 H3 121.8 . . ?
C3 C4 C5 121.3(5) . . ?
C3 C4 H4 119.4 . . ?
C5 C4 H4 119.4 . . ?
C6 C5 C4 122.8(6) . . ?
C6 C5 H5 118.6 . . ?
C4 C5 H5 118.6 . . ?
C5 C6 C7 116.3(5) . . ?
C5 C6 H6 121.9 . . ?
C7 C6 H6 121.9 . . ?
C2 C7 N2 106.7(4) . . ?
C2 C7 C6 120.9(4) . . ?
N2 C7 C6 132.5(5) . . ?
N1 C8 C9 112.8(4) . . ?
N1 C8 H8A 109.0 . . ?
C9 C8 H8A 109.0 . . ?
N1 C8 H8B 109.0 . . ?
C9 C8 H8B 109.0 . . ?
H8A C8 H8B 107.8 . . ?
O1 C9 C10 106.6(5) . . ?
O1 C9 C8 111.9(5) . . ?
C10 C9 C8 109.1(5) . . ?
O1 C9 H9 109.7 . . ?
C10 C9 H9 109.7 . . ?
C8 C9 H9 109.7 . . ?
C11 C10 C9 105.6(5) . . ?
C11 C10 H10A 110.6 . . ?
C9 C10 H10A 110.6 . . ?
C11 C10 H10B 110.6 . . ?
C9 C10 H10B 110.6 . . ?
H10A C10 H10B 108.7 . . ?
C10 C11 C12 106.0(5) . . ?
C10 C11 H11A 110.5 . . ?
C12 C11 H11A 110.5 . . ?
C10 C11 H11B 110.5 . . ?
C12 C11 H11B 110.5 . . ?
H11A C11 H11B 108.7 . . ?
O1 C12 C11 104.2(6) . . ?
O1 C12 H12A 110.9 . . ?
C11 C12 H12A 110.9 . . ?
O1 C12 H12B 110.9 . . ?
C11 C12 H12B 110.9 . . ?
H12A C12 H12B 108.9 . . ?
N2 C13 C14 112.0(4) . . ?
N2 C13 H13A 109.2 . . ?
C14 C13 H13A 109.2 . . ?
N2 C13 H13B 109.2 . . ?
C14 C13 H13B 109.2 . . ?
H13A C13 H13B 107.9 . . ?
C15 C14 C27 119.5(4) . . ?
C15 C14 C13 119.6(4) . . ?
C27 C14 C13 120.9(4) . . ?
C14 C15 C16 122.1(4) . . ?
C14 C15 H15 119.0 . . ?
C16 C15 H15 119.0 . . ?
C15 C16 C21 116.9(4) . . ?
C15 C16 C17 120.5(4) . . ?
C21 C16 C17 122.6(4) . . ?
C20B C17 C16 114.2(5) . . ?
C20A C17 C16 114.2(5) . . ?
C20B C17 C19B 109.3(6) . . ?
C16 C17 C19B 110.1(5) . . ?
C20A C17 C19A 108.6(6) . . ?
C16 C17 C19A 109.3(5) . . ?
C20A C17 C18A 108.5(6) . . ?
C16 C17 C18A 108.5(4) . . ?
C19A C17 C18A 107.7(6) . . ?
C20B C17 C18B 107.9(6) . . ?
C16 C17 C18B 107.6(5) . . ?
C19B C17 C18B 107.4(7) . . ?
C17 C18A H18A 109.5 . . ?
C17 C18A H18B 109.5 . . ?
H18A C18A H18B 109.5 . . ?
C17 C18A H18C 109.5 . . ?
H18A C18A H18C 109.5 . . ?
H18B C18A H18C 109.5 . . ?
C17 C19A H19A 109.5 . . ?
C17 C19A H19B 109.5 . . ?
H19A C19A H19B 109.5 . . ?
C17 C19A H19C 109.5 . . ?
H19A C19A H19C 109.5 . . ?
H19B C19A H19C 109.5 . . ?
C17 C20A H20A 109.5 . . ?
C17 C20A H20B 109.5 . . ?
H20A C20A H20B 109.5 . . ?
C17 C20A H20C 109.5 . . ?
H20A C20A H20C 109.5 . . ?
H20B C20A H20C 109.5 . . ?
C17 C18B H18D 109.5 . . ?
C17 C18B H18E 109.5 . . ?
H18D C18B H18E 109.5 . . ?
C17 C18B H18F 109.5 . . ?
H18D C18B H18F 109.5 . . ?
H18E C18B H18F 109.5 . . ?
C17 C19B H19D 109.5 . . ?
C17 C19B H19E 109.5 . . ?
H19D C19B H19E 109.5 . . ?
C17 C19B H19F 109.5 . . ?
H19D C19B H19F 109.5 . . ?
H19E C19B H19F 109.5 . . ?
C17 C20B H20D 109.5 . . ?
C17 C20B H20E 109.5 . . ?
H20D C20B H20E 109.5 . . ?
C17 C20B H20F 109.5 . . ?
H20D C20B H20F 109.5 . . ?
H20E C20B H20F 109.5 . . ?
C22 C21 C16 122.8(4) . . ?
C22 C21 H21 118.6 . . ?
C16 C21 H21 118.6 . . ?
C21 C22 C27 118.0(4) . . ?
C21 C22 C23 121.3(4) . . ?
C27 C22 C23 120.7(4) . . ?
C25A C23 C24A 108.0(5) . . ?
C25B C23 C26B 108.3(6) . . ?
C25A C23 C26A 107.0(6) . . ?
C24A C23 C26A 110.5(6) . . ?
C25B C23 C22 112.2(5) . . ?
C25A C23 C22 111.7(4) . . ?
C24A C23 C22 112.2(5) . . ?
C26B C23 C22 108.1(5) . . ?
C26A C23 C22 107.5(4) . . ?
C25B C23 C24B 107.4(5) . . ?
C26B C23 C24B 110.0(6) . . ?
C22 C23 C24B 110.9(5) . . ?
C23 C24A H24A 109.5 . . ?
C23 C24A H24B 109.5 . . ?
H24A C24A H24B 109.5 . . ?
C23 C24A H24C 109.5 . . ?
H24A C24A H24C 109.5 . . ?
H24B C24A H24C 109.5 . . ?
C23 C25A H25A 109.5 . . ?
C23 C25A H25B 109.5 . . ?
H25A C25A H25B 109.5 . . ?
C23 C25A H25C 109.5 . . ?
H25A C25A H25C 109.5 . . ?
H25B C25A H25C 109.5 . . ?
C23 C26A H26A 109.5 . . ?
C23 C26A H26B 109.5 . . ?
H26A C26A H26B 109.5 . . ?
C23 C26A H26C 109.5 . . ?
H26A C26A H26C 109.5 . . ?
H26B C26A H26C 109.5 . . ?
C23 C24B H24D 109.5 . . ?
C23 C24B H24E 109.5 . . ?
H24D C24B H24E 109.5 . . ?
C23 C24B H24F 109.5 . . ?
H24D C24B H24F 109.5 . . ?
H24E C24B H24F 109.5 . . ?
C23 C25B H25D 109.5 . . ?
C23 C25B H25E 109.5 . . ?
H25D C25B H25E 109.5 . . ?
C23 C25B H25F 109.5 . . ?
H25D C25B H25F 109.5 . . ?
H25E C25B H25F 109.5 . . ?
C23 C26B H26D 109.5 . . ?
C23 C26B H26E 109.5 . . ?
H26D C26B H26E 109.5 . . ?
C23 C26B H26F 109.5 . . ?
H26D C26B H26F 109.5 . . ?
H26E C26B H26F 109.5 . . ?
C14 C27 C22 120.6(4) . . ?
C14 C27 H27 119.7 . . ?
C22 C27 H27 119.7 . . ?
N3 C28 C29 122.3(5) . . ?
N3 C28 H28 118.8 . . ?
C29 C28 H28 118.8 . . ?
C30 C29 C28 120.3(6) . . ?
C30 C29 H29 119.9 . . ?
C28 C29 H29 119.9 . . ?
C29 C30 C31 118.0(6) . . ?
C29 C30 H30 121.0 . . ?
C31 C30 H30 121.0 . . ?
C30 C31 C32 119.3(6) . . ?
C30 C31 H31 120.3 . . ?
C32 C31 H31 120.3 . . ?
N3 C32 C31 122.4(5) . . ?
N3 C32 H32 118.8 . . ?
C31 C32 H32 118.8 . . ?
 
loop_
 _geom_torsion_atom_site_label_1
 _geom_torsion_atom_site_label_2
 _geom_torsion_atom_site_label_3
 _geom_torsion_atom_site_label_4
 _geom_torsion
 _geom_torsion_site_symmetry_1
 _geom_torsion_site_symmetry_2
 _geom_torsion_site_symmetry_3
 _geom_torsion_site_symmetry_4
 _geom_torsion_publ_flag
C7 N2 C1 N1 1.0(5) . . . . ?
C13 N2 C1 N1 -174.7(4) . . . . ?
C7 N2 C1 Pd1 -178.0(3) . . . . ?
C13 N2 C1 Pd1 6.3(6) . . . . ?
C2 N1 C1 N2 -0.7(5) . . . . ?
C8 N1 C1 N2 -176.3(4) . . . . ?
C2 N1 C1 Pd1 178.3(3) . . . . ?
C8 N1 C1 Pd1 2.7(6) . . . . ?
C1 N1 C2 C7 0.1(5) . . . . ?
C8 N1 C2 C7 175.7(4) . . . . ?
C1 N1 C2 C3 177.5(5) . . . . ?
C8 N1 C2 C3 -6.9(8) . . . . ?
C7 C2 C3 C4 -1.3(8) . . . . ?
N1 C2 C3 C4 -178.4(5) . . . . ?
C2 C3 C4 C5 -1.5(9) . . . . ?
C3 C4 C5 C6 2.4(10) . . . . ?
C4 C5 C6 C7 -0.3(9) . . . . ?
C3 C2 C7 N2 -177.2(4) . . . . ?
N1 C2 C7 N2 0.6(5) . . . . ?
C3 C2 C7 C6 3.5(7) . . . . ?
N1 C2 C7 C6 -178.8(4) . . . . ?
C1 N2 C7 C2 -1.0(5) . . . . ?
C13 N2 C7 C2 174.8(4) . . . . ?
C1 N2 C7 C6 178.3(5) . . . . ?
C13 N2 C7 C6 -5.9(8) . . . . ?
C5 C6 C7 C2 -2.6(7) . . . . ?
C5 C6 C7 N2 178.3(5) . . . . ?
C1 N1 C8 C9 84.5(6) . . . . ?
C2 N1 C8 C9 -90.5(6) . . . . ?
C12 O1 C9 C10 -18.0(7) . . . . ?
C12 O1 C9 C8 101.2(5) . . . . ?
N1 C8 C9 O1 62.6(6) . . . . ?
N1 C8 C9 C10 -179.7(5) . . . . ?
O1 C9 C10 C11 -1.8(7) . . . . ?
C8 C9 C10 C11 -122.8(5) . . . . ?
C9 C10 C11 C12 20.3(7) . . . . ?
C9 O1 C12 C11 30.4(7) . . . . ?
C10 C11 C12 O1 -31.4(7) . . . . ?
C1 N2 C13 C14 107.6(5) . . . . ?
C7 N2 C13 C14 -67.6(5) . . . . ?
N2 C13 C14 C15 105.3(5) . . . . ?
N2 C13 C14 C27 -75.0(5) . . . . ?
C27 C14 C15 C16 2.7(7) . . . . ?
C13 C14 C15 C16 -177.6(4) . . . . ?
C14 C15 C16 C21 -3.6(7) . . . . ?
C14 C15 C16 C17 175.2(4) . . . . ?
C15 C16 C17 C20B 158.5(8) . . . . ?
C21 C16 C17 C20B -22.8(10) . . . . ?
C15 C16 C17 C20A -175.4(7) . . . . ?
C21 C16 C17 C20A 3.3(9) . . . . ?
C15 C16 C17 C19B 35.1(10) . . . . ?
C21 C16 C17 C19B -146.2(9) . . . . ?
C15 C16 C17 C19A 62.8(8) . . . . ?
C21 C16 C17 C19A -118.5(7) . . . . ?
C15 C16 C17 C18A -54.3(8) . . . . ?
C21 C16 C17 C18A 124.4(7) . . . . ?
C15 C16 C17 C18B -81.7(9) . . . . ?
C21 C16 C17 C18B 97.0(9) . . . . ?
C15 C16 C21 C22 1.5(7) . . . . ?
C17 C16 C21 C22 -177.2(5) . . . . ?
C16 C21 C22 C27 1.4(7) . . . . ?
C16 C21 C22 C23 -179.7(4) . . . . ?
C21 C22 C23 C25B 160.6(8) . . . . ?
C27 C22 C23 C25B -20.6(9) . . . . ?
C21 C22 C23 C25A 138.9(6) . . . . ?
C27 C22 C23 C25A -42.3(7) . . . . ?
C21 C22 C23 C24A 17.5(8) . . . . ?
C27 C22 C23 C24A -163.7(7) . . . . ?
C21 C22 C23 C26B -80.1(9) . . . . ?
C27 C22 C23 C26B 98.6(9) . . . . ?
C21 C22 C23 C26A -104.1(7) . . . . ?
C27 C22 C23 C26A 74.7(7) . . . . ?
C21 C22 C23 C24B 40.5(9) . . . . ?
C27 C22 C23 C24B -140.7(7) . . . . ?
C15 C14 C27 C22 0.4(7) . . . . ?
C13 C14 C27 C22 -179.3(4) . . . . ?
C21 C22 C27 C14 -2.4(7) . . . . ?
C23 C22 C27 C14 178.7(4) . . . . ?
C32 N3 C28 C29 0.8(8) . . . . ?
Pd1 N3 C28 C29 -179.8(4) . . . . ?
N3 C28 C29 C30 0.8(10) . . . . ?
C28 C29 C30 C31 -0.8(10) . . . . ?
C29 C30 C31 C32 -0.8(10) . . . . ?
C28 N3 C32 C31 -2.4(8) . . . . ?
Pd1 N3 C32 C31 178.2(4) . . . . ?
C30 C31 C32 N3 2.4(9) . . . . ?
 
_refine_diff_density_max    0.606
_refine_diff_density_min   -0.631
_refine_diff_density_rms    0.161

_shelx_res_file
;
TITL namik43
    shelx.res
    created by SHELXL-2019/3 at 18:23:10 on 25-Feb-2025
CELL  0.71073  14.0666  25.2571  18.3235   90.000   90.786   90.000
ZERR     8.00   0.0024   0.0044   0.0033    0.000    0.006    0.000
LATT   7
SYMM  - X,   Y, 1/2 - Z
SFAC  C    H    BR   N    O    PD
UNIT  256 328 16 24 8 8
MERG   2
SIMU 0.004 C16 C17 C18A > C20B
DELU 0.004 C16 C17 C18A > C20B
SADI 0.004 C16 C18A C16 C18B
SADI 0.004 C16 C19A C16 C19B
SADI 0.004 C16 C20A C16 C20B
SADI 0.004 C17 C18A C17 C18B
SADI 0.004 C17 C19A C17 C19B
SADI 0.004 C17 C20A C17 C20B
SADI 0.004 C18A C19A C18B C19B
SADI 0.004 C18A C20A C18B C20B
SADI 0.004 C19A C20A C19B C20B
SIMU 0.004 C22 C23 C24A > C26B
DELU 0.004 C22 C23 C24A > C26B
SADI 0.004 C22 C24A C22 C24B
SADI 0.004 C22 C25A C22 C25B
SADI 0.004 C22 C26A C22 C26B
SADI 0.004 C23 C24A C23 C24B
SADI 0.004 C23 C25A C23 C25B
SADI 0.004 C23 C26A C23 C26B
SADI 0.004 C24A C25A C24B C25B
SADI 0.004 C24A C26A C24B C26B
SADI 0.004 C25A C26A C25B C26B
SIMU 0.004 C10 C11
DELU 0.004 C10 C11
FMAP   2
PLAN    3
SIZE     0.090   0.110   0.120
ACTA
BOND   $H
CONF
L.S.  20
TEMP    23.00
WGHT    0.052500   13.517100
FVAR       0.14307   0.61137
PD1   6    0.233216    0.399214    0.375571    11.00000    0.04168    0.03324 =
         0.03371   -0.00143    0.00015    0.00176
BR1   3    0.230900    0.380703    0.505503    11.00000    0.08426    0.06013 =
         0.03499    0.00185    0.00584    0.01467
BR2   3    0.241771    0.415919    0.245134    11.00000    0.07638    0.04993 =
         0.03738    0.00557    0.00132    0.00480
O1    5    0.568446    0.391417    0.462450    11.00000    0.15628    0.07652 =
         0.09192    0.02372   -0.05416   -0.02958
N1    4    0.424327    0.352075    0.353838    11.00000    0.03947    0.04112 =
         0.03892   -0.00596   -0.00054   -0.00442
N2    4    0.317954    0.291629    0.369289    11.00000    0.03116    0.03793 =
         0.04025   -0.01035    0.00051    0.00166
N3    4    0.127121    0.458008    0.387061    11.00000    0.04440    0.03705 =
         0.04691    0.00132    0.00057    0.00175
C1    1    0.330798    0.344278    0.365223    11.00000    0.03943    0.04035 =
         0.02879   -0.00782    0.00159    0.00113
C2    1    0.472554    0.303427    0.351362    11.00000    0.03762    0.04561 =
         0.04273   -0.01108   -0.00289    0.00055
C3    1    0.567121    0.290798    0.338656    11.00000    0.03560    0.06329 =
         0.06351   -0.01352    0.00105   -0.00253
AFIX  43
H3    2    0.612674    0.316784    0.330749    11.00000   -1.20000
AFIX   0
C4    1    0.589631    0.237871    0.338414    11.00000    0.03647    0.08027 =
         0.07892   -0.02726    0.00243    0.01087
AFIX  43
H4    2    0.651720    0.227546    0.328968    11.00000   -1.20000
AFIX   0
C5    1    0.521709    0.199651    0.351950    11.00000    0.05510    0.05940 =
         0.08602   -0.02627   -0.00876    0.01544
AFIX  43
H5    2    0.540325    0.164326    0.353109    11.00000   -1.20000
AFIX   0
C6    1    0.427743    0.211668    0.363777    11.00000    0.04910    0.04705 =
         0.06470   -0.01146   -0.00568    0.00714
AFIX  43
H6    2    0.382768    0.185538    0.372622    11.00000   -1.20000
AFIX   0
C7    1    0.403804    0.265109    0.361758    11.00000    0.03935    0.04277 =
         0.03873   -0.01155   -0.00554    0.00401
C8    1    0.471063    0.403948    0.350130    11.00000    0.04766    0.05122 =
         0.04308    0.00264    0.00199   -0.00956
AFIX  23
H8A   2    0.428524    0.428849    0.326060    11.00000   -1.20000
H8B   2    0.527664    0.400879    0.320780    11.00000   -1.20000
AFIX   0
C9    1    0.498760    0.425540    0.424821    11.00000    0.07116    0.05181 =
         0.05176   -0.00404    0.00449   -0.02202
AFIX  13
H9    2    0.441942    0.429265    0.454749    11.00000   -1.20000
AFIX   0
C10   1    0.544894    0.477941    0.415851    11.00000    0.08087    0.03818 =
         0.06155   -0.00186   -0.00118   -0.02028
AFIX  23
H10A  2    0.550907    0.486582    0.364541    11.00000   -1.20000
H10B  2    0.508013    0.505430    0.439236    11.00000   -1.20000
AFIX   0
C11   1    0.639854    0.472990    0.451148    11.00000    0.08666    0.06366 =
         0.08407   -0.00238    0.00048   -0.02284
AFIX  23
H11A  2    0.639454    0.488209    0.499746    11.00000   -1.20000
H11B  2    0.687515    0.491083    0.422633    11.00000   -1.20000
AFIX   0
C12   1    0.660288    0.415488    0.454774    11.00000    0.09581    0.10334 =
         0.06412   -0.00175   -0.01241   -0.00681
AFIX  23
H12A  2    0.690721    0.403462    0.410576    11.00000   -1.20000
H12B  2    0.701166    0.407286    0.496313    11.00000   -1.20000
AFIX   0
C13   1    0.225612    0.264905    0.375372    11.00000    0.03696    0.04749 =
         0.03644   -0.00616   -0.00037   -0.00194
AFIX  23
H13A  2    0.177449    0.290783    0.387641    11.00000   -1.20000
H13B  2    0.229039    0.239173    0.414617    11.00000   -1.20000
AFIX   0
C14   1    0.196734    0.237081    0.305056    11.00000    0.03136    0.03805 =
         0.03199   -0.00215    0.00064   -0.00013
C15   1    0.202798    0.183030    0.300749    11.00000    0.04053    0.03947 =
         0.03184    0.00170   -0.00024    0.00245
AFIX  43
H15   2    0.222356    0.164075    0.341797    11.00000   -1.20000
AFIX   0
C16   1    0.180664    0.155666    0.237029    11.00000    0.04901    0.03982 =
         0.03918   -0.00340    0.00181   -0.00477
C17   1    0.195701    0.096219    0.232619    11.00000    0.07422    0.04165 =
         0.05220   -0.00521   -0.00457   -0.00697
PART  1
C18A  1    0.301209    0.083814    0.254455    21.00000    0.09069    0.05325 =
         0.06597   -0.00981   -0.01925    0.01769
AFIX  33
H18A  2    0.314979    0.098415    0.301803    21.00000   -1.50000
H18B  2    0.310529    0.046170    0.255692    21.00000   -1.50000
H18C  2    0.342902    0.099241    0.219278    21.00000   -1.50000
AFIX   0
C19A  1    0.131352    0.068518    0.288382    21.00000    0.11107    0.05505 =
         0.06006    0.00284   -0.00857   -0.03273
AFIX  33
H19A  2    0.143326    0.082979    0.336080    21.00000   -1.50000
H19B  2    0.065905    0.074079    0.274954    21.00000   -1.50000
H19C  2    0.144768    0.031251    0.288825    21.00000   -1.50000
AFIX   0
C20A  1    0.175636    0.072794    0.157730    21.00000    0.07788    0.04763 =
         0.05937   -0.01380   -0.00345   -0.00656
AFIX  33
H20A  2    0.186598    0.035289    0.159099    21.00000   -1.50000
H20B  2    0.110657    0.079514    0.143963    21.00000   -1.50000
H20C  2    0.216960    0.088756    0.122745    21.00000   -1.50000
PART  2
AFIX   0
C18B  1    0.303720    0.086332    0.216082   -21.00000    0.07931    0.05037 =
         0.06861   -0.01426   -0.00863    0.01168
AFIX  33
H18D  2    0.342365    0.103185    0.252894   -21.00000   -1.50000
H18E  2    0.316228    0.048967    0.216122   -21.00000   -1.50000
H18F  2    0.318476    0.100813    0.169139   -21.00000   -1.50000
AFIX   0
C19B  1    0.174853    0.070454    0.306524   -21.00000    0.10579    0.04847 =
         0.06159    0.00446   -0.00905   -0.02210
AFIX  33
H19D  2    0.211881    0.087560    0.344077   -21.00000   -1.50000
H19E  2    0.108486    0.074111    0.316971   -21.00000   -1.50000
H19F  2    0.191147    0.033571    0.304767   -21.00000   -1.50000
AFIX   0
C20B  1    0.137091    0.069089    0.173497   -21.00000    0.08238    0.04701 =
         0.06169   -0.01124   -0.00345   -0.01337
AFIX  33
H20D  2    0.150282    0.031797    0.174009   -21.00000   -1.50000
H20E  2    0.070740    0.074774    0.182258   -21.00000   -1.50000
H20F  2    0.153137    0.083516    0.126786   -21.00000   -1.50000
PART  0
AFIX   0
C21   1    0.146459    0.185464    0.178147    11.00000    0.04240    0.05003 =
         0.03291   -0.00770   -0.00081   -0.00279
AFIX  43
H21   2    0.129708    0.167980    0.135193    11.00000   -1.20000
AFIX   0
C22   1    0.136428    0.239852    0.180973    11.00000    0.04017    0.05125 =
         0.03607    0.00045    0.00130    0.00779
C23   1    0.097868    0.271511    0.114723    11.00000    0.04989    0.06152 =
         0.04239    0.00710   -0.00290    0.00998
PART  1
C24A  1    0.046048    0.236030    0.059194    21.00000    0.07375    0.07301 =
         0.05563   -0.00666   -0.02287    0.02607
AFIX  33
H24A  2    0.087968    0.208342    0.043734    21.00000   -1.50000
H24B  2   -0.008954    0.220723    0.081357    21.00000   -1.50000
H24C  2    0.026673    0.256802    0.017712    21.00000   -1.50000
AFIX   0
C25A  1    0.029047    0.315031    0.138031    21.00000    0.03669    0.05432 =
         0.05389    0.00656   -0.01106   -0.00095
AFIX  33
H25A  2    0.060025    0.337810    0.172906    21.00000   -1.50000
H25B  2    0.009773    0.335340    0.096086    21.00000   -1.50000
H25C  2   -0.025854    0.299261    0.159732    21.00000   -1.50000
AFIX   0
C26A  1    0.183198    0.299210    0.079073    21.00000    0.06768    0.09154 =
         0.04911    0.02082    0.01347    0.01019
AFIX  33
H26A  2    0.228217    0.273079    0.063633    21.00000   -1.50000
H26B  2    0.161455    0.319251    0.037574    21.00000   -1.50000
H26C  2    0.213039    0.322544    0.113822    21.00000   -1.50000
PART  2
AFIX   0
C24B  1    0.014596    0.241828    0.076882   -21.00000    0.05440    0.06553 =
         0.04691   -0.01716   -0.00826    0.02878
AFIX  33
H24D  2    0.035370    0.207218    0.062448   -21.00000   -1.50000
H24E  2   -0.037187    0.238565    0.110170   -21.00000   -1.50000
H24F  2   -0.006076    0.261280    0.034544   -21.00000   -1.50000
AFIX   0
C25B  1    0.061318    0.325944    0.136447   -21.00000    0.04254    0.05380 =
         0.05252    0.00972   -0.00925   -0.00037
AFIX  33
H25D  2    0.010079    0.321999    0.170088   -21.00000   -1.50000
H25E  2    0.111867    0.345751    0.159203   -21.00000   -1.50000
H25F  2    0.038966    0.344399    0.093746   -21.00000   -1.50000
AFIX   0
C26B  1    0.179516    0.279080    0.061066   -21.00000    0.07141    0.08773 =
         0.04556    0.01736    0.00956    0.01336
AFIX  33
H26D  2    0.203524    0.245112    0.046726   -21.00000   -1.50000
H26E  2    0.156609    0.297757    0.018719   -21.00000   -1.50000
H26F  2    0.229510    0.299109    0.084176   -21.00000   -1.50000
PART  0
AFIX   0
C27   1    0.163827    0.265679    0.245071    11.00000    0.03852    0.03512 =
         0.04202   -0.00124    0.00194    0.00698
AFIX  43
H27   2    0.160055    0.302389    0.247726    11.00000   -1.20000
AFIX   0
C28   1    0.045834    0.455712    0.349290    11.00000    0.05047    0.05394 =
         0.05879   -0.00180   -0.00640   -0.00152
AFIX  43
H28   2    0.035818    0.427555    0.317395    11.00000   -1.20000
AFIX   0
C29   1   -0.023852    0.493438    0.355704    11.00000    0.05262    0.07929 =
         0.09271    0.00710   -0.01000    0.01825
AFIX  43
H29   2   -0.080129    0.490254    0.328831    11.00000   -1.20000
AFIX   0
C30   1   -0.010909    0.535355    0.401113    11.00000    0.07324    0.06103 =
         0.08896    0.00774    0.02122    0.02873
AFIX  43
H30   2   -0.057297    0.561358    0.405459    11.00000   -1.20000
AFIX   0
C31   1    0.072347    0.538206    0.440267    11.00000    0.08359    0.05010 =
         0.07520   -0.01408    0.00897    0.01131
AFIX  43
H31   2    0.083953    0.566590    0.471468    11.00000   -1.20000
AFIX   0
C32   1    0.139198    0.498412    0.432994    11.00000    0.05689    0.04668 =
         0.06050   -0.00753   -0.00144    0.00100
AFIX  43
H32   2    0.194590    0.499936    0.461213    11.00000   -1.20000
AFIX   0
HKLF    4


REM  namik43
REM wR2 = 0.1270, GooF = S = 1.101, Restrained GooF = 1.119 for all data
REM R1 = 0.0480 for 5013 Fo > 4sig(Fo) and 0.0921 for all 7501 data
REM 407 parameters refined using 183 restraints

END

WGHT      0.0525     13.5250

REM Highest difference peak  0.606,  deepest hole -0.631,  1-sigma level  0.161
Q1    1   0.2559  0.0748  0.2767  11.00000  0.05    0.61
Q2    1   0.0793  0.0867  0.2964  11.00000  0.05    0.55
Q3    1   0.2818  0.3634  0.5032  11.00000  0.05    0.53
;
_shelx_res_checksum    6773

_shelx_hkl_file
;
   4   0   0 6769.12  282.37
   4   0   0 7026.50  282.17
   4   0   0 6916.91  283.97
   4   0   0 6848.71  282.67
  -4   0   0 7115.99  281.47
   4   0   0 6898.91  284.67
  -4   0   0 7049.99  283.07
  -4   0   0 6718.33  284.37
  -4   0   0 7046.49  282.17
  -4   0   0 6549.94  282.07
  -4   0   0 6931.21  282.77
  -6   0   0 2001.90   86.19
  -6   0   0 2034.10   81.99
  -6   0   0 1947.21   89.39
   6   0   0 2088.29   87.49
   6   0   0 1905.91   84.89
  -6   0   0 1932.91   82.19
   6   0   0 2090.69   87.19
  -6   0   0 2060.99   87.09
  -6   0   0 1990.60   84.99
   6   0   0 2029.60   83.09
   6   0   0 2014.70   89.99
   6   0   0 2050.59   86.29
  -6   0   0 1994.40   87.49
  -6   0   0 1992.30   86.19
  -8   0   0  769.32   38.90
  -8   0   0  708.63   36.20
  -8   0   0  680.43   31.40
  -8   0   0  731.73   31.20
   8   0   0  701.43   36.20
   8   0   0  772.42   37.90
   8   0   0  744.33   37.90
  -8   0   0  694.13   36.90
  -8   0   0  664.23   39.40
  -8   0   0  760.42   35.00
  -8   0   0  749.62   41.60
   8   0   0  755.02   31.80
   8   0   0  802.92   42.00
  -8   0   0  693.83   35.90
  10   0   0  599.94   34.50
  10   0   0  614.44   32.50
 -10   0   0  615.24   30.40
  10   0   0  574.74   34.20
 -10   0   0  532.95   31.50
  10   0   0  543.55   25.20
  10   0   0  577.84   38.60
  12   0   0  203.68   27.30
  12   0   0  172.38   22.70
 -12   0   0  139.79   20.60
  12   0   0  194.68   23.90
 -12   0   0  162.28   15.50
 -14   0   0   35.30   15.50
  14   0   0   34.60   15.80
  14   0   0    9.90   12.00
  16   0   0   26.40   21.20
 -16   0   0    9.60   14.10
   1  -1   0    0.10    0.20
   1  -1   0   -0.10    0.20
  -1  -1   0   -0.30    0.30
  -1  -1   0    0.60    0.30
  -1  -1   0   -0.60    0.40
  -1  -1   0   -0.10    0.40
   1  -1   0    0.10    0.60
   1  -1   0   -0.30    0.50
   1  -1   0   -0.20    0.20
   1   1   0   -0.20    0.20
  -1   1   0   -0.20    0.50
   1   1   0    0.30    0.40
  -1   1   0    1.10    0.40
  -1   1   0   -0.80    0.30
  -1   1   0   -0.30    0.50
  -1   1   0    0.00    0.60
  -1   1   0    0.10    0.40
   1   1   0   -0.20    0.50
  -3  -1   0   29.40    4.40
   3  -1   0   35.50    4.30
  -3  -1   0   23.60    3.10
  -3  -1   0   27.90    3.90
  -3  -1   0   22.40    3.80
  -3  -1   0   17.00    4.50
   3  -1   0   32.00    4.90
  -3  -1   0   25.50    4.30
   3  -1   0   39.80    3.10
   3  -1   0   42.10    5.20
   3   1   0   24.20    4.20
   3   1   0   25.40    3.50
   3   1   0   28.60    4.40
  -3   1   0   37.70    6.00
  -3   1   0   31.00    4.00
  -3   1   0   32.40    4.50
  -3   1   0   32.70    2.00
  -3   1   0   31.30    4.20
  -3   1   0   35.90    4.10
  -3   1   0   32.70    2.40
  -3   1   0   34.70    5.40
   5  -1   0  640.54   29.70
   5  -1   0  669.53   30.60
  -5  -1   0  652.33   30.00
  -5  -1   0  639.04   29.00
   5  -1   0  632.64   31.00
  -5  -1   0  599.64   30.30
   5  -1   0  657.83   30.60
  -5  -1   0  584.64   30.30
  -5  -1   0  583.84   32.40
   5  -1   0  646.44   33.20
  -5  -1   0  616.54   31.10
   5   1   0  614.64   29.90
  -5   1   0  612.34   32.70
   5   1   0  645.54   33.50
  -5   1   0  713.73   34.10
  -5   1   0  707.23   30.10
  -5   1   0  674.23   30.50
  -5   1   0  691.93   30.30
  -5   1   0  672.53   31.40
   5   1   0  597.24   30.70
  -5   1   0  638.64   27.40
  -5   1   0  702.53   27.00
  -5   1   0  664.43   31.00
   5   1   0  586.44   30.50
   7  -1   0  995.10   45.00
  -7  -1   0  938.71   49.30
  -7  -1   0 1010.80   41.00
   7  -1   0 1017.10   42.30
  -7  -1   0 1005.70   44.20
   7  -1   0 1008.10   46.20
   7  -1   0  949.90   46.20
   7  -1   0 1044.40   47.40
  -7  -1   0  970.30   47.30
  -7  -1   0  947.51   41.10
   7  -1   0  954.20   49.70
  -7  -1   0  923.81   45.20
  -7  -1   0  941.21   45.70
  -7   1   0 1053.19   47.80
   7   1   0  950.50   46.80
   7   1   0  996.10   50.29
   7   1   0  957.20   46.60
  -7   1   0 1029.20   45.80
  -7   1   0 1008.10   46.80
  -7   1   0 1012.60   45.30
  -7   1   0  985.60   53.09
   7   1   0  972.70   41.90
  -7   1   0  980.30   42.10
  -7   1   0 1019.10   41.50
   7   1   0 1002.30   45.60
  -7   1   0  961.90   49.30
  -7   1   0  981.60   46.20
   9  -1   0 1278.17   50.89
  -9  -1   0 1114.39   50.49
   9  -1   0 1290.27   62.89
  -9  -1   0 1140.99   55.29
  -9  -1   0 1081.49   55.59
  -9  -1   0 1240.58   58.79
  -9  -1   0 1177.68   50.29
  -9  -1   0 1210.68   53.89
   9  -1   0 1222.18   58.09
   9  -1   0 1225.18   56.49
   9  -1   0 1163.88   56.89
  -9   1   0 1255.87   54.99
  -9   1   0 1199.48   52.49
  -9   1   0 1264.07   50.79
  -9   1   0 1264.27   59.09
   9   1   0 1141.59   57.19
   9   1   0 1173.98   55.69
   9   1   0 1119.99   50.09
   9   1   0 1174.38   62.19
 -11  -1   0  668.43   41.40
  11  -1   0  802.72   33.30
  11  -1   0  681.43   46.20
 -11  -1   0  643.14   35.60
  11  -1   0  753.92   41.10
  11  -1   0  718.73   42.00
  11   1   0  668.53   41.40
 -11   1   0  690.33   40.20
 -11   1   0  756.32   37.40
  11   1   0  659.83   45.80
 -11   1   0  799.92   43.30
  13  -1   0  272.97   34.90
  13  -1   0  273.77   26.70
  13  -1   0  312.47   29.30
 -13  -1   0  239.28   27.10
 -13   1   0  311.87   29.10
  13   1   0  300.87   28.50
  13   1   0  213.08   32.60
  13   1   0  311.77   28.50
  15  -1   0  141.09   23.80
  15  -1   0  122.79   26.60
 -15  -1   0  107.49   22.80
  15   1   0  130.99   26.90
 -15   1   0  139.19   24.70
  17  -1   0   29.40   25.40
 -17  -1   0   78.79   22.80
 -17   1   0   56.39   20.00
  17   1   0   33.40   27.10
   0  -2   0    0.20    0.50
   0  -2   0    0.00    0.40
   0  -2   0    0.10    0.40
   0   2   0    0.40    0.50
   0   2   0    0.20    0.50
   0   2   0   -0.10    0.50
  -2  -2   0  315.17   15.40
   2  -2   0  326.37   15.30
  -2  -2   0  332.47   14.00
  -2  -2   0  333.07   14.30
  -2  -2   0  328.07   15.10
   2  -2   0  307.07   14.00
  -2  -2   0  324.87   13.80
  -2  -2   0  303.57   16.20
  -2   2   0  313.07   15.20
  -2   2   0  336.47   15.30
  -2   2   0  277.97   16.30
  -2   2   0  341.27   17.10
   2   2   0  328.57   15.60
  -2   2   0  342.57   15.10
  -2   2   0  325.97   14.20
  -2   2   0  331.87   14.70
  -2   2   0  331.57   14.30
   4  -2   0 1052.89   46.30
  -4  -2   0  999.30   45.40
  -4  -2   0 1007.10   46.60
  -4  -2   0 1042.50   44.60
  -4  -2   0  993.80   43.30
  -4  -2   0 1075.79   47.30
  -4  -2   0  950.90   48.10
   4  -2   0 1095.29   46.30
  -4  -2   0 1058.49   46.50
   4  -2   0 1120.39   48.90
   4  -2   0 1069.19   46.90
   4  -2   0 1152.48   45.00
  -4  -2   0  952.40   43.40
   4  -2   0 1100.69   46.70
  -4   2   0 1102.49   46.10
  -4   2   0 1099.59   45.00
  -4   2   0 1044.40   49.10
   4   2   0 1025.70   46.60
  -4   2   0 1105.09   44.00
  -4   2   0 1057.29   48.20
  -4   2   0 1109.29   46.90
   4   2   0 1011.10   46.60
   4   2   0  983.00   45.40
  -4   2   0 1090.99   44.50
   4   2   0 1011.50   48.60
   4   2   0 1048.20   46.90
  -4   2   0 1118.29   46.40
  -4   2   0 1139.59   46.70
  -6  -2   0  197.58   13.80
   6  -2   0  228.78   14.10
   6  -2   0  224.68   17.10
  -6  -2   0  177.78    9.40
  -6  -2   0  183.28   14.50
  -6  -2   0  171.48   15.20
   6  -2   0  232.68   13.60
   6  -2   0  247.78   15.40
  -6  -2   0  189.78    9.30
   6  -2   0  222.68   14.30
  -6  -2   0  195.08   12.80
  -6  -2   0  154.78   12.90
  -6  -2   0  194.58   12.50
  -6   2   0  238.68   14.50
   6   2   0  178.08   13.20
   6   2   0  168.68   16.20
  -6   2   0  227.58   11.20
  -6   2   0  241.98   15.50
  -6   2   0  237.88   13.80
   6   2   0  193.18   13.70
  -6   2   0  228.98   16.60
  -6   2   0  254.97   13.60
   6   2   0  182.28   14.00
  -6   2   0  241.98   10.40
  -6   2   0  229.28   13.90
   6   2   0  211.58   14.80
  -6   2   0  258.77   18.00
  -8  -2   0  591.04   34.50
  -8  -2   0  596.24   27.30
   8  -2   0  709.43   28.70
   8  -2   0  659.83   33.60
  -8  -2   0  612.34   34.70
  -8  -2   0  606.64   33.60
   8  -2   0  691.13   33.50
  -8  -2   0  596.94   35.80
  -8  -2   0  617.64   33.00
   8  -2   0  616.44   36.80
   8  -2   0  669.63   32.10
   8  -2   0  629.24   33.50
  -8  -2   0  574.24   29.70
   8   2   0  620.04   31.80
   8   2   0  649.83   33.80
  -8   2   0  610.04   35.40
  -8   2   0  597.64   37.00
   8   2   0  589.94   36.90
  -8   2   0  645.44   27.90
  -8   2   0  668.63   32.10
  -8   2   0  642.64   29.70
  -8   2   0  593.24   32.90
  -8   2   0  643.44   32.80
  -8   2   0  687.03   35.00
   8   2   0  577.14   33.40
  -8   2   0  645.44   31.80
  10  -2   0  254.67   24.30
 -10  -2   0  193.18   14.60
 -10  -2   0  209.28   20.50
  10  -2   0  258.47   19.60
  10  -2   0  236.88   20.70
  10  -2   0  253.97   12.90
 -10  -2   0  174.58   16.40
 -10  -2   0  192.58   15.00
  10   2   0  240.08   31.20
 -10   2   0  238.18   17.30
  10   2   0  207.48   25.60
 -10   2   0  219.88   16.50
  10   2   0  196.38   10.70
  10   2   0  204.08   19.40
 -10   2   0  266.97   22.00
  10   2   0  216.88   20.20
 -10   2   0  239.78   12.80
 -12  -2   0   26.50   12.20
  12  -2   0   32.30   15.40
  12  -2   0   -2.00    3.00
  12  -2   0    0.30   12.00
  12  -2   0   10.10   15.50
 -12  -2   0    7.40    8.30
 -12   2   0   -2.50    8.80
  12   2   0   14.80   13.30
 -12   2   0    8.00   10.40
  12   2   0   19.70   12.20
  12   2   0   21.90   14.70
 -14  -2   0    4.30   14.10
  14   2   0  -12.80   12.10
 -14   2   0    5.30   11.90
  16  -2   0  -21.10   17.40
  16  -2   0   51.19   21.00
 -16  -2   0   -5.20   15.70
  16   2   0    3.50   18.40
 -16   2   0  -17.50   18.40
 -18   2   0  -32.30   15.70
   1  -3   0  427.06   21.00
  -1  -3   0  518.75   21.00
   1  -3   0  512.95   21.80
  -1  -3   0  505.15   21.50
  -1  -3   0  550.54   21.00
  -1   3   0  511.35   21.20
  -1   3   0  525.75   21.70
  -1   3   0  505.05   21.70
  -1   3   0  419.76   21.00
  -1   3   0  395.36   20.90
  -3  -3   0    6.00    3.30
   3  -3   0    6.20    4.40
   3  -3   0    0.00    2.00
   3  -3   0    3.60    1.80
   3  -3   0    2.00    2.90
  -3  -3   0    1.80    1.80
   3  -3   0    3.30    3.30
  -3  -3   0    5.40    1.50
  -3  -3   0    5.30    2.50
   3  -3   0    5.20    3.20
   3  -3   0    5.50    4.40
  -3  -3   0    9.00    3.10
  -3  -3   0    5.30    1.90
  -3  -3   0    7.50    4.20
   3   3   0    9.00    3.40
   3   3   0    0.20    1.80
  -3   3   0    3.60    3.20
  -3   3   0    5.70    2.00
   3   3   0    6.20    4.50
  -3   3   0    9.20    3.70
  -3   3   0   -0.70    2.70
  -3   3   0    7.80    2.60
  -3   3   0    5.90    2.30
  -3   3   0    3.80    3.80
  -3   3   0    7.30    3.80
   3   3   0    5.10    3.60
  -3   3   0    7.80    2.20
   3   3   0    2.70    1.10
  -5  -3   0  127.19   10.10
   5  -3   0  142.49   12.00
  -5  -3   0  138.49    8.70
  -5  -3   0  126.19   10.70
  -5  -3   0  137.89   12.30
  -5  -3   0  133.79    6.70
   5  -3   0  129.89   10.10
   5  -3   0  141.29    8.70
  -5  -3   0  136.29    9.90
   5  -3   0  126.99   10.30
  -5  -3   0  135.09    7.30
   5  -3   0  128.89   10.10
   5  -3   0  132.69   10.30
  -5  -3   0  132.59    7.80
  -5   3   0  138.79    7.50
   5   3   0  109.09   10.20
  -5   3   0  135.59    8.00
  -5   3   0  122.19   12.60
   5   3   0  144.99   11.10
  -5   3   0  135.79    9.30
  -5   3   0  155.68   10.50
  -5   3   0  123.29    9.70
  -5   3   0  138.79    8.50
   5   3   0  127.19   12.50
  -5   3   0  107.99   11.00
   5   3   0  132.49    9.30
   5   3   0  129.69   10.60
  -5   3   0  127.49    9.70
  -7  -3   0  204.08   16.40
  -7  -3   0  232.08   17.90
   7  -3   0  186.58   15.60
   7  -3   0  183.38   11.50
   7  -3   0  203.78   15.10
  -7  -3   0  214.08   13.20
  -7  -3   0  217.58   10.60
   7  -3   0  183.18   14.80
  -7  -3   0  211.68    9.80
   7  -3   0  163.18   18.50
   7  -3   0  175.88   13.70
  -7  -3   0  228.68   12.20
  -7  -3   0  226.08   15.10
  -7  -3   0  221.58   14.80
  -7   3   0  187.18   18.20
  -7   3   0  188.78   14.00
   7   3   0  206.18   14.50
  -7   3   0  168.08   11.10
  -7   3   0  198.38   11.10
   7   3   0  223.58   15.80
  -7   3   0  178.48   16.10
  -7   3   0  168.68   12.70
   7   3   0  201.28   15.60
  -7   3   0  201.18   14.40
   7   3   0  189.88   17.40
  -7   3   0  184.38   14.10
   7   3   0  217.38   13.80
  -9  -3   0  282.87   14.10
   9  -3   0  255.77   19.60
   9  -3   0  260.17   14.50
  -9  -3   0  283.77   15.80
  -9  -3   0  249.08   18.30
   9  -3   0  223.08   19.20
  -9  -3   0  250.77   17.20
   9  -3   0  263.67   23.30
   9  -3   0  260.47   19.30
   9  -3   0  214.28   17.50
  -9  -3   0  301.87   22.20
  -9   3   0  226.68   19.80
   9   3   0  274.37   18.10
   9   3   0  301.87   13.60
  -9   3   0  226.48   16.60
  -9   3   0  258.57   18.10
   9   3   0  237.78   22.30
  -9   3   0  261.47   14.70
  -9   3   0  251.77   13.90
   9   3   0  304.77   21.30
   9   3   0  292.57   20.60
  11  -3   0  156.48   19.60
 -11  -3   0  157.88   19.10
  11  -3   0  141.39   22.80
  11  -3   0  169.98   21.40
  11  -3   0  120.39    9.90
 -11  -3   0  136.89   12.60
 -11   3   0  121.09   10.50
  11   3   0  168.18   20.80
  11   3   0  202.98   20.30
 -11   3   0  143.49   14.10
  11   3   0  188.48   25.10
 -11   3   0  121.59   17.60
 -11   3   0  154.08   15.50
 -13  -3   0   69.59   16.90
  13  -3   0   93.09   18.80
  13  -3   0   80.59   17.70
  13  -3   0   76.89   20.70
  13   3   0   54.79   16.00
 -13   3   0   61.09   16.80
 -13   3   0   94.69   15.40
  13   3   0   64.29   21.50
  15  -3   0   15.70   15.80
  15  -3   0   22.60   19.70
 -15  -3   0   52.29   17.40
  15   3   0   37.70   21.60
  15   3   0   88.99   21.20
  17  -3   0  -12.90   26.10
  17  -3   0   25.80   22.00
  17   3   0   29.30   26.20
 -17   3   0    9.30   19.00
   0  -4   0 1623.54   67.19
   0  -4   0 1660.33   67.79
   0  -4   0 1598.74   67.29
   0   4   0 1601.14   67.29
   0   4   0 1567.94   67.19
   0   4   0 1642.54   67.79
  -4  -4   0 6071.29  248.68
   4  -4   0 6011.10  248.78
   4  -4   0 6113.89  253.37
  -4  -4   0 6204.78  252.17
  -4  -4   0 6249.57  249.58
   4  -4   0 6053.79  251.47
  -4  -4   0 6099.79  252.07
  -4  -4   0 6209.08  249.08
   4  -4   0 6149.78  251.37
  -4  -4   0 6189.38  251.07
   4  -4   0 6123.69  250.17
  -4  -4   0 6149.28  249.28
   4  -4   0 5899.61  254.17
  -4  -4   0 6240.88  253.97
   4  -4   0 5842.12  251.37
  -4   4   0 5819.92  252.87
   4   4   0 6145.98  249.58
  -4   4   0 6241.58  251.57
   4   4   0 6181.18  249.58
  -4   4   0 6193.88  250.77
  -4   4   0 6196.48  251.57
  -4   4   0 6272.07  250.47
  -4   4   0 5956.40  249.28
  -4   4   0 5992.10  249.58
   4   4   0 6270.87  252.37
   4   4   0 6128.49  251.97
  -4   4   0 6061.49  251.47
  -6  -4   0 2287.97   93.69
  -6  -4   0 2320.37   91.89
  -6  -4   0 2263.67   91.89
   6  -4   0 2240.18   95.49
  -6  -4   0 2286.27   91.09
  -6  -4   0 2207.08   95.19
  -6  -4   0 2292.57   96.89
   6  -4   0 2177.68   95.69
   6  -4   0 2408.46   96.69
   6  -4   0 2237.48   98.69
   6  -4   0 2204.98   94.99
  -6  -4   0 2228.18   98.59
  -6  -4   0 2289.77   96.09
   6   4   0 2250.97   95.79
  -6   4   0 2104.59   95.29
  -6   4   0 2158.08   94.99
  -6   4   0 2077.69   97.39
   6   4   0 2248.97   91.99
  -6   4   0 2098.09   94.99
   6   4   0 2267.17   93.59
   6   4   0 2085.29   98.49
  -6   4   0 2174.28   92.39
  -6   4   0 2179.28   94.09
  -6   4   0 1970.70   98.99
  -6   4   0 2233.78   92.39
   6   4   0 2179.58   96.09
  -6   4   0 2164.28   94.59
   8  -4   0  481.45   29.80
  -8  -4   0  581.04   33.80
  -8  -4   0  579.74   30.30
  -8  -4   0  593.14   32.10
   8  -4   0  546.75   30.30
   8  -4   0  529.75   26.50
   8  -4   0  575.44   34.60
  -8  -4   0  554.54   30.20
  -8  -4   0  625.04   26.60
  -8  -4   0  575.74   28.60
  -8  -4   0  604.64   25.80
   8  -4   0  551.94   30.70
  -8   4   0  506.95   29.50
   8   4   0  607.14   35.60
   8   4   0  618.64   25.50
   8   4   0  609.94   32.00
  -8   4   0  485.35   34.50
   8   4   0  554.04   32.10
  -8   4   0  511.65   28.00
  -8   4   0  532.25   29.50
  -8   4   0  535.15   26.20
  -8   4   0  447.66   31.60
   8   4   0  593.54   28.70
  -8   4   0  510.95   25.50
  10  -4   0  253.07   22.40
 -10  -4   0  268.37   22.40
 -10  -4   0  244.38   14.90
  10  -4   0  224.68   15.00
  10  -4   0  244.48   19.10
  10  -4   0  239.58   27.00
  10  -4   0  266.27   21.70
 -10  -4   0  286.37   18.80
 -10  -4   0  270.87   16.10
 -10   4   0  264.77   15.20
 -10   4   0  253.07   21.70
  10   4   0  330.37   27.20
  10   4   0  279.47   13.40
 -10   4   0  278.97   19.90
  10   4   0  315.97   27.50
  10   4   0  300.27   19.40
 -10   4   0  243.48   17.80
  12  -4   0   91.99   20.20
  12  -4   0   88.89   21.30
  12  -4   0   67.59    7.70
 -12  -4   0   95.69   17.70
  12  -4   0   56.59   15.90
  12   4   0  104.29   18.60
 -12   4   0  105.09   17.20
  12   4   0  100.29   22.00
 -12   4   0   96.39   14.70
  14  -4   0    6.10   17.40
  14  -4   0   -0.10   15.20
 -14  -4   0   27.10   16.20
  14   4   0    5.10   15.00
  14   4   0   -4.70   17.90
 -14   4   0   11.30   13.50
 -14   4   0   18.90   13.80
  16  -4   0  -12.40   16.30
 -16  -4   0    6.60   17.60
  16  -4   0   -1.50   20.60
 -16   4   0    1.20   17.90
  16   4   0    3.90   21.50
  18  -4   0  -29.30   22.50
 -18   4   0   31.00   19.70
  -1  -5   0  497.45   23.30
  -1  -5   0  512.75   23.40
   1  -5   0  505.15   23.70
  -1  -5   0  551.44   24.30
   1  -5   0  526.65   23.40
   1  -5   0  520.05   24.20
   1  -5   0  527.55   23.70
   1  -5   0  525.45   24.40
  -1  -5   0  513.25   24.10
  -1   5   0  528.35   24.40
  -1   5   0  526.35   23.20
  -1   5   0  503.15   23.60
  -1   5   0  520.05   24.20
  -1   5   0  525.75   23.50
   1   5   0  548.05   23.60
   1   5   0  531.15   23.50
   1   5   0  569.14   24.40
  -1   5   0  511.65   25.30
   3  -5   0 1417.16   58.99
   3  -5   0 1368.06   60.19
  -3  -5   0 1370.46   57.99
  -3  -5   0 1401.26   58.79
   3  -5   0 1399.36   60.19
  -3  -5   0 1419.26   58.89
  -3  -5   0 1365.86   61.29
   3  -5   0 1399.76   59.19
  -3  -5   0 1401.46   58.39
   3  -5   0 1376.86   61.89
   3  -5   0 1343.57   60.49
  -3  -5   0 1509.45   61.79
   3   5   0 1423.16   61.39
  -3   5   0 1379.36   59.99
  -3   5   0 1396.96   60.19
  -3   5   0 1408.46   60.89
  -3   5   0 1394.06   59.09
  -3   5   0 1430.76   60.19
  -3   5   0 1364.46   59.19
   3   5   0 1384.86   58.49
   3   5   0 1390.66   60.79
   3   5   0 1412.86   58.69
   3   5   0 1413.06   59.49
   5  -5   0 1102.69   51.59
   5  -5   0 1095.89   51.29
  -5  -5   0 1233.38   50.99
  -5  -5   0 1117.69   54.09
  -5  -5   0 1138.29   49.10
  -5  -5   0 1163.68   52.19
  -5  -5   0 1167.98   48.80
   5  -5   0 1189.68   51.79
  -5  -5   0 1118.69   50.89
   5  -5   0 1106.39   53.69
   5  -5   0 1114.79   49.80
   5  -5   0 1170.28   55.09
  -5  -5   0 1111.79   52.09
   5  -5   0 1179.98   51.59
   5  -5   0 1099.69   47.90
  -5  -5   0 1126.09   48.60
  -5   5   0 1121.19   53.29
  -5   5   0 1111.49   51.09
   5   5   0 1175.18   52.69
  -5   5   0 1156.58   50.49
   5   5   0 1131.49   49.10
  -5   5   0 1138.49   49.00
  -5   5   0 1145.19   51.69
  -5   5   0 1179.98   50.19
   5   5   0 1148.69   52.09
  -5   5   0 1134.19   49.20
   5   5   0 1111.59   49.00
  -5   5   0 1119.99   51.39
   7  -5   0 1619.04   72.89
   7  -5   0 1446.26   67.99
  -7  -5   0 1525.45   64.29
   7  -5   0 1565.34   65.99
  -7  -5   0 1464.85   71.29
   7  -5   0 1488.95   69.09
   7  -5   0 1512.35   68.69
  -7  -5   0 1630.04   66.99
  -7  -5   0 1413.16   67.89
  -7  -5   0 1546.85   70.29
  -7  -5   0 1480.65   63.79
  -7  -5   0 1509.75   72.09
  -7  -5   0 1556.24   66.39
   7   5   0 1516.05   66.39
   7   5   0 1561.34   70.09
  -7   5   0 1554.54   68.69
  -7   5   0 1556.54   69.09
   7   5   0 1486.95   68.89
   7   5   0 1433.96   72.49
  -7   5   0 1406.46   70.69
   7   5   0 1527.85   64.69
  -7   5   0 1596.44   68.69
  -7   5   0 1504.35   65.19
  -7   5   0 1508.95   66.99
  -7   5   0 1585.14   64.99
  -7   5   0 1541.35   66.19
  -9  -5   0  907.51   44.30
  -9  -5   0  913.51   40.60
   9  -5   0  848.12   45.40
   9  -5   0 1002.40   42.80
  -9  -5   0  922.41   41.70
  -9  -5   0  994.40   41.90
   9  -5   0  985.80   52.09
  -9  -5   0 1006.00   49.70
   9  -5   0 1007.60   48.70
   9   5   0  940.21   52.29
   9   5   0  912.51   44.30
  -9   5   0  971.90   42.00
   9   5   0  940.71   41.00
  -9   5   0  969.80   42.60
   9   5   0  912.91   48.30
  -9   5   0  922.41   44.80
   9   5   0  786.02   45.60
  -9   5   0  944.01   46.20
  11  -5   0  753.32   42.70
 -11  -5   0  733.73   43.60
  11  -5   0  675.83   45.30
  11  -5   0  732.43   34.30
  11   5   0  710.93   31.50
  11   5   0  717.53   42.80
 -11   5   0  737.33   42.50
  11   5   0  750.52   47.70
 -11   5   0  720.23   39.10
 -11   5   0  719.23   34.20
 -13  -5   0  337.47   31.20
  13  -5   0  353.16   30.20
  13  -5   0  344.77   34.70
 -13   5   0  320.87   29.00
  13   5   0  300.97   37.30
 -13   5   0  309.47   26.20
  13   5   0  373.36   31.30
  15  -5   0  123.99   27.00
  15  -5   0  165.68   26.70
 -15  -5   0  129.49   24.10
  15   5   0  112.29   27.50
  15   5   0  154.28   28.90
 -15   5   0  180.18   25.80
  17  -5   0  120.69   32.80
  17  -5   0  123.79   27.20
  17   5   0  110.29   30.20
 -17   5   0   80.99   24.80
   2  -6   0 6626.54  273.17
  -2  -6   0 6640.74  272.27
  -2  -6   0 6680.93  273.57
  -2  -6   0 6684.63  272.87
   2  -6   0 6869.01  273.97
  -2  -6   0 6429.26  272.57
   2  -6   0 6999.00  274.37
   2  -6   0 6739.23  273.07
   2  -6   0 6857.71  272.97
  -2   6   0 6737.63  274.27
  -2   6   0 6701.83  273.87
  -2   6   0 6872.71  273.27
  -2   6   0 6815.32  273.97
   2   6   0 5795.92  270.57
   2   6   0 6694.33  274.87
  -2   6   0 6851.11  273.07
   2   6   0 6746.43  273.57
   2   6   0 6487.85  272.47
   2   6   0 6700.03  273.57
  -2   6   0 6689.63  272.97
   4  -6   0 3250.87  134.09
  -4  -6   0 3071.19  129.49
  -4  -6   0 3056.09  129.19
  -4  -6   0 3133.69  129.79
   4  -6   0 3190.18  130.19
   4  -6   0 3202.58  131.79
   4  -6   0 3314.37  129.89
   4  -6   0 3058.19  131.99
   4  -6   0 3116.59  131.69
  -4  -6   0 3096.39  131.19
  -4  -6   0 3027.60  132.89
  -4  -6   0 3149.78  131.99
  -4  -6   0 3161.88  129.19
   4  -6   0 2996.30  135.39
   4  -6   0 2891.01  130.89
  -4  -6   0 3130.89  134.39
  -4   6   0 3329.57  131.99
   4   6   0 3041.90  132.39
   4   6   0 3113.39  130.49
  -4   6   0 3171.18  130.39
  -4   6   0 3060.49  131.59
   4   6   0 3161.98  133.19
  -4   6   0 3281.97  131.49
  -4   6   0 3245.28  132.59
  -4   6   0 3186.58  130.19
   4   6   0 3187.98  128.99
   4   6   0 3168.18  129.19
  -6  -6   0 2391.66  106.69
   6  -6   0 2754.72  111.59
  -6  -6   0 2447.56  103.29
   6  -6   0 2461.25  102.89
  -6  -6   0 2385.66  102.59
   6  -6   0 2667.63  104.59
   6  -6   0 2426.16  105.99
  -6  -6   0 2414.76  102.59
  -6  -6   0 2279.17  106.69
   6  -6   0 2494.85  106.59
   6  -6   0 2545.05  109.59
  -6  -6   0 2316.77  105.09
  -6  -6   0 2409.16  102.19
   6  -6   0 2533.15  106.29
   6   6   0 2407.16  103.09
  -6   6   0 2542.95  103.29
   6   6   0 2313.87  102.99
  -6   6   0 2606.84  104.69
  -6   6   0 2561.94  104.89
  -6   6   0 2534.75  109.09
   6   6   0 2263.67  106.69
   6   6   0 2331.17  106.29
  -6   6   0 2542.05  106.59
  -6   6   0 2542.65  103.59
  -6   6   0 2441.86  106.29
   8  -6   0  984.00   41.20
  -8  -6   0  858.01   39.20
  -8  -6   0  825.42   38.50
   8  -6   0  963.90   53.39
  -8  -6   0  770.62   43.80
   8  -6   0  858.61   43.60
  -8  -6   0  845.92   40.90
  -8  -6   0  904.81   45.40
  -8  -6   0  850.81   43.00
   8   6   0  948.51   41.50
  -8   6   0  869.01   40.10
   8   6   0  825.12   48.00
  -8   6   0  970.30   44.50
  -8   6   0  920.51   39.90
   8   6   0  847.82   39.60
   8   6   0  838.92   45.10
  -8   6   0  944.71   42.20
 -10  -6   0  169.68   12.20
 -10  -6   0  179.08   11.80
  10  -6   0  182.28   13.60
 -10  -6   0  173.98   14.40
 -10  -6   0  164.78   19.30
  10  -6   0  203.88   20.00
  10  -6   0  190.98   23.00
 -10   6   0  190.38   13.10
  10   6   0  165.98   11.10
 -10   6   0  162.28   16.20
  10   6   0  223.18   20.50
 -10   6   0  186.58   17.60
 -10   6   0  194.18   19.20
  10   6   0  224.78   26.40
  12  -6   0  191.18   26.10
  12  -6   0  147.19   22.50
 -12  -6   0  145.89   21.00
  12   6   0  163.08   22.80
  12   6   0  129.19    8.30
  12   6   0  135.09   24.50
 -12   6   0  143.69   21.20
 -12   6   0  176.78   20.40
  14  -6   0   28.00   17.00
 -14  -6   0   34.60   17.40
  14  -6   0   49.70   20.60
 -14   6   0   20.40   13.00
 -14   6   0   29.80   13.20
  14   6   0   44.00   20.00
  14   6   0   25.00   15.40
  16  -6   0  -15.00   19.20
  16  -6   0   -4.20   16.80
 -16   6   0    9.10   14.40
  16   6   0   10.20   19.20
  18  -6   0   35.00   21.80
  18  -6   0  -16.90   27.60
  -1  -7   0   38.30    5.10
   1  -7   0   48.00    6.20
  -1  -7   0   47.40    5.60
   1  -7   0   36.90    5.50
  -1  -7   0   30.40    5.00
   1  -7   0   55.49    6.40
  -1  -7   0   32.90    5.30
  -1  -7   0   39.10    5.30
   1  -7   0   44.90    6.00
   1  -7   0   33.00    5.00
   1  -7   0   52.09    6.00
  -1   7   0   48.70    6.60
  -1   7   0   37.30    5.70
   1   7   0   39.20    5.70
   1   7   0   36.20    5.40
   1   7   0   39.70    5.50
   1   7   0   54.59    5.80
   1   7   0   39.80    5.30
  -1   7   0   54.39    5.90
  -1   7   0   39.70    5.20
  -1   7   0   40.80    5.90
  -1   7   0   48.00    5.00
  -3  -7   0   18.80    3.80
   3  -7   0   16.30    4.70
   3  -7   0   17.20    5.60
   3  -7   0   20.30    4.60
  -3  -7   0   26.70    4.00
   3  -7   0   18.10    4.30
  -3  -7   0   23.30    4.60
   3  -7   0   24.30    6.70
   3  -7   0   16.50    5.00
  -3  -7   0   15.50    4.40
  -3   7   0   21.70    5.80
  -3   7   0   21.40    4.90
   3   7   0   24.30    4.90
  -3   7   0   32.00    5.10
   3   7   0   13.30    3.70
   3   7   0   16.30    2.10
   3   7   0   17.80    4.10
   3   7   0   10.10    3.50
  -3   7   0   18.70    4.80
   3   7   0   19.50    5.20
  -3   7   0   22.40    4.60
   3   7   0   19.20    5.30
  -3   7   0   20.90    4.80
   5  -7   0   31.50    5.20
   5  -7   0   50.19    8.40
   5  -7   0   15.80    8.00
  -5  -7   0   40.20    7.60
  -5  -7   0   49.10    5.30
  -5  -7   0   49.80    5.40
  -5  -7   0   38.00    4.80
   5  -7   0   24.00    4.60
   5  -7   0   37.00   10.30
   5  -7   0   34.00    6.40
   5  -7   0   32.30    7.30
  -5  -7   0   49.90    8.00
  -5  -7   0   40.30    8.20
  -5  -7   0   45.00    5.70
  -5  -7   0   49.60    7.30
  -5   7   0   28.80    6.80
  -5   7   0   31.50    5.50
   5   7   0   39.30    4.50
  -5   7   0   28.60    5.40
  -5   7   0   38.70    7.90
  -5   7   0   23.80    6.30
  -5   7   0   38.20    7.20
   5   7   0   40.50    5.90
  -5   7   0   32.60    6.10
   5   7   0   45.00    7.40
  -5   7   0   30.30    7.50
   5   7   0   39.10    8.70
   7  -7   0  208.78   13.40
  -7  -7   0  143.19   10.60
   7  -7   0  226.28   20.10
  -7  -7   0  139.19   12.50
  -7  -7   0  157.48    9.30
   7  -7   0  154.18   13.50
  -7  -7   0  165.08   11.00
  -7  -7   0  180.08   11.40
  -7  -7   0  153.08   10.10
  -7  -7   0  158.08   18.30
  -7  -7   0  134.79   13.00
  -7  -7   0  168.58   15.40
   7  -7   0  175.18   15.20
   7  -7   0  181.48   19.80
  -7   7   0  169.48   16.20
   7   7   0  163.68   11.80
  -7   7   0  183.78   14.50
   7   7   0  140.09   11.30
  -7   7   0  174.68   11.40
  -7   7   0  190.58   11.80
  -7   7   0  173.88   13.70
  -7   7   0  172.18   14.40
   7   7   0  148.39   15.80
  -7   7   0  185.38   14.30
  -7   7   0  175.58   12.50
   7   7   0  141.59   13.30
  -9  -7   0    5.70    4.40
  -9  -7   0   -7.40    7.20
   9  -7   0   16.20   11.10
  -9  -7   0   -1.70    5.20
  -9  -7   0    7.90    4.20
   9  -7   0    6.10    9.20
  -9  -7   0    7.40    4.00
   9  -7   0    9.40    6.10
  -9   7   0   12.00    9.60
  -9   7   0   13.00    5.30
  -9   7   0   14.30    6.60
  -9   7   0   13.20    5.30
   9   7   0   10.50    6.90
   9   7   0   -1.90    8.40
   9   7   0   11.10    7.40
   9   7   0    1.80    3.90
  11  -7   0   -1.40   13.30
  11  -7   0   27.90   13.10
 -11  -7   0    7.40   10.20
 -11   7   0   19.20   11.70
 -11   7   0   15.50    9.60
 -11   7   0   14.50    6.10
  11   7   0    3.80   12.10
  11   7   0    2.30    4.60
  13  -7   0   63.89   21.80
 -13  -7   0   21.60   14.50
  13  -7   0   44.80   19.60
  13   7   0   38.80   16.20
 -13   7   0   30.20   13.70
 -13   7   0   44.70   14.00
  15  -7   0    9.40   20.00
  15  -7   0   -2.90   15.60
 -15  -7   0   47.00   20.90
 -15   7   0   42.10   18.20
  15   7   0   56.69   33.10
  17  -7   0   81.49   24.70
  17  -7   0    8.60   25.90
 -17   7   0   -1.80   21.70
   0  -8   0  302.17   16.50
   0  -8   0  316.07   17.20
   0  -8   0  324.97   16.90
   0  -8   0  315.97   16.40
   0  -8   0  324.87   19.20
   0   8   0  322.87   14.80
   0   8   0  303.97   16.40
   0   8   0  305.27   16.50
   0   8   0  334.77   17.20
   0   8   0  308.87   17.10
   0   8   0  295.97   19.00
   2  -8   0  848.42   38.20
  -2  -8   0  833.72   37.60
  -2  -8   0  833.22   38.70
   2  -8   0  795.32   38.90
  -2  -8   0  871.91   38.40
   2  -8   0  805.92   38.90
  -2  -8   0  885.31   37.30
  -2  -8   0  890.11   38.10
   2  -8   0  866.51   38.00
   2  -8   0  787.02   37.70
   2   8   0  859.81   39.40
   2   8   0  897.71   40.30
   2   8   0  874.11   37.80
  -2   8   0  827.02   39.00
   2   8   0  845.72   38.40
   2   8   0  856.71   34.80
  -2   8   0  835.82   37.80
  -2   8   0  809.82   38.70
   2   8   0  828.42   38.70
  -2   8   0  787.52   37.80
  -2   8   0  851.61   39.60
  -2   8   0  811.42   38.00
   2   8   0  862.41   37.70
  -2   8   0  828.42   37.60
   4  -8   0  152.48   11.80
  -4  -8   0  188.58   11.70
   4  -8   0  176.48   14.50
  -4  -8   0  204.78   13.40
   4  -8   0  169.28   11.40
   4  -8   0  180.28   13.00
  -4  -8   0  200.68   11.60
   4  -8   0  162.58   13.00
  -4  -8   0  206.28   10.60
  -4  -8   0  205.68    9.60
  -4   8   0  155.98   13.30
   4   8   0  207.18   13.00
   4   8   0  209.08   11.20
  -4   8   0  156.28   12.10
   4   8   0  203.58   11.70
   4   8   0  213.68   14.20
  -4   8   0  178.48   12.30
  -4   8   0  180.38   11.70
   4   8   0  198.48   14.90
   4   8   0  199.48   11.10
  -4   8   0  157.28   12.50
  -4   8   0  174.68   11.80
   6  -8   0  536.25   32.60
   6  -8   0  573.64   27.00
  -6  -8   0  567.04   26.60
   6  -8   0  557.74   34.30
  -6  -8   0  557.54   25.70
   6  -8   0  516.45   25.80
   6  -8   0  559.94   29.80
  -6  -8   0  585.04   31.10
   6  -8   0  509.35   28.10
  -6  -8   0  542.05   28.20
  -6  -8   0  585.24   33.00
  -6  -8   0  555.24   25.20
  -6  -8   0  558.24   26.20
  -6  -8   0  578.94   30.10
   6  -8   0  533.75   29.60
   6   8   0  574.24   25.90
  -6   8   0  533.15   27.00
  -6   8   0  548.35   29.10
  -6   8   0  558.34   29.20
  -6   8   0  519.85   28.20
  -6   8   0  535.85   29.80
   6   8   0  635.94   32.20
  -6   8   0  570.64   28.30
   6   8   0  574.84   27.50
  -6   8   0  560.74   27.30
   6   8   0  537.85   30.10
   6   8   0  539.65   24.30
  -8  -8   0   81.09    8.90
   8  -8   0   73.39   14.10
  -8  -8   0   73.59    7.10
  -8  -8   0   72.39    6.30
  -8  -8   0   70.29   11.60
  -8  -8   0   93.19   11.70
   8  -8   0   51.19    7.00
   8  -8   0   70.59   16.40
  -8  -8   0   72.79    7.90
   8  -8   0   87.79   13.40
   8  -8   0   54.49    8.60
  -8   8   0   72.59    8.80
  -8   8   0   54.19    8.40
   8   8   0   72.59    8.20
   8   8   0   75.29    9.40
  -8   8   0   49.60   11.00
  -8   8   0   57.09    9.30
   8   8   0   77.09   11.80
  -8   8   0   48.60    7.70
  10  -8   0   33.90   15.60
 -10  -8   0    5.00    6.90
 -10  -8   0  -11.50    8.90
 -10  -8   0   -0.20    5.00
  10  -8   0   -3.30   12.00
  10  -8   0   26.20   10.50
 -10   8   0   11.90   10.00
  10   8   0    5.90    5.50
 -10   8   0    6.10    6.20
  10   8   0   -4.40   11.40
  12  -8   0  -24.50   14.00
  12  -8   0  -13.50   10.70
 -12  -8   0    9.00   12.30
  12   8   0    9.60    5.00
 -12   8   0   -0.30   10.60
 -12   8   0   -5.40   12.20
  12   8   0    8.80   14.00
  14  -8   0    8.50   17.00
 -14  -8   0   12.80   15.30
  14  -8   0    9.10   16.80
 -14   8   0    3.90   12.50
  14   8   0    7.60   17.10
 -14   8   0   27.70   15.20
  16  -8   0   -9.10   19.80
  16  -8   0    3.80   20.50
  16   8   0   17.40   19.90
 -16   8   0   33.20   20.00
  -1  -9   0    1.80    2.90
  -1  -9   0    1.10    3.20
   1  -9   0   -1.30    3.10
   1  -9   0    3.60    4.00
  -1  -9   0    4.80    4.40
  -1  -9   0    3.40    3.50
   1  -9   0   -3.30    3.50
   1  -9   0    3.60    3.10
  -1  -9   0    3.30    3.90
   1  -9   0   -1.00    3.80
   1  -9   0   -2.40    3.90
   1   9   0    2.40    3.60
  -1   9   0    7.70    5.00
  -1   9   0    5.20    4.10
  -1   9   0    3.20    3.40
   1   9   0    1.40    3.60
   1   9   0    1.70    4.20
  -1   9   0    4.40    3.80
  -1   9   0    9.60    4.40
   1   9   0   11.50    4.50
   1   9   0    4.80    3.20
  -1   9   0    8.50    3.30
   3  -9   0 1379.26   62.49
   3  -9   0 1360.16   60.69
   3  -9   0 1349.07   61.09
  -3  -9   0 1439.96   61.59
  -3  -9   0 1430.96   62.09
  -3  -9   0 1471.65   61.09
   3  -9   0 1401.76   61.19
  -3  -9   0 1385.36   60.59
   3  -9   0 1416.36   62.39
  -3  -9   0 1378.06   59.69
  -3   9   0 1434.76   63.19
  -3   9   0 1320.27   60.89
  -3   9   0 1414.46   61.19
   3   9   0 1389.16   60.39
  -3   9   0 1402.76   62.29
   3   9   0 1438.26   60.49
  -3   9   0 1419.96   61.09
  -3   9   0 1349.66   62.19
   3   9   0 1361.76   57.29
   3   9   0 1401.96   61.89
  -3   9   0 1381.86   61.19
   3   9   0 1432.06   63.99
   3   9   0 1388.96   61.99
   5  -9   0  644.04   33.00
  -5  -9   0  667.33   31.00
   5  -9   0  677.73   30.80
  -5  -9   0  591.04   31.50
  -5  -9   0  661.23   30.70
   5  -9   0  686.13   31.50
   5  -9   0  643.84   33.50
   5  -9   0  551.54   36.40
   5  -9   0  739.73   37.00
  -5  -9   0  616.04   35.70
  -5  -9   0  675.43   33.20
  -5   9   0  699.63   33.10
  -5   9   0  674.73   31.60
  -5   9   0  693.03   33.20
  -5   9   0  646.64   31.40
   5   9   0  640.24   29.90
   5   9   0  664.23   35.10
   5   9   0  659.63   28.70
   5   9   0  636.34   29.60
   5   9   0  627.94   31.80
  -5   9   0  699.93   34.60
   5   9   0  607.44   33.50
  -7  -9   0  439.76   21.90
   7  -9   0  416.26   21.60
   7  -9   0  411.56   25.40
  -7  -9   0  425.46   21.20
  -7  -9   0  422.56   25.20
   7  -9   0  355.36   24.10
  -7  -9   0  406.86   23.90
  -7  -9   0  411.86   19.70
  -7  -9   0  396.76   20.60
   7  -9   0  442.36   24.00
   7  -9   0  350.26   29.80
   7  -9   0  407.36   29.80
  -7   9   0  431.46   22.40
  -7   9   0  404.56   22.20
  -7   9   0  403.86   23.50
   7   9   0  403.36   25.50
   7   9   0  466.85   28.10
   7   9   0  447.46   21.10
  -7   9   0  402.96   25.40
  -7   9   0  395.96   23.00
   7   9   0  438.46   22.70
  -9  -9   0  464.05   24.40
  -9  -9   0  446.66   21.50
   9  -9   0  481.15   30.00
   9  -9   0  475.55   34.20
  -9  -9   0  460.95   24.60
  -9  -9   0  490.55   30.60
   9  -9   0  478.15   26.80
  -9  -9   0  453.25   24.50
  -9   9   0  495.95   26.70
  -9   9   0  486.95   25.40
  -9   9   0  434.16   25.80
   9   9   0  517.95   32.70
   9   9   0  493.85   25.10
   9   9   0  445.06   29.10
  -9   9   0  458.45   29.20
  11  -9   0  295.67   25.50
 -11  -9   0  285.97   25.40
  11  -9   0  304.57   29.30
  11   9   0  269.97   17.10
  11   9   0  341.17   28.00
 -11   9   0  225.08   23.80
 -11   9   0  256.87   18.40
  13  -9   0  374.26   36.60
 -13  -9   0  336.77   31.90
 -13   9   0  347.07   31.10
 -13   9   0  338.97   30.00
  13   9   0  377.16   33.00
  13   9   0  320.87   17.70
  15  -9   0  133.59   27.50
  15  -9   0  141.19   29.50
 -15   9   0  166.18   25.80
  15   9   0  154.48   28.40
 -15   9   0  153.58   25.50
  17  -9   0   56.79   29.20
  17  -9   0   14.80   25.50
 -17   9   0   20.30   20.40
   0 -10   0 4384.56  182.38
   0 -10   0 4440.86  179.68
   0 -10   0 4176.28  180.78
   0 -10   0 4428.66  181.48
   0 -10   0 4310.27  181.08
   0 -10   0 4247.27  180.98
   0  10   0 4397.86  182.38
   0  10   0 4351.86  180.98
   0  10   0 4402.46  178.58
   0  10   0 4413.16  180.98
   0  10   0 4384.86  181.78
   0  10   0 4347.86  181.38
   2 -10   0 2656.13  113.09
   2 -10   0 2659.03  112.89
  -2 -10   0 2609.74  112.69
   2 -10   0 2709.23  112.49
   2 -10   0 2546.95  113.79
  -2 -10   0 2688.63  114.09
  -2 -10   0 2625.14  112.09
  -2 -10   0 2631.94  113.09
   2 -10   0 2725.83  114.49
  -2 -10   0 2672.93  112.99
  -2  10   0 2699.83  114.49
  -2  10   0 2637.34  112.99
  -2  10   0 2726.53  113.19
   2  10   0 2681.93  112.99
   2  10   0 2607.64  112.49
   2  10   0 2693.43  114.09
  -2  10   0 2663.23  113.89
   2  10   0 2698.73  115.49
   2  10   0 2618.44  113.39
  -2  10   0 2764.22  114.89
   2  10   0 2694.13  112.69
  -2  10   0 2753.62  112.19
  -2  10   0 2712.33  112.69
  -4 -10   0 3793.12  157.98
   4 -10   0 3852.41  159.38
   4 -10   0 3890.41  158.68
  -4 -10   0 3725.13  156.58
  -4 -10   0 4008.70  158.48
   4 -10   0 3771.52  158.08
   4 -10   0 3643.94  161.48
  -4 -10   0 3772.62  159.08
   4 -10   0 3825.62  162.68
   4 -10   0 3710.53  159.88
   4  10   0 3799.12  157.38
   4  10   0 3712.03  159.98
  -4  10   0 3867.61  158.78
  -4  10   0 3729.13  159.88
   4  10   0 3752.02  154.38
  -4  10   0 3967.50  161.58
  -4  10   0 3734.93  159.08
  -4  10   0 3782.82  158.98
  -4  10   0 3726.33  162.08
   4  10   0 3956.10  164.18
  -4  10   0 3686.53  158.48
   4  10   0 3677.93  157.28
   4  10   0 3763.62  161.88
   4  10   0 3842.72  159.38
   6 -10   0  762.32   37.80
  -6 -10   0  780.22   37.70
   6 -10   0  799.52   41.60
  -6 -10   0  705.43   35.90
  -6 -10   0  693.73   40.60
   6 -10   0  737.13   34.50
  -6 -10   0  718.63   34.90
   6 -10   0  828.22   37.70
   6 -10   0  732.03   35.10
   6 -10   0  729.73   38.10
  -6 -10   0  715.13   34.50
  -6 -10   0  711.23   32.60
   6 -10   0  742.53   42.90
  -6  10   0  768.72   35.80
  -6  10   0  733.83   35.40
   6  10   0  728.43   33.40
   6  10   0  713.33   34.30
  -6  10   0  737.43   38.60
   6  10   0  826.52   40.80
  -6  10   0  679.73   36.70
  -6  10   0  758.42   37.20
   6  10   0  713.83   38.10
  -6  10   0  754.22   37.20
   6  10   0  697.53   38.20
  -8 -10   0  492.65   25.70
   8 -10   0  554.44   26.30
  -8 -10   0  461.75   27.90
  -8 -10   0  515.85   25.40
   8 -10   0  548.95   35.30
   8 -10   0  598.04   36.90
  -8 -10   0  542.65   30.40
  -8 -10   0  518.25   24.80
  -8 -10   0  529.95   26.50
   8 -10   0  518.15   31.30
   8 -10   0  499.45   28.50
  -8  10   0  505.75   30.90
   8  10   0  482.85   30.60
  -8  10   0  494.55   27.80
  -8  10   0  534.35   27.40
   8  10   0  510.85   27.30
  -8  10   0  511.05   28.60
  -8  10   0  486.35   27.00
   8  10   0  562.94   33.90
   8  10   0  522.05   25.70
 -10 -10   0  258.27   24.80
  10 -10   0  226.08   24.70
  10 -10   0  244.28   28.40
 -10 -10   0  236.18   16.10
  10  10   0  216.58   16.20
 -10  10   0  245.48   17.80
  10  10   0  258.57   24.50
 -10  10   0  241.68   22.50
 -12 -10   0   61.09   16.50
  12 -10   0   34.70   14.70
  12 -10   0   15.50   16.10
  12  10   0   31.50   16.30
  12  10   0   21.90    7.00
 -12  10   0   18.10   12.80
  14 -10   0    9.50   19.50
  14 -10   0   51.79   20.50
 -14  10   0   19.80   16.40
  14  10   0    7.50    5.00
 -14  10   0   -5.40   13.00
  16 -10   0   -0.30   16.90
  16 -10   0    6.80   21.80
  16  10   0  -20.10   19.40
 -16  10   0   -6.70   17.70
   1 -11   0   97.39   10.70
  -1 -11   0  105.89    9.90
   1 -11   0   93.39    9.40
   1 -11   0  106.59   11.10
   1 -11   0   92.99    8.80
   1 -11   0  114.09   11.80
  -1 -11   0   91.69   10.80
   1 -11   0   98.89    8.20
  -1 -11   0   96.59    9.30
  -1 -11   0   95.19    9.00
  -1 -11   0   89.99    8.50
  -1  11   0   81.59    9.80
   1  11   0   99.89    9.50
   1  11   0   99.19    6.20
  -1  11   0   90.39    7.50
   1  11   0  104.69    9.90
   1  11   0   79.39    9.70
   1  11   0   92.59    9.70
  -1  11   0  114.29   12.30
  -1  11   0  101.19   10.10
  -1  11   0   94.19    9.20
   1  11   0  100.39   10.00
  -1  11   0  112.39   10.50
  -3 -11   0   31.20    7.10
   3 -11   0   43.40    9.50
  -3 -11   0   23.70    7.40
   3 -11   0   32.50    9.10
  -3 -11   0   33.80    7.60
  -3 -11   0   47.30    8.60
   3 -11   0   41.70    9.30
  -3 -11   0   27.20    6.80
   3 -11   0   31.80    8.30
  -3  11   0   27.70    7.60
  -3  11   0   49.80    9.80
  -3  11   0   34.70    8.00
   3  11   0   17.20    1.60
  -3  11   0   35.70    8.60
   3  11   0   33.10    8.70
   3  11   0   33.10    8.90
  -3  11   0   71.19   12.60
   3  11   0   17.90    7.20
   3  11   0   20.90    6.40
   3  11   0   17.10    6.60
  -3  11   0   41.00    8.60
   3  11   0   30.90    8.00
  -5 -11   0  101.09    9.70
   5 -11   0   82.89   12.10
  -5 -11   0   92.39    9.20
  -5 -11   0   94.69   10.80
   5 -11   0   78.39   10.20
  -5 -11   0   69.19    7.60
   5 -11   0   98.89   14.80
   5 -11   0   92.49   11.60
   5 -11   0   67.89    8.70
  -5  11   0   97.39   13.60
   5  11   0   83.89   13.70
  -5  11   0   98.49   11.60
   5  11   0   93.19    9.00
   5  11   0   86.49   12.00
   5  11   0   96.29   10.80
  -5  11   0   88.89   11.10
  -5  11   0   96.79   10.50
   5  11   0   66.99    9.70
  -5  11   0  118.49   10.50
  -5  11   0   89.19   10.80
  -5  11   0   94.89   11.80
   5  11   0   93.19    8.60
   7 -11   0  163.98   11.70
   7 -11   0  197.28   20.20
  -7 -11   0  142.99   12.30
  -7 -11   0  153.98   11.50
   7 -11   0  152.28   12.70
   7 -11   0  142.99   19.50
  -7 -11   0  194.98   15.60
   7 -11   0  148.99   14.70
   7 -11   0  158.88   19.90
  -7 -11   0  139.09    9.60
   7  11   0  127.19   17.90
  -7  11   0  153.38   15.70
   7  11   0  146.09   16.10
  -7  11   0  167.48   13.80
  -7  11   0  148.69   12.60
  -7  11   0  150.98   12.30
   7  11   0  155.88   13.70
   7  11   0  133.09    9.10
  -7  11   0  166.18   14.00
   7  11   0  147.69   10.20
   7  11   0  112.69   10.30
   9 -11   0  147.19   22.40
   9 -11   0  232.98   26.90
  -9 -11   0  152.78   18.00
  -9 -11   0  123.99   12.90
   9 -11   0  194.48   21.10
  -9  11   0  149.49   19.00
  -9  11   0  159.48   14.90
   9  11   0  150.28   22.00
   9  11   0  125.39   13.80
   9  11   0  149.39   18.10
  -9  11   0  168.78   13.70
  11 -11   0  110.69   21.10
  11 -11   0  109.49   19.90
 -11 -11   0  117.99   17.80
  11  11   0   90.99   13.10
 -11  11   0   96.69   18.10
  11  11   0  107.09   20.70
 -11  11   0  109.89   14.20
  13 -11   0   74.39   22.60
 -13 -11   0  101.19   18.70
  13 -11   0   93.49   20.10
  13  11   0   69.39   16.10
 -13  11   0   71.09   18.90
  13  11   0   79.39   21.10
 -13  11   0   89.59   19.30
  15 -11   0   40.40   21.80
  15 -11   0   46.60   20.40
 -15  11   0   41.60   18.60
 -15  11   0   48.10   19.40
  15  11   0   64.09   23.00
  17 -11   0   15.10   22.90
  17 -11   0   29.80   24.20
 -17  11   0   42.80   22.40
  17  11   0   53.59   27.30
   0 -12   0  558.54   29.90
   0 -12   0  596.24   28.50
   0 -12   0  612.24   30.60
   0 -12   0  601.74   31.70
   0 -12   0  619.74   30.80
   0  12   0  595.44   31.50
   0  12   0  601.94   31.20
   0  12   0  612.54   30.70
   0  12   0  597.14   27.10
   0  12   0  598.84   31.10
   0  12   0  599.84   31.10
   2 -12   0  554.74   28.00
  -2 -12   0  545.65   28.90
  -2 -12   0  553.74   28.00
   2 -12   0  584.54   31.40
  -2 -12   0  563.94   30.80
  -2 -12   0  559.74   29.10
   2 -12   0  591.54   29.80
  -2 -12   0  562.24   30.20
   2  12   0  557.04   30.30
  -2  12   0  561.24   27.50
   2  12   0  571.84   28.70
  -2  12   0  559.24   28.80
  -2  12   0  613.84   31.90
   2  12   0  575.84   31.90
   2  12   0  580.44   29.60
   2  12   0  548.75   29.10
   2  12   0  563.04   29.00
  -2  12   0  581.64   29.30
   2  12   0  573.14   24.30
  -4 -12   0  139.29   10.20
  -4 -12   0  120.09   11.50
  -4 -12   0  119.79   11.60
   4 -12   0  105.99   12.80
  -4 -12   0  111.29   11.20
   4 -12   0  125.09   14.90
   4 -12   0  149.88   13.50
   4 -12   0  144.49   16.70
   4 -12   0  119.39   13.10
  -4  12   0  150.68   12.50
  -4  12   0  155.38   13.80
  -4  12   0  140.49   11.30
  -4  12   0  139.59   12.60
   4  12   0  125.59   12.00
   4  12   0  142.49   17.90
   4  12   0  146.09   13.40
  -4  12   0  160.28   16.30
   4  12   0  121.09   13.70
  -4  12   0  128.79   12.40
   4  12   0  108.99   10.70
  -4  12   0  107.69   12.70
   4  12   0  117.79   13.60
   6 -12   0   13.50   10.80
  -6 -12   0   17.00    4.20
  -6 -12   0   20.70    6.50
   6 -12   0   20.70    7.80
  -6 -12   0   18.80    7.60
   6 -12   0   16.30   10.50
   6 -12   0   14.20    6.10
   6 -12   0   22.80    7.50
  -6 -12   0   11.10    7.10
   6  12   0   13.00    4.80
  -6  12   0   16.80    7.00
   6  12   0   12.10    6.30
   6  12   0    9.60    4.60
  -6  12   0   24.50    6.70
  -6  12   0   21.80    6.10
  -6  12   0   25.40    9.10
   6  12   0   10.60    8.60
  -6  12   0   28.40    7.20
   8 -12   0  152.28   13.50
  -8 -12   0  136.69   16.50
   8 -12   0  201.68   25.10
  -8 -12   0  141.89   13.00
  -8 -12   0  136.79   15.60
  -8 -12   0  117.89   11.50
   8 -12   0  158.98   21.40
   8 -12   0  170.88   19.00
  -8  12   0  142.59   13.00
   8  12   0  178.08   21.00
  -8  12   0  159.18   13.90
  -8  12   0  157.58   13.50
   8  12   0  129.39   16.50
   8  12   0  138.19   13.90
  -8  12   0  147.99   19.40
  -8  12   0  135.59   14.10
  10 -12   0   54.59   18.80
  10 -12   0   69.29   16.40
 -10 -12   0   22.30   11.70
 -10 -12   0   50.39    9.00
  10 -12   0   39.20   14.50
 -10  12   0   51.59   10.40
 -10  12   0   36.10   13.00
  10  12   0   26.30   14.90
  10  12   0   38.10    8.90
  12 -12   0   33.40   21.50
 -12 -12   0   37.70   14.40
  12 -12   0   62.79   17.20
  12  12   0   33.00   18.10
  12  12   0   30.70    8.50
 -12  12   0   16.70    9.90
 -12  12   0   10.60   14.70
  14 -12   0   23.60   18.40
  14 -12   0   22.90   17.30
 -14  12   0   13.40   14.60
 -14  12   0   27.00   19.00
  14  12   0   33.90   21.50
  16 -12   0  -10.00   22.20
  16 -12   0   21.00   20.00
 -16  12   0   17.00   19.70
  16  12   0   13.20   22.30
 -16  12   0   21.60   16.90
   1 -13   0  203.88   16.20
   1 -13   0  199.18   15.40
   1 -13   0  196.88   12.80
   1 -13   0  180.58   15.80
   1 -13   0  189.28   13.50
   1 -13   0  184.38   14.30
  -1 -13   0  199.18   14.70
  -1 -13   0  201.78   13.80
  -1 -13   0  205.18   15.20
  -1 -13   0  193.18   13.70
  -1 -13   0  236.88   16.80
   1  13   0  199.98   14.60
   1  13   0  203.38   15.40
  -1  13   0  182.58   13.60
  -1  13   0  200.28   12.00
   1  13   0  183.58   15.20
  -1  13   0  194.78   15.70
  -1  13   0  191.18   15.60
   1  13   0  210.48   14.60
  -1  13   0  198.18   15.10
  -3 -13   0   33.60    8.00
   3 -13   0   34.60    7.70
  -3 -13   0   50.39    8.60
   3 -13   0   44.20    9.30
  -3 -13   0   26.60    7.90
   3 -13   0   26.80    8.60
  -3 -13   0   21.50    7.70
   3 -13   0   34.20   10.00
  -3 -13   0   39.60    7.20
   3 -13   0   48.50    9.60
   3  13   0   32.90    9.30
  -3  13   0   35.20   11.50
   3  13   0   31.30    7.60
   3  13   0   45.50    9.20
   3  13   0   26.30    7.80
  -3  13   0   37.00    7.80
  -3  13   0   31.80    8.90
   3  13   0   42.50    9.10
   3  13   0   22.00   11.00
  -3  13   0   32.50    7.30
  -3  13   0   44.20    9.20
  -3  13   0   37.50    8.30
  -3  13   0   24.80    7.80
  -5 -13   0  136.79   12.50
  -5 -13   0  139.39   10.30
  -5 -13   0  126.59   11.30
   5 -13   0  163.68   21.60
   5 -13   0  150.38   14.70
   5 -13   0  141.29   13.20
   5 -13   0  143.29   13.60
  -5 -13   0  157.18   13.70
   5 -13   0  149.29   12.00
   5  13   0  126.49   12.20
   5  13   0  143.09   11.80
  -5  13   0  152.98   12.30
  -5  13   0  141.59   14.10
  -5  13   0  160.48   12.50
  -5  13   0  143.19   19.10
  -5  13   0  134.19   12.40
   5  13   0  145.89   14.10
   5  13   0  108.89   17.10
   5  13   0  141.79   11.10
  -5  13   0  139.29   13.40
   7 -13   0   56.49   17.00
   7 -13   0   60.19    9.50
   7 -13   0   37.00   11.50
  -7 -13   0   69.89    9.60
  -7 -13   0   58.69   11.70
  -7 -13   0   52.29   10.00
  -7 -13   0   61.89    9.70
   7 -13   0   46.50   14.10
   7 -13   0   56.29   11.60
  -7  13   0   57.89   10.80
  -7  13   0   36.70   10.90
   7  13   0   85.49   16.10
   7  13   0   37.80    8.80
   7  13   0   45.50    7.00
  -7  13   0   51.99   10.50
   7  13   0   38.90   10.90
  -9 -13   0   81.19   11.30
   9 -13   0   47.40   16.50
   9 -13   0   75.39   18.90
   9 -13   0   99.09   16.40
   9  13   0   65.99   10.80
   9  13   0   99.99   19.60
  -9  13   0   86.79   12.70
  -9  13   0   78.19   15.60
  11 -13   0   28.40   15.40
  11 -13   0    4.30   15.10
 -11 -13   0    9.10   10.50
 -11  13   0   13.80   14.10
 -11  13   0   25.40    9.50
  11  13   0   31.20   18.60
  11  13   0   24.70    8.50
  13 -13   0   23.20   18.10
  13 -13   0   -1.20   16.10
  13  13   0   18.60   17.60
  15 -13   0    3.50   17.40
  15 -13   0    9.10   17.20
  15  13   0   19.30   23.90
 -15  13   0   -7.50   15.50
 -15  13   0   -0.50   19.20
   0 -14   0  782.52   40.40
   0 -14   0  766.22   38.50
   0 -14   0  779.92   38.00
   0 -14   0  837.52   39.10
   0 -14   0  786.52   40.00
   0 -14   0  766.12   36.00
   0  14   0  795.72   38.60
   0  14   0  756.32   34.40
   0  14   0  789.92   39.80
   0  14   0  727.33   38.70
   0  14   0  741.33   37.60
   0  14   0  719.63   39.10
  -2 -14   0  436.36   24.70
  -2 -14   0  451.05   25.40
   2 -14   0  452.45   25.20
  -2 -14   0  493.15   27.80
  -2 -14   0  484.35   26.40
   2 -14   0  479.75   28.60
   2 -14   0  491.15   25.00
   2 -14   0  415.96   25.90
  -2 -14   0  495.55   26.70
   2 -14   0  471.75   26.70
  -2  14   0  430.26   26.40
   2  14   0  483.55   25.40
   2  14   0  464.35   20.40
  -2  14   0  467.05   23.90
  -2  14   0  471.75   27.60
  -2  14   0  438.46   27.60
  -2  14   0  389.56   24.80
  -2  14   0  476.75   26.20
   2  14   0  491.45   25.90
   2  14   0  480.75   27.70
   2  14   0  510.05   28.50
   2  14   0  464.15   26.30
   4 -14   0  432.26   27.00
  -4 -14   0  426.36   24.60
   4 -14   0  434.16   24.10
   4 -14   0  454.35   25.00
  -4 -14   0  452.65   22.60
  -4 -14   0  465.55   24.80
   4 -14   0  407.96   24.10
  -4 -14   0  405.36   23.40
   4  14   0  409.46   25.90
  -4  14   0  407.26   24.50
  -4  14   0  404.96   25.70
  -4  14   0  430.86   23.70
  -4  14   0  379.76   23.70
   4  14   0  466.05   24.40
   4  14   0  407.26   24.30
   4  14   0  442.36   27.60
   4  14   0  410.06   23.40
   6 -14   0  255.97   18.50
  -6 -14   0  286.77   19.90
  -6 -14   0  243.38   14.80
   6 -14   0  262.67   24.20
  -6 -14   0  286.17   18.40
   6 -14   0  256.17   17.50
  -6 -14   0  259.07   17.10
   6 -14   0  223.08   19.10
   6  14   0  251.37   16.60
   6  14   0  267.77   16.60
   6  14   0  248.78   17.00
  -6  14   0  257.57   19.20
   6  14   0  279.27   19.90
   6  14   0  279.27   23.30
  -6  14   0  275.87   21.80
  -6  14   0  250.87   18.60
   6  14   0  255.27   20.80
   8 -14   0  156.38   24.60
   8 -14   0  159.78   25.60
  -8 -14   0  162.48   14.10
  -8 -14   0  189.68   15.70
  -8 -14   0  198.98   18.30
   8 -14   0  163.08   16.10
  -8 -14   0  178.28   25.50
   8 -14   0  191.58   21.10
   8  14   0  174.78   17.40
   8  14   0  148.59   21.80
  -8  14   0  202.48   20.70
  -8  14   0  162.88   17.10
 -10 -14   0   45.00   12.80
  10 -14   0   41.70   14.40
 -10 -14   0   41.90   10.90
  10 -14   0   36.90   17.10
  10 -14   0   44.30   15.80
  10  14   0   60.59   19.10
 -10  14   0   50.69   14.50
  10  14   0   40.70    9.80
 -10  14   0   34.60   11.00
 -12 -14   0    1.50   12.10
  12 -14   0    3.40   15.10
  12 -14   0   -9.50   15.40
 -12  14   0   20.40    9.60
 -12  14   0   -3.50   15.30
  14 -14   0    4.10   17.40
  14 -14   0   15.90   18.10
  14  14   0  -11.80   19.00
 -14  14   0  -22.90   15.30
  16 -14   0   30.60   25.30
 -16  14   0   -2.00   17.80
  16  14   0    0.70   22.70
 -16  14   0   28.30   24.30
  -1 -15   0    9.00    6.10
   1 -15   0    4.60    6.90
  -1 -15   0    3.50    6.20
   1 -15   0    1.00    6.10
   1 -15   0    2.90    6.50
  -1 -15   0   -1.70    7.00
   1 -15   0   14.60    6.00
   1 -15   0    5.80    7.70
  -1 -15   0   13.60    7.40
   1  15   0    6.50    5.60
  -1  15   0    7.00    7.10
  -1  15   0    7.30    6.80
   1  15   0    8.00    6.90
   1  15   0    3.50    6.40
   1  15   0    7.20    6.90
  -1  15   0    8.90    6.50
   1  15   0    9.00    3.50
   1  15   0   13.10    6.60
  -1  15   0    3.60    4.60
  -1  15   0   16.80    7.20
  -3 -15   0   28.00    7.90
  -3 -15   0   25.50    8.30
  -3 -15   0   26.80    6.30
   3 -15   0   31.50    8.80
  -3 -15   0   30.40    8.60
   3 -15   0   38.80    9.80
   3 -15   0   21.00    6.90
  -3  15   0   50.69   10.90
   3  15   0   26.50    7.60
  -3  15   0   23.10    8.20
   3  15   0   27.30    7.60
   3  15   0   28.50    8.00
  -3  15   0   37.70    7.60
   3  15   0   23.70    7.30
   3  15   0   25.30    6.30
   5 -15   0   27.50    8.80
  -5 -15   0   46.10    8.50
   5 -15   0   54.59   11.20
   5 -15   0   46.70    9.90
  -5 -15   0   38.70    9.40
  -5 -15   0   34.10    6.90
   5 -15   0   42.30    9.50
   5 -15   0   62.49   15.00
   5  15   0   42.60    9.60
  -5  15   0   62.69   11.00
  -5  15   0   56.99   12.70
   5  15   0   41.00    9.60
  -5  15   0   39.60    9.60
   5  15   0   39.90    9.40
   5  15   0   66.69   14.80
   5  15   0   49.30    8.80
   5  15   0   31.60    8.10
  -5  15   0   57.09    9.80
  -7 -15   0  110.79   14.20
  -7 -15   0  118.59   20.00
   7 -15   0  150.28   17.50
   7 -15   0  173.98   17.30
   7 -15   0  133.29   23.90
   7 -15   0  126.19   13.50
  -7 -15   0  126.09   15.30
   7 -15   0  162.98   22.50
   7  15   0   93.99   16.40
   7  15   0  139.69   20.60
  -7  15   0  133.29   19.00
   7  15   0  132.39   12.30
   7  15   0  147.69   16.20
  -7  15   0  170.88   16.00
   9 -15   0  140.49   24.80
   9 -15   0  136.89   23.80
  -9 -15   0  131.09   17.70
   9 -15   0  155.18   20.80
  -9 -15   0  145.09   16.00
  -9  15   0  171.68   23.50
   9  15   0  132.69   20.80
  -9  15   0  141.69   16.50
   9  15   0  127.19   15.20
  11 -15   0   99.59   20.20
 -11 -15   0   55.89   14.80
  11 -15   0  133.49   24.50
 -11  15   0   90.19   15.20
  11  15   0  119.09   24.00
  11  15   0   88.09   12.90
 -11  15   0  125.69   22.80
  13 -15   0  132.89   25.50
  13 -15   0  146.19   24.90
  13  15   0  153.68   28.60
 -13  15   0  155.68   26.10
  15 -15   0   48.10   24.00
  15 -15   0   73.49   27.30
  15  15   0   87.69   28.90
 -15  15   0   52.89   20.10
 -15  15   0   73.89   25.70
   0 -16   0  553.94   31.80
   0 -16   0  610.94   32.70
   0 -16   0  558.14   31.50
   0 -16   0  606.94   34.40
   0 -16   0  621.84   29.60
   0  16   0  607.04   34.80
   0  16   0  549.05   31.90
   0  16   0  604.14   27.70
   0  16   0  593.14   33.60
   0  16   0  580.74   33.50
  -2 -16   0  236.78   18.80
   2 -16   0  224.18   19.60
   2 -16   0  196.68   14.50
  -2 -16   0  243.98   17.90
  -2 -16   0  206.28   16.50
  -2 -16   0  239.98   17.90
   2 -16   0  221.38   17.60
  -2  16   0  181.08   17.70
   2  16   0  195.08   17.00
  -2  16   0  217.78   14.30
   2  16   0  232.28   18.20
  -2  16   0  234.78   22.90
   2  16   0  230.48   10.90
   2  16   0  191.38   16.60
  -2  16   0  198.38   16.50
   2  16   0  232.38   17.50
  -4 -16   0  178.58   13.60
  -4 -16   0  192.68   16.80
   4 -16   0  186.58   15.40
  -4 -16   0  178.58   15.60
   4 -16   0  198.98   17.70
   4 -16   0  215.58   20.30
  -4  16   0  221.68   19.60
  -4  16   0  196.48   16.20
   4  16   0  186.28   14.90
   4  16   0  159.88   15.80
  -4  16   0  199.28   14.70
   4  16   0  205.98   16.40
   4  16   0  197.78   19.90
   4  16   0  151.08   17.10
   4  16   0  163.48   17.20
   6 -16   0  227.18   25.80
  -6 -16   0  192.98   17.30
  -6 -16   0  220.28   18.60
   6 -16   0  198.78   18.00
   6 -16   0  201.88   20.20
   6  16   0  186.18   18.20
  -6  16   0  220.78   17.50
   6  16   0  156.68   15.50
   6  16   0  196.88   15.60
   6  16   0  246.48   23.10
  -6  16   0  195.58   20.50
   6  16   0  195.78   18.90
   8 -16   0    5.00   14.50
   8 -16   0   15.00   15.70
  -8 -16   0   17.20   10.50
  -8 -16   0    8.60    7.80
   8 -16   0    3.60    8.00
   8 -16   0   -2.40   10.10
   8  16   0   16.30   14.70
   8  16   0    0.70    7.40
  -8  16   0   18.60   10.80
  -8  16   0    6.30   10.70
  10 -16   0   12.30   14.20
 -10 -16   0   53.49   11.30
  10 -16   0   81.29   22.20
  10 -16   0   61.59   17.00
 -10 -16   0   38.80   12.40
 -10  16   0   52.39   12.30
  10  16   0   45.40   11.30
 -10  16   0   37.80   14.90
  10  16   0   36.40   18.50
  12 -16   0   31.10   20.00
  12 -16   0   55.09   18.50
 -12  16   0   47.40   14.20
  12  16   0   53.69   19.50
 -12  16   0   36.60   17.80
  14 -16   0  -23.80   17.60
  14 -16   0   -6.80   18.30
  14  16   0   30.40   22.50
 -14  16   0   20.70   18.40
  16 -16   0   17.70   25.00
   1 -17   0   41.90    9.40
  -1 -17   0   25.70    8.30
   1 -17   0   30.30    9.60
  -1 -17   0   43.10    8.10
  -1 -17   0   25.40    9.80
   1 -17   0   40.30    8.10
  -1 -17   0   12.70    8.30
   1 -17   0   24.60    9.60
  -1 -17   0   44.70    9.90
   1  17   0   25.60    9.20
  -1  17   0   40.30    6.60
   1  17   0   34.10    4.90
   1  17   0    9.40    8.10
  -1  17   0   20.70    8.40
   1  17   0   44.70   12.90
  -1  17   0   33.80   11.80
   1  17   0   21.00    9.10
  -1  17   0   27.40    8.70
   3 -17   0   14.70    7.40
  -3 -17   0   25.40    9.00
  -3 -17   0    0.10    7.50
   3 -17   0   15.90    9.20
  -3 -17   0   11.50    8.50
   3 -17   0   12.20    9.10
   3  17   0   -7.80    8.70
   3  17   0    7.20    7.30
  -3  17   0  -14.30    6.90
   3  17   0   -3.80    6.80
   3  17   0    5.50    7.20
   3  17   0    1.60   14.40
  -3  17   0   12.80   10.80
  -3  17   0   12.90    7.50
  -3  17   0    2.50    5.50
   5 -17   0    5.00    9.60
   5 -17   0   -3.40   12.30
  -5 -17   0    4.60    7.40
  -5 -17   0   -8.40    7.20
   5 -17   0   11.90    8.70
   5  17   0   -1.20    6.60
   5  17   0   10.70    7.70
  -5  17   0    4.60    7.00
  -5  17   0   11.30   10.80
   5  17   0    6.20    9.10
   5  17   0   16.10    8.80
   5  17   0    5.40    7.70
   7 -17   0   -8.30   11.90
   7 -17   0    9.00   11.50
  -7 -17   0  -14.40    7.40
  -7 -17   0   -1.80    8.90
   7 -17   0    1.30    9.50
   7 -17   0   -2.90    8.40
   7  17   0   -8.40    7.80
  -7  17   0   18.30   11.70
  -7  17   0    7.50    8.50
   7  17   0    3.60   10.60
   7  17   0   -3.30   13.10
   9 -17   0   20.30   14.30
  -9 -17   0   14.70   10.40
   9 -17   0   40.90   21.30
  -9 -17   0   12.10   10.20
   9 -17   0  -18.20   15.60
  -9  17   0   34.20   14.90
   9  17   0   21.90   17.10
  -9  17   0   42.30   12.50
   9  17   0   15.80   10.40
  11 -17   0    7.50   15.80
  11 -17   0   -1.30   20.40
 -11  17   0   -5.10   10.70
 -11  17   0   17.90   17.10
  11  17   0    8.50   18.50
  13 -17   0    8.00   16.30
  13 -17   0  -16.30   19.80
  13  17   0  -19.70   17.50
 -13  17   0    2.80   15.10
  15 -17   0    9.30   21.30
  15 -17   0  -14.90   23.30
  15  17   0    1.50   23.50
 -15  17   0   -6.20   19.50
   0 -18   0   21.10    9.90
   0 -18   0   19.50    8.90
   0 -18   0   10.10    6.10
   0 -18   0   34.40    9.50
   0  18   0   12.60   11.60
   0  18   0   25.50    9.50
   0  18   0   15.20    8.70
  -2 -18   0   -1.00    7.60
  -2 -18   0   26.30   10.00
   2 -18   0    8.30    9.20
  -2 -18   0   27.00    9.80
   2 -18   0   11.80    7.30
  -2 -18   0   19.50    8.10
   2 -18   0    8.90    8.60
   2  18   0   -0.30    6.80
  -2  18   0    8.40   10.00
  -2  18   0   21.60    8.40
   2  18   0   13.00    9.40
  -2  18   0    0.90    5.70
  -2  18   0   12.60    9.10
   2  18   0   15.00   14.60
   2  18   0   -0.80    9.20
  -4 -18   0   -1.20    7.40
   4 -18   0   10.10    9.00
   4 -18   0    9.10    7.40
  -4 -18   0   -1.00    7.50
  -4  18   0    9.90    7.30
   4  18   0   18.90    8.80
  -4  18   0    6.70   10.70
   4  18   0   -0.50    7.70
   4  18   0    9.60   10.90
  -4  18   0    6.30    7.20
  -4  18   0   -5.50    7.50
   4  18   0   12.50    8.20
   6 -18   0   11.40    9.50
  -6 -18   0    9.10    9.10
   6 -18   0   -1.00   13.70
   6 -18   0    8.50   10.10
  -6 -18   0   19.20    9.90
   6  18   0   12.40   10.00
   6  18   0   21.20    8.70
   6  18   0    0.00    8.80
  -6  18   0   15.20   10.00
  -6  18   0   22.00   11.90
  -8 -18   0    0.70    9.20
   8 -18   0   24.10   18.80
   8 -18   0   -3.80   10.50
   8 -18   0   -3.20   15.00
  -8 -18   0    4.40   10.50
   8 -18   0  -21.60    8.40
   8  18   0    2.50    9.50
   8  18   0    8.10   15.70
  -8  18   0   -9.10   12.20
  -8  18   0    2.20    8.90
  10 -18   0   20.20   19.80
  10 -18   0   -6.90   12.30
 -10 -18   0   -2.40   10.20
 -10 -18   0   13.60   10.30
  10 -18   0   14.90   16.30
 -10  18   0  -14.10   12.70
  10  18   0    9.70   16.20
 -10  18   0    1.80   10.50
  12 -18   0   -1.70   16.10
  12 -18   0    0.40   20.70
 -12  18   0  -28.70   15.30
  12  18   0    0.60   19.60
 -12  18   0  -19.70   10.60
  14 -18   0  -11.40   19.70
  14 -18   0  -37.50   20.50
 -14  18   0   23.40   22.20
  14  18   0  -21.00   19.60
  -1 -19   0    8.10   10.30
  -1 -19   0   26.90    9.60
   1 -19   0   39.30    8.90
  -1 -19   0    9.60    9.90
   1 -19   0   20.00   10.40
   1 -19   0   32.80   12.10
  -1 -19   0   27.70    8.10
   1 -19   0   16.00    9.10
   1  19   0   22.60    9.10
   1  19   0   18.30    9.40
  -1  19   0    5.60    8.10
  -1  19   0   21.60    9.60
   1  19   0   19.20   10.90
  -1  19   0   26.20   11.60
   1  19   0   22.40   11.50
  -3 -19   0   15.00    9.30
  -3 -19   0   -8.80    8.70
   3 -19   0    9.20    7.40
   3 -19   0   14.30   10.00
  -3 -19   0   -4.30    6.50
   3  19   0   -3.50   10.50
   3  19   0  -13.90    7.90
   3  19   0    1.50    9.70
   3  19   0   17.50   10.20
  -3  19   0    0.20    7.20
  -3  19   0    1.50   10.80
  -3  19   0    0.20    8.60
  -5 -19   0   -0.20    7.40
  -5 -19   0    5.00    9.40
   5 -19   0    8.70   13.40
   5 -19   0    4.50    9.20
   5 -19   0   -0.50    9.00
   5  19   0    5.50    9.20
  -5  19   0    4.30   11.00
   5  19   0   -2.40    8.10
  -5  19   0    2.50    8.80
   5  19   0   14.10   10.70
   5  19   0    0.90    7.70
   7 -19   0  -11.90    9.20
   7 -19   0    8.00   12.80
  -7 -19   0   11.00   10.70
  -7 -19   0   -0.40    9.10
   7 -19   0   -0.90   11.00
   7  19   0  -11.30   11.60
  -7  19   0    5.20   11.10
   7  19   0  -13.60   10.40
  -7  19   0   -9.90   11.00
   9 -19   0   67.09   21.60
  -9 -19   0   72.19   14.40
  -9 -19   0   79.49   14.40
   9 -19   0   78.99   17.20
  -9  19   0   74.69   15.40
   9  19   0   64.79   14.60
  11 -19   0   90.89   22.50
  11 -19   0   54.69   22.20
 -11  19   0   79.79   22.20
  11  19   0   51.29   19.00
 -11  19   0   74.89   16.80
  13 -19   0   59.39   24.70
  13 -19   0   38.20   17.70
  13  19   0   29.00   22.70
 -13  19   0   38.10   22.10
   0 -20   0  111.59   15.60
   0 -20   0  102.49   12.80
   0 -20   0  124.79   17.50
   0 -20   0  116.69   16.70
   0  20   0   86.09   15.40
   0  20   0  111.19   16.40
   0  20   0  137.79   20.60
   2 -20   0   18.20   11.10
  -2 -20   0   10.20    9.60
   2 -20   0   21.70    8.70
  -2 -20   0   14.80   10.90
  -2 -20   0    7.30    9.30
  -2 -20   0   20.90    8.10
  -2  20   0   22.60   10.90
   2  20   0   -4.00   10.40
   2  20   0   26.90   13.00
   2  20   0   26.30    9.60
  -2  20   0   19.80   11.90
   2  20   0   10.70   10.30
  -2  20   0    0.30    8.00
  -4 -20   0   20.50   10.80
   4 -20   0   41.90   13.50
   4 -20   0   45.40   10.60
  -4 -20   0   39.30   11.20
   4  20   0   32.40   10.50
   4  20   0   31.70   11.90
  -4  20   0   49.20   14.60
   4  20   0   31.40   10.60
   4  20   0   29.30   11.60
  -4  20   0   46.70   12.10
  -6 -20   0   12.30   10.10
   6 -20   0   12.10   11.90
   6 -20   0   16.30   10.10
   6 -20   0   -4.30   12.90
  -6 -20   0    4.30    9.30
  -6  20   0   15.70   12.70
   6  20   0    7.00    9.50
   6  20   0    2.30    9.90
   6  20   0   -8.30    8.60
  -6  20   0   20.40   11.20
   8 -20   0    0.40   16.30
   8 -20   0    8.20   12.10
  -8 -20   0   -9.10   10.10
  -8 -20   0  -10.70    9.40
   8 -20   0    9.90   20.20
   8 -20   0   10.90   12.70
   8  20   0   -6.00   10.00
  -8  20   0   25.90   11.90
   8  20   0   16.30   14.80
  10 -20   0   40.60   20.90
 -10 -20   0   15.90   10.70
 -10  20   0   19.00   15.90
 -10  20   0   25.20   16.40
  10  20   0    5.00   17.50
  12 -20   0    5.20   19.50
  12 -20   0   39.00   19.60
 -12  20   0  -13.20   18.40
  12  20   0   -8.40   20.10
 -12  20   0    1.20   14.80
  14 -20   0   64.69   40.80
  14 -20   0  -28.70   18.30
  14  20   0  -29.10   21.70
 -14  20   0   47.50   26.40
   1 -21   0   23.20   13.50
  -1 -21   0   12.50    7.20
   1 -21   0   13.60    7.70
  -1 -21   0   14.20   11.60
  -1 -21   0    1.20   10.10
  -1 -21   0   12.00   10.80
   1 -21   0   10.70   10.10
  -1  21   0    2.30    8.40
  -1  21   0   20.40   12.20
   1  21   0   10.90   11.60
   1  21   0   12.00    9.50
   1  21   0    7.80   10.10
   1  21   0    0.20    8.90
  -1  21   0    6.80    9.10
  -3 -21   0   14.80   10.50
   3 -21   0    2.60   12.00
  -3 -21   0    0.30    8.20
  -3  21   0   11.20   10.70
   3  21   0   11.00    8.90
   3  21   0    2.50    9.30
   3  21   0   17.20   13.30
  -3  21   0   20.00   14.20
   5 -21   0    5.30    9.10
  -5 -21   0    4.30    9.70
  -5 -21   0   12.20   10.70
   5 -21   0  -12.80   11.40
   5  21   0   -1.60   10.70
  -5  21   0   -3.00   11.60
   5  21   0    2.00    9.10
  -5  21   0  -11.30    7.90
   5  21   0   22.40   13.40
   7 -21   0  -11.50   16.50
   7 -21   0   -8.60   11.70
  -7 -21   0   -1.50   10.10
   7 -21   0    6.70   12.20
  -7 -21   0   10.10   10.60
   7  21   0   -8.20    9.70
   7  21   0  -13.90   10.90
  -7  21   0   -5.70   10.60
  -7  21   0    0.60   13.80
   9 -21   0   25.80   15.30
  -9 -21   0    4.70   11.60
   9 -21   0   24.90   18.50
  -9  21   0    7.20   13.20
   9  21   0  -21.40   16.30
  11 -21   0   43.00   19.40
  11 -21   0    0.30   17.90
  11  21   0   16.90   20.60
 -11  21   0   -5.10   19.00
 -11  21   0   -4.20   13.20
  13 -21   0   27.30   20.70
  13 -21   0   38.80   24.20
 -13  21   0   40.90   25.30
  13  21   0    8.80   23.50
   0 -22   0   16.90   11.80
   0 -22   0   55.29   15.10
   0 -22   0   29.40   14.30
   0 -22   0   16.60    7.20
   0  22   0   42.90   13.00
   0  22   0   23.10   11.00
   0  22   0   30.10   12.70
   0  22   0   22.80   12.70
   2 -22   0   23.10    9.20
  -2 -22   0   34.50   12.00
  -2 -22   0   28.60   11.00
  -2 -22   0   30.20   11.70
   2 -22   0   14.70   12.00
   2  22   0   12.30   10.60
  -2  22   0   20.80   15.00
   2  22   0   40.40   13.40
  -2  22   0    8.50   11.10
   2  22   0   15.70   10.30
   2  22   0   25.70   11.70
  -4 -22   0    4.50   10.60
   4 -22   0    4.80    9.40
  -4 -22   0    5.50   10.20
   4 -22   0  -13.80   11.60
   4  22   0   11.70   11.50
   4  22   0    2.70   10.90
   4  22   0   12.70   14.80
  -4  22   0   30.80   14.90
  -4  22   0   -3.60   10.70
  -6 -22   0    1.60   11.20
   6 -22   0   -7.20   10.10
  -6 -22   0    0.20   10.80
   6 -22   0    6.60   16.70
   6 -22   0   37.40   15.10
  -6  22   0   20.10   10.70
  -6  22   0   13.60   16.00
   6  22   0   10.80   11.40
   6  22   0   15.40   12.00
   6  22   0  -17.40   13.20
   8 -22   0   37.60   18.80
   8 -22   0   21.00   13.70
  -8 -22   0    0.10   10.90
  -8 -22   0   23.10   13.60
  -8  22   0   38.10   14.60
   8  22   0   -4.40   11.00
  -8  22   0   28.40   16.90
  10 -22   0   33.30   20.70
  10 -22   0   -0.10   14.80
 -10  22   0    4.70   13.90
 -10  22   0  -20.90   16.20
  10  22   0   -0.60   18.70
  12 -22   0  -31.80   21.90
  12 -22   0   -3.50   18.80
 -12  22   0   -6.90   16.00
 -12  22   0    5.30   19.60
  12  22   0   29.10   25.10
  -1 -23   0   69.59   15.10
  -1 -23   0  102.09   17.20
  -1 -23   0  120.39   18.70
   1 -23   0   90.69   15.20
   1 -23   0   94.89   18.60
  -1  23   0  101.79   18.40
  -1  23   0   81.99   16.60
   1  23   0   89.09   17.50
   1  23   0  104.99   17.60
   1  23   0  113.39   20.00
   1  23   0  113.09   18.80
   3 -23   0    2.50   14.50
  -3 -23   0  -16.20   10.80
  -3 -23   0   28.60   12.20
   3 -23   0   13.50    9.50
   3  23   0   -5.20    9.70
   3  23   0    9.00   13.00
  -3  23   0   23.90   14.60
  -3  23   0    2.50   10.70
   3  23   0  -14.60    9.50
   3  23   0    0.20   13.80
   5 -23   0   -8.30    8.50
   5 -23   0  -23.80   10.30
  -5 -23   0   -4.40   10.20
  -5 -23   0   -4.40   11.00
   5  23   0    4.70   13.40
  -5  23   0   -1.30   12.40
  -5  23   0    2.60   14.40
   5  23   0   -8.40   10.90
   5  23   0   -1.10   10.10
  -7 -23   0   -7.90   11.70
   7 -23   0   -0.40   11.20
  -7 -23   0   -7.20   11.80
   7 -23   0   -9.50   13.20
   7 -23   0   15.90   17.90
   7  23   0   15.00   16.00
  -7  23   0   15.90   16.30
  -7  23   0   13.10   12.80
   9 -23   0    2.60   17.10
  -9 -23   0    4.20   13.60
   9 -23   0   -1.10   15.20
  -9  23   0   46.30   19.60
  -9  23   0    6.00   13.40
   9  23   0   12.20   19.70
  11 -23   0    2.80   16.40
  11 -23   0   28.50   21.70
  11  23   0    1.00   14.90
 -11  23   0    4.10   20.90
 -11  23   0   -8.90   14.70
  13 -23   0    6.40   19.80
  13 -23   0   15.60   23.60
  13  23   0   16.50   25.60
 -13  23   0   -4.90   23.40
   0 -24   0  -15.70   11.60
   0  24   0   -3.00   11.30
   0  24   0    7.90   11.10
   0  24   0  -16.60   12.00
  -2 -24   0   -8.70    9.30
   2 -24   0    5.50   13.80
  -2 -24   0    7.90   11.10
   2  24   0  -12.70   12.60
  -2  24   0   10.60   12.30
   2  24   0    6.20   11.00
  -2  24   0    5.00   13.90
   2  24   0    9.00   11.90
   2  24   0   -4.70   10.20
  -4 -24   0    3.60   11.90
  -4 -24   0  -14.80   11.40
   4 -24   0  -28.80   12.40
   4 -24   0   -1.70   10.00
  -4  24   0    2.60   14.50
   4  24   0  -14.20    9.60
   4  24   0   -6.70   16.60
  -4  24   0    5.20   13.10
   4  24   0    5.90   14.20
   6 -24   0  -12.50   16.10
   6 -24   0  -11.20   12.10
  -6 -24   0    3.70   13.30
   6 -24   0   -9.10   12.40
  -6 -24   0   -5.00   11.10
   6  24   0    5.20   15.80
  -6  24   0   12.40   13.00
   6  24   0    7.60   12.20
  -6  24   0   16.80   15.50
   8 -24   0   -6.70   13.70
   8 -24   0  -17.50   14.70
  -8 -24   0   12.50   11.80
  -8  24   0   11.80   15.20
  -8  24   0   -1.60   16.20
   8  24   0  -11.60   16.80
  10 -24   0   59.89   21.50
 -10 -24   0   -5.50   12.90
  10 -24   0  -18.60   16.50
  10  24   0    4.40   20.70
 -10  24   0  -24.10   14.40
 -10  24   0    9.40   17.20
  12 -24   0    6.20   25.20
  12 -24   0    3.50   21.20
 -12  24   0  -20.60   23.90
  12  24   0  -39.40   20.90
 -12  24   0   17.20   20.00
  -1 -25   0   19.80   12.90
   1 -25   0  -11.00   21.60
  -1 -25   0   -8.80   12.40
   1  25   0  -11.60   11.80
  -1  25   0    1.30   12.90
   1  25   0   25.30   14.60
  -1  25   0   -0.70   13.80
   1  25   0   -0.90   12.80
  -3 -25   0    1.10   10.50
  -3 -25   0   -2.20   10.80
   3  25   0   -7.20   12.40
   3  25   0    8.80   14.70
   3  25   0   -6.30   10.80
  -3  25   0  -19.00   12.50
  -3  25   0   -8.00   11.00
   5 -25   0  -10.20   16.20
  -5 -25   0   -3.10   13.70
  -5 -25   0    9.20   11.90
   5  25   0   -7.30   11.50
   5  25   0  -13.80   11.10
  -5  25   0  -23.90   10.50
   5  25   0   -2.00   14.90
  -5  25   0    1.50   15.70
  -7 -25   0   16.70   13.90
   7 -25   0   -4.70   13.40
   7 -25   0    6.50   11.70
   7 -25   0   -5.50   18.40
  -7  25   0   -0.50   15.80
  -7  25   0   19.70   16.60
   7  25   0   17.10   16.60
  -9 -25   0  -11.00   12.80
   9 -25   0  -18.90   20.00
   9 -25   0   12.10   17.60
  -9  25   0   -6.30   18.60
  -9  25   0  -40.10   14.40
   9  25   0   15.30   18.90
  11 -25   0    1.80   18.50
 -11  25   0   11.90   19.30
  11  25   0   25.00   40.10
   0 -26   0   25.10   13.80
   0  26   0   24.00   13.90
   0  26   0   20.10   15.00
   0  26   0   12.70   15.00
  -2 -26   0   11.90   13.30
   2 -26   0   11.90   12.70
  -2 -26   0   17.10   13.00
  -2  26   0  -16.60   12.20
  -2  26   0   10.30   12.90
   2  26   0    8.10   14.20
  -2  26   0   15.00   16.30
  -4 -26   0   21.50   13.40
  -4 -26   0  -13.40   12.60
   4 -26   0   11.40   15.00
  -4  26   0   24.80   17.90
   4  26   0    3.70   13.80
   4  26   0    6.70   12.50
   4  26   0    7.10   15.00
  -4  26   0    2.40   14.10
   6 -26   0    9.40   16.40
   6 -26   0   27.80   22.60
  -6 -26   0  -30.80   12.50
  -6  26   0    5.60   19.70
   6  26   0   18.50   17.40
  -6  26   0   -3.00   12.80
  -8 -26   0    9.90   15.00
   8 -26   0   10.30   20.80
  -8  26   0   -2.10   17.00
  -8  26   0  -41.30   17.00
   8  26   0   -0.70   16.40
 -10 -26   0  -16.60   13.40
  10 -26   0    5.30   23.70
 -10  26   0  -16.60   19.30
  10  26   0  -11.10   23.10
 -10  26   0   46.00   28.70
  -1 -27   0  -15.90   11.20
   1 -27   0    8.60   13.50
  -1  27   0    1.00   12.60
  -1  27   0   30.00   16.20
   1  27   0    9.40   14.90
  -1  27   0  -16.90   12.50
   1  27   0  -15.30   12.30
   1  27   0   -3.30   15.90
  -3 -27   0   -4.10   13.80
   3 -27   0   -2.60   16.10
  -3 -27   0   -1.20   14.20
  -3  27   0  -20.30   11.70
  -3  27   0  -17.40   17.30
   3  27   0  -15.70   12.30
   3  27   0   -7.00   13.20
  -5 -27   0   -5.10   14.20
   5 -27   0  -35.30   16.90
  -5 -27   0    4.40   13.60
   5 -27   0    1.00   16.50
   5  27   0   -8.90   14.60
  -5  27   0   20.30   18.10
  -5  27   0  -10.30   13.60
  -7 -27   0   -2.80   15.80
   7 -27   0   -3.30   19.10
   7  27   0   24.50   19.00
  -7  27   0  -10.80   16.10
  -7  27   0   -5.10   18.20
   9 -27   0  -27.40   21.00
  -9 -27   0   -6.90   15.30
   9  27   0  -19.20   22.60
  -9  27   0   29.70   18.60
  -9  27   0   -0.60   20.60
   0 -28   0    9.70   14.60
   0  28   0    5.50   18.40
   0  28   0  -10.40   10.40
   0  28   0  -11.70   13.30
   2 -28   0    2.60   16.50
  -2 -28   0   17.30   13.30
  -2 -28   0    3.00   14.90
  -2  28   0  -14.70   15.20
  -2  28   0    3.60   14.80
   2  28   0   -0.50   15.50
  -2  28   0   25.80   20.00
   2  28   0  -28.60   13.40
   4 -28   0    8.10   17.00
  -4 -28   0  -18.90   11.60
  -4 -28   0   -3.40   16.50
  -4  28   0   11.30   17.50
   4  28   0    6.60   14.20
  -4  28   0  -28.00   12.60
   4  28   0    0.00   15.80
  -6 -28   0  -10.60   13.80
   6 -28   0  -23.80   16.60
   6 -28   0   -9.90   18.50
  -6  28   0   -9.00   15.30
  -6  28   0    1.10   15.90
   6  28   0   -7.80   18.90
  -8 -28   0   -5.60   17.20
   8 -28   0   -6.30   23.40
   8  28   0  -20.70   17.80
  -8  28   0    2.40   15.30
  -8  28   0   -9.00   19.20
   1 -29   0    5.20   17.10
  -1 -29   0   -1.60   14.10
  -1  29   0    3.60   14.90
   1  29   0   -1.10   14.80
  -1  29   0   -9.60   17.20
   1  29   0  -13.50   13.40
  -1  29   0   18.50   15.70
   3 -29   0  -20.30   13.60
  -3 -29   0  -15.80   13.80
  -3 -29   0   -5.80   14.40
   3  29   0    1.50   16.10
  -3  29   0   -4.70   18.50
  -3  29   0  -17.50   12.20
   3  29   0    5.60   14.60
   5 -29   0   -9.20   17.70
  -5 -29   0  -34.70   14.70
   5 -29   0   23.90   21.50
  -5  29   0   -1.20   17.80
   5  29   0    8.50   16.80
  -5  29   0  -18.60   17.60
   7 -29   0   20.10   24.90
  -7 -29   0   -8.60   17.40
  -7  29   0    6.80   23.60
   7  29   0    0.60   19.10
  -7  29   0    2.40   18.20
   0 -30   0    0.20   15.70
   0  30   0   -9.80   15.10
   0  30   0    4.30   17.90
   2 -30   0  -20.40   14.50
  -2 -30   0    6.80   14.80
  -2  30   0    1.00   12.50
  -2  30   0    0.50   17.30
   2  30   0   -0.30   17.80
   2  30   0   -5.30   15.90
  -2  30   0    7.40   19.20
   4 -30   0   14.50   19.90
  -4 -30   0  -10.80   17.30
  -4  30   0   17.50   15.50
   4  30   0   39.60   18.80
  -4  30   0    8.20   22.30
  -6 -30   0  -11.40   15.20
   6 -30   0  -24.00   20.10
  -6  30   0   20.40   23.30
   6  30   0  -32.10   18.80
   1 -31   0   34.80   21.90
  -1 -31   0  -14.40   14.00
  -1  31   0   17.70   17.90
  -1  31   0   13.00   14.40
   1  31   0  -24.60   14.50
   1  31   0   -4.20   18.60
  -1  31   0   10.70   17.00
   3 -31   0  -38.50   18.40
  -3 -31   0    5.50   16.20
   3  31   0    4.90   18.40
  -3  31   0    7.30   19.70
   3  31   0   -6.60   16.10
  -3  31   0   -2.40   17.00
   5 -31   0   -8.70   25.80
   5 -31   0   -9.60   20.10
  -5  31   0   32.20   24.20
   5  31   0   -7.90   18.00
  -5  31   0   -3.50   16.40
   0  32   0  -19.90   15.80
   0  32   0   -9.90   17.80
   2 -32   0  -23.70   20.80
  -2 -32   0  -15.60   16.20
  -2  32   0   24.30   21.50
   2  32   0    9.80   17.20
   2  32   0  -18.00   17.90
  -4 -32   0   -6.70   17.00
   4 -32   0   -1.70   18.40
 -16   0   1    3.10   13.90
  16   0  -1   -7.10   15.30
  16   0  -1   -2.90   14.10
  14   0  -1    5.40   13.30
 -14   0   1    5.80   12.00
  14   0  -1   -2.20   13.00
  14   0  -1   16.00   20.60
  12   0  -1   14.00   10.60
 -12   0   1   -0.10    9.40
  12   0  -1    6.10   12.00
 -12   0   1   -1.40    7.20
  12   0  -1   14.00   14.90
  12   0  -1    3.90   12.40
 -10   0   1    2.20    2.50
  10   0  -1   -7.10    7.00
  10   0  -1   17.30   12.20
 -10   0   1   -1.10    6.90
  10   0  -1   -5.10    7.30
 -10   0   1    4.10    6.70
  10   0  -1   12.10    9.30
 -10   0   1    1.00    6.00
  -8   0   1    2.30    5.20
   8   0  -1    5.80    6.80
   8   0  -1    6.20    6.50
  -8   0   1    8.40    5.80
   8   0  -1    3.60    6.80
  -8   0   1   10.70    6.50
  -8   0   1   -3.70    5.70
   8   0  -1   -6.10    7.20
  -8   0   1   -0.20    6.30
  -8   0   1    0.70    5.10
  -6   0   1    2.00    4.20
   6   0  -1   -0.50    5.00
   6   0  -1    1.00    1.20
  -6   0   1    0.30    4.00
   6   0  -1   -2.80    5.00
   6   0  -1   -7.00    5.70
  -6   0   1   12.20    5.50
  -6   0   1    1.40    4.30
  -6   0   1    1.20    4.00
   6   0  -1    2.20    4.80
  -6   0   1   -3.20    3.60
   4   0  -1   -3.10    3.10
   4   0  -1   -0.70    3.40
  -4   0   1   -2.30    2.40
   4   0  -1   -2.60    3.70
   4   0  -1    2.00    2.90
  -4   0   1    3.00    3.20
  -4   0   1   -2.10    2.90
  -4   0   1   -1.90    3.30
  -4   0   1   -3.70    2.40
  -4   0   1    2.40    2.90
  -2   0   1    2.60    1.40
  -2   0   1    0.20    1.60
  -2   0   1    3.00    1.50
  -2   0   1    3.30    1.50
   0   0  -1   -0.10    0.30
   0   0  -1   -0.10    0.40
   0   0  -1   -0.30    0.20
   0   0   1   -0.30    0.30
   0   0   1    0.00    0.30
   0   0   1    0.40    0.30
   2   0   1    2.00    0.70
   2   0   1    0.50    0.80
  -2   0  -1    6.40    1.60
   2   0   1   -0.30    0.80
   2   0   1    3.90    1.30
  -2   0  -1    3.40    1.30
  -2   0  -1    2.30    2.50
  -2   0  -1    1.80    2.20
  -2   0  -1    2.70    2.00
  -2   0  -1    5.50    1.30
  -2   0  -1   -0.10    1.00
   2   0   1    3.30    2.00
  -4   0  -1    9.00    4.70
   4   0   1   -0.80    2.80
  -4   0  -1    9.70    3.20
   4   0   1   -0.60    2.80
   4   0   1    1.10    2.50
  -4   0  -1    3.40    2.50
   4   0   1   -2.50    3.50
  -4   0  -1    3.60    1.80
   4   0   1    3.60    4.80
  -4   0  -1    3.60    4.20
  -4   0  -1    7.10    3.00
  -4   0  -1    4.80    3.80
  -4   0  -1    2.10    1.60
  -4   0  -1    4.00    3.80
  -6   0  -1    8.90    4.60
  -6   0  -1    4.00    3.70
  -6   0  -1   -2.10    2.30
   6   0   1    1.00    3.40
  -6   0  -1   11.60    6.40
   6   0   1   11.20    4.50
  -6   0  -1    2.20    3.50
  -6   0  -1    3.40    2.30
  -6   0  -1   12.70    5.60
   6   0   1   -7.80    6.10
   6   0   1   10.40    6.00
  -6   0  -1   -1.00    4.40
  -6   0  -1    2.40    5.40
  -8   0  -1   11.00    5.60
   8   0   1   -1.10    5.00
  -8   0  -1    3.00    8.00
   8   0   1   -3.60    6.70
   8   0   1   -1.10    3.20
  -8   0  -1   -0.30    7.70
  -8   0  -1   -6.20    3.20
  -8   0  -1   -2.30    6.00
  -8   0  -1    7.50    5.30
  -8   0  -1    9.70    6.20
   8   0   1    0.70    5.70
   8   0   1   -3.20    8.70
  -8   0  -1    3.00    4.90
  10   0   1    8.80   11.80
 -10   0  -1   -4.60    4.80
 -10   0  -1    0.40    4.10
 -10   0  -1   23.20    8.30
  10   0   1    5.20    8.20
  10   0   1    1.00   11.70
 -10   0  -1    0.10    8.80
  10   0   1   -4.30    3.80
 -10   0  -1   12.70    6.70
 -12   0  -1    2.80   10.90
  12   0   1    0.30    4.10
  12   0   1   18.70   15.50
 -12   0  -1    3.80    7.80
  12   0   1   19.90   12.60
  12   0   1   13.80   12.50
 -14   0  -1   -2.90   13.80
  14   0   1   -3.10   18.90
 -16   0  -1   23.30   18.50
  16   0   1   -5.70   18.00
 -18   0  -1  -25.00   21.50
  18   0   1    8.00   26.80
  17  -1  -1  -16.50   21.70
  17  -1  -1   27.20   20.80
 -17   1   1   15.00   16.10
  17   1  -1   24.20   23.60
  15  -1  -1   25.60   16.00
 -15  -1   1    4.60   14.10
  15  -1  -1   25.50   22.80
  15   1  -1   34.20   20.40
  15   1  -1   -8.10   16.20
 -15   1   1   30.60   17.80
  15   1  -1   29.30   17.00
  13  -1  -1   45.60   16.80
  13  -1  -1   37.80   17.80
 -13  -1   1   40.00   13.20
  13  -1  -1   36.80   21.10
 -13   1   1   36.60   11.80
  13   1  -1   58.79   22.00
 -13   1   1   31.00   14.30
  13   1  -1   86.49   20.00
  13   1  -1   52.99   16.40
 -11  -1   1  330.37   25.40
 -11  -1   1  294.67   19.50
  11  -1  -1  247.88   21.90
  11  -1  -1  279.07   25.00
  11  -1  -1  243.18   29.70
  11   1  -1  277.27   22.10
 -11   1   1  286.77   20.10
  11   1  -1  267.67   27.80
  11   1  -1  292.07   24.40
  11   1  -1  311.57   24.60
 -11   1   1  308.07   24.10
   9  -1  -1  350.06   26.10
  -9  -1   1  364.56   23.00
   9  -1  -1  345.57   23.10
   9  -1  -1  363.66   25.00
  -9  -1   1  453.15   22.10
  -9  -1   1  455.25   25.40
  -9  -1   1  396.66   22.40
   9   1  -1  415.66   23.50
   9   1  -1  420.96   25.20
  -9   1   1  388.26   24.60
  -9   1   1  340.47   16.50
   9   1  -1  385.66   24.90
  -9   1   1  327.87   17.20
  -9   1   1  357.66   21.70
  -9   1   1  307.67   21.80
   7  -1  -1  522.95   28.30
  -7  -1   1  577.34   29.00
  -7  -1   1  604.34   31.00
   7  -1  -1  555.04   29.80
   7  -1  -1  536.75   31.90
   7  -1  -1  520.35   23.50
  -7  -1   1  591.04   29.70
  -7  -1   1  573.54   28.00
   7  -1  -1  517.65   29.10
  -7  -1   1  592.34   27.20
  -7   1   1  490.15   23.10
   7   1  -1  587.74   29.40
   7   1  -1  570.84   28.20
  -7   1   1  558.84   29.50
  -7   1   1  545.05   28.90
   7   1  -1  606.34   30.60
  -7   1   1  476.85   32.50
  -7   1   1  576.24   28.00
  -7   1   1  500.15   27.90
   7   1  -1  604.44   33.00
  -7   1   1  524.05   31.60
  -5  -1   1 3166.68  137.19
  -5  -1   1 3309.77  133.79
   5  -1  -1 3142.49  135.19
   5  -1  -1 3290.77  137.69
  -5  -1   1 3138.39  135.09
  -5  -1   1 3344.47  135.59
  -5  -1   1 3383.06  135.19
  -5  -1   1 3261.37  134.49
   5  -1  -1 3171.88  135.49
   5  -1  -1 3099.29  134.29
   5  -1  -1 3241.08  131.49
   5  -1  -1 3192.28  134.79
   5   1  -1 3203.68  134.39
   5   1  -1 3312.27  135.29
  -5   1   1 3162.48  135.09
  -5   1   1 3137.29  137.19
  -5   1   1 3215.88  135.09
  -5   1   1 3260.67  134.89
   5   1  -1 3148.28  137.49
   5   1  -1 3361.96  135.99
  -5   1   1 3214.08  134.39
  -3  -1   1 9999.00  394.86
  -3  -1   1 9859.71  395.66
   3  -1  -1 8916.71  396.56
  -3   1   1 9649.33  394.56
   3   1  -1 9940.81  395.96
  -3   1   1 9725.63  395.46
  -3  -1  -1  183.88    8.20
   3  -1   1  155.28    9.00
  -3  -1  -1  175.38    8.40
   3  -1   1  164.78    9.80
  -3  -1  -1  170.28   10.10
  -3  -1  -1  171.08    8.10
  -3  -1  -1  197.88   10.30
  -3  -1  -1  186.58   11.50
  -3  -1  -1  186.68   10.00
   3  -1   1  164.18   11.90
   3  -1   1  152.18    8.00
   3  -1   1  152.38    7.70
   3  -1   1  159.08   11.10
  -3   1  -1  149.09    8.60
  -3   1  -1  149.09    9.40
   3   1   1  165.08   10.50
  -3   1  -1  139.09   10.50
   3   1   1  189.68   12.00
  -3   1  -1  156.48    9.80
   3   1   1  152.38    7.30
  -3   1  -1  157.58    8.10
  -3   1  -1  156.48    9.00
   3   1   1  181.98   11.30
  -3   1  -1  159.18   11.60
  -3   1  -1  141.69    8.40
  -3   1  -1  170.78   10.90
   3   1   1  186.38    9.60
   3   1   1  186.78    8.30
   3   1   1  174.68    7.50
  -5  -1  -1   13.50    2.70
   5  -1   1    8.00    3.60
  -5  -1  -1   16.30    4.20
  -5  -1  -1   16.00    3.50
  -5  -1  -1   13.20    5.90
   5  -1   1   10.50    3.70
  -5  -1  -1    9.70    4.90
  -5  -1  -1   13.80    2.50
   5  -1   1   10.20    3.20
  -5  -1  -1   22.40    4.70
  -5  -1  -1   15.70    5.00
   5  -1   1   11.30    5.50
   5  -1   1    2.00    5.50
  -5   1  -1    3.80    4.80
   5   1   1   16.80    5.70
   5   1   1    9.60    6.30
  -5   1  -1    9.70    3.50
  -5   1  -1    7.50    5.00
  -5   1  -1    4.60    3.90
   5   1   1    9.50    4.20
  -5   1  -1   21.60    5.10
  -5   1  -1   13.00    5.00
  -5   1  -1   15.10    4.60
  -5   1  -1    5.20    2.70
   5   1   1    6.90    4.20
  -5   1  -1   11.50    2.50
  -7  -1  -1  172.48   11.10
  -7  -1  -1  170.58   12.90
  -7  -1  -1  148.79   15.00
   7  -1   1  164.58   16.60
   7  -1   1  162.28   12.60
  -7  -1  -1  200.58   17.20
  -7  -1  -1  163.58   12.10
   7  -1   1  157.78   11.70
  -7  -1  -1  163.48   12.10
   7  -1   1  172.18   10.50
   7  -1   1  148.39   13.90
  -7  -1  -1  154.28   15.10
  -7  -1  -1  175.58    9.60
  -7   1  -1  162.58   11.90
  -7   1  -1  152.88   13.50
   7   1   1  195.48   13.70
  -7   1  -1  153.28   10.00
  -7   1  -1  180.88   15.50
   7   1   1  133.79   16.90
  -7   1  -1  159.28   11.80
  -7   1  -1  167.28   12.40
   7   1   1  157.58   14.20
  -7   1  -1  171.38    9.60
   7   1   1  169.78   11.10
  -7   1  -1  205.48   19.50
  -7   1  -1  203.48   16.10
   9  -1   1   46.00   10.30
  -9  -1  -1   44.20    5.60
  -9  -1  -1   58.39    6.10
   9  -1   1   50.69    9.60
   9  -1   1   43.00    5.90
  -9  -1  -1   44.40    9.70
  -9  -1  -1   42.60    8.50
  -9  -1  -1   47.50   11.00
   9  -1   1   30.40    8.50
  -9  -1  -1   47.80    7.90
   9  -1   1   51.99   12.50
  -9   1  -1   30.60    5.60
  -9   1  -1   39.40    8.10
  -9   1  -1   43.20    5.50
  -9   1  -1   37.50    7.70
   9   1   1   55.39   14.30
   9   1   1   48.50   10.10
  -9   1  -1   43.60   10.60
   9   1   1   46.60    6.10
   9   1   1   50.79   14.00
 -11  -1  -1  121.09   12.40
  11  -1   1  121.09    9.80
  11  -1   1  108.59   18.40
  11  -1   1  120.69   21.30
  11  -1   1   83.09   14.90
 -11  -1  -1  121.99   18.10
 -11  -1  -1  115.99   10.10
 -11   1  -1  117.99   13.90
 -11   1  -1  111.59   18.10
 -11   1  -1  117.99   14.30
 -11   1  -1  107.09   10.20
  11   1   1  124.89   22.00
  11   1   1  110.19   19.30
  11   1   1  113.49    8.80
  11   1   1  126.59   19.00
  13  -1   1   25.20   16.20
  13  -1   1  -15.70   16.60
  13  -1   1   10.20   15.40
 -13  -1  -1   22.10   13.90
  13  -1   1    5.40    4.00
 -13   1  -1   24.00   13.50
  13   1   1    5.10   19.40
  13   1   1   12.50   16.10
  15  -1   1   35.40   22.60
 -15  -1  -1    8.10   17.70
  15   1   1    7.10   17.60
 -17  -1  -1   55.89   21.10
  17  -1   1    7.90   23.80
 -17   1  -1   13.20   20.30
  17   1   1   18.10   25.90
  18   2  -1   22.50   28.80
  16  -2  -1   42.80   18.60
  16  -2  -1   64.89   21.20
  16   2  -1   47.00   26.10
 -16   2   1   34.80   18.00
 -14  -2   1   32.00   16.20
  14  -2  -1   31.70   18.20
  14   2  -1   16.90   19.40
  14   2  -1   17.30   13.80
  14   2  -1   24.30   17.20
 -14   2   1   20.80   13.80
 -12  -2   1  108.69   13.30
  12  -2  -1  104.69   18.60
  12  -2  -1  101.79   20.80
 -12  -2   1  126.89   18.40
  12  -2  -1  121.69   19.70
  12  -2  -1  107.69   16.60
 -12   2   1  122.79   18.00
  12   2  -1  116.89   16.50
  12   2  -1   77.69   17.20
 -12   2   1  100.19   16.10
  12   2  -1  120.39   22.80
  12   2  -1  151.68   19.90
 -10  -2   1    7.20    9.50
  10  -2  -1    0.60   10.00
 -10  -2   1   12.90    6.10
  10  -2  -1   19.10    9.80
  10  -2  -1   24.70   10.70
  10  -2  -1    6.70   10.90
 -10  -2   1   15.60    2.70
  10   2  -1    6.90   11.80
 -10   2   1    9.80    8.70
 -10   2   1   19.40    8.10
 -10   2   1    8.60    9.80
 -10   2   1   11.20    5.40
  10   2  -1   23.30    9.70
  10   2  -1   10.30    9.20
  10   2  -1    9.90   10.40
   8  -2  -1    7.50    7.30
  -8  -2   1    6.80    7.50
  -8  -2   1    7.80    5.80
  -8  -2   1    6.70    4.90
   8  -2  -1    7.80    7.10
   8  -2  -1    3.20    8.10
  -8  -2   1    5.80    6.00
  -8  -2   1   11.50    5.30
   8  -2  -1    3.40    6.70
   8  -2  -1    0.10    2.50
  -8  -2   1   12.80    7.50
  -8   2   1   22.00    6.80
  -8   2   1    3.50    5.60
  -8   2   1    5.40    2.40
   8   2  -1   14.30    9.70
   8   2  -1    3.10    5.70
  -8   2   1    4.20    6.80
   8   2  -1    2.90    6.80
  -8   2   1    5.60    5.60
  -8   2   1    6.30    5.50
   8   2  -1    2.30    6.40
  -8   2   1    6.10    7.90
  -8   2   1    1.90    2.80
  -8   2   1   -2.20    6.20
  -6  -2   1  525.85   25.60
   6  -2  -1  464.05   28.00
  -6  -2   1  497.05   24.70
   6  -2  -1  510.65   26.80
   6  -2  -1  502.05   25.80
  -6  -2   1  507.35   26.20
  -6  -2   1  485.35   28.10
  -6  -2   1  504.35   26.10
   6  -2  -1  519.95   22.20
   6  -2  -1  513.45   26.40
  -6  -2   1  532.85   24.10
   6  -2  -1  480.95   25.10
   6   2  -1  482.55   28.70
   6   2  -1  516.15   26.20
   6   2  -1  503.65   21.00
   6   2  -1  505.85   26.80
  -6   2   1  514.25   27.90
  -6   2   1  485.25   25.40
  -6   2   1  524.05   28.90
  -6   2   1  493.45   21.80
  -6   2   1  503.75   26.10
  -6   2   1  498.65   25.30
  -6   2   1  483.25   21.30
  -6   2   1  466.55   25.20
   6   2  -1  470.15   24.60
   4  -2  -1  848.92   36.10
   4  -2  -1  822.42   38.50
   4  -2  -1  788.52   38.60
   4  -2  -1  838.42   38.20
  -4  -2   1  883.41   38.10
   4  -2  -1  817.42   38.00
  -4  -2   1  860.31   39.60
   4  -2  -1  869.01   40.30
  -4  -2   1  866.51   40.10
  -4  -2   1  891.11   37.60
  -4  -2   1  833.12   38.70
   4   2  -1  855.61   35.40
  -4   2   1  896.31   38.50
   4   2  -1  854.31   37.50
   4   2  -1  851.51   37.80
   4   2  -1  871.91   38.30
  -4   2   1  888.01   40.50
  -4   2   1  854.31   38.20
  -4   2   1  853.71   36.20
   4   2  -1  887.71   40.50
  -4   2   1  848.02   35.60
  -4   2   1  822.32   38.40
  -4   2   1  816.42   39.50
   4   2  -1  881.41   39.20
  -4   2   1  857.01   38.50
  -2  -2   1  114.79    6.10
   2  -2  -1   87.49    5.70
  -2  -2   1  112.99    5.10
   2  -2  -1  116.49    5.50
   2  -2  -1  117.39    6.90
   2  -2  -1   91.29    5.20
   2  -2  -1  109.29    7.30
  -2  -2   1  111.39    5.60
  -2  -2   1  117.39    6.40
  -2  -2   1  107.39    5.20
  -2  -2   1  113.69    7.40
  -2  -2   1  109.69    6.00
   2   2  -1  122.69    6.30
  -2   2   1  107.39    5.90
  -2   2   1  122.99    7.40
  -2   2   1  118.39    7.30
  -2   2   1  113.59    5.60
   2   2  -1  114.29    5.60
  -2   2   1  116.69    7.30
  -2   2   1  114.39    5.50
   0  -2   1   -0.30    0.50
   0  -2   1   -0.50    0.50
   0   2   1    0.10    0.30
   0   2  -1    0.10    0.60
   0   2   1   -0.50    0.40
   0   2   1    0.60    0.70
  -2  -2  -1 2639.74  103.69
   2  -2   1 2302.37  106.99
   2  -2   1 2495.85  104.59
   2  -2   1 2535.15  103.69
  -2  -2  -1 2685.43  104.09
  -2   2  -1 2525.85  104.19
   2   2   1 2270.47  103.39
  -2   2  -1 2559.74  104.49
   2   2   1 2611.84  103.99
   2   2   1 2565.64  105.59
  -2   2  -1 2599.54  104.69
  -2   2  -1 2444.66  103.19
   2   2   1 2673.73  105.99
   4  -2   1 6945.21  267.07
   4  -2   1 6455.55  261.97
  -4  -2  -1 6525.95  264.47
   4  -2   1 6395.26  263.37
  -4  -2  -1 6440.46  261.17
   4  -2   1 6358.46  262.47
   4  -2   1 6420.46  260.17
   4  -2   1 6338.57  261.97
  -4  -2  -1 6578.94  260.67
  -4  -2  -1 6453.95  263.47
   4  -2   1 6392.36  265.07
  -4  -2  -1 6331.77  262.97
  -4  -2  -1 6197.68  265.17
   4  -2   1 6420.26  260.67
  -4  -2  -1 6488.25  262.07
   4   2   1 6430.36  263.97
   4   2   1 6253.27  260.57
  -4   2  -1 5990.00  264.67
   4   2   1 6483.15  263.17
  -4   2  -1 6437.06  260.97
  -4   2  -1 6176.48  261.67
  -4   2  -1 6251.57  261.67
  -4   2  -1 6377.46  262.57
  -4   2  -1 6273.67  266.57
   4   2   1 6679.13  265.87
  -4   2  -1 6440.76  263.07
  -4   2  -1 6569.14  263.47
   6  -2   1 3944.01  167.68
  -6  -2  -1 4082.49  165.18
  -6  -2  -1 3962.10  168.48
  -6  -2  -1 3895.71  171.98
  -6  -2  -1 4096.09  165.58
  -6  -2  -1 4098.69  169.48
   6  -2   1 4147.69  169.78
  -6  -2  -1 4107.19  165.98
   6  -2   1 3703.33  167.58
   6  -2   1 4118.19  172.38
  -6  -2  -1 4026.20  170.48
  -6  -2  -1 4139.09  167.88
  -6   2  -1 4091.59  167.38
   6   2   1 4121.49  169.18
  -6   2  -1 4132.29  172.08
  -6   2  -1 3754.92  166.28
   6   2   1 4010.20  169.68
  -6   2  -1 4123.29  169.48
  -6   2  -1 4034.50  169.98
  -6   2  -1 4210.38  165.58
  -6   2  -1 4030.40  167.78
   6   2   1 3899.41  172.28
  -6   2  -1 4014.00  173.68
   6   2   1 4125.39  169.78
  -6   2  -1 4052.69  168.78
   8  -2   1 2457.45  107.29
  -8  -2  -1 2468.25  104.39
   8  -2   1 2512.55  104.19
   8  -2   1 2619.04  109.39
  -8  -2  -1 2423.06  111.99
  -8  -2  -1 2614.04  110.69
  -8  -2  -1 2429.16  108.19
  -8  -2  -1 2441.66  109.19
   8  -2   1 2614.14  113.09
   8  -2   1 2438.66  106.19
  -8  -2  -1 2420.76  107.29
  -8  -2  -1 2458.15  103.09
  -8   2  -1 2490.15  106.39
  -8   2  -1 2710.53  110.49
   8   2   1 2549.44  113.19
  -8   2  -1 2154.08  112.29
   8   2   1 2673.63  109.59
  -8   2  -1 2436.56  104.39
  -8   2  -1 2278.57  110.89
  -8   2  -1 2515.65  103.39
  -8   2  -1 2405.36  108.29
  -8   2  -1 2445.06  106.09
   8   2   1 2613.34  108.69
  -8   2  -1 2434.46  107.59
  10  -2   1 1678.13   84.49
  10  -2   1 1832.82   81.29
 -10  -2  -1 1749.62   74.89
  10  -2   1 1721.13   73.39
 -10  -2  -1 1762.72   73.69
  10  -2   1 1592.14   76.59
 -10  -2  -1 1658.13   78.09
  10  -2   1 1761.62   78.99
 -10  -2  -1 1853.91   82.89
 -10   2  -1 1743.23   73.39
 -10   2  -1 1683.83   81.19
  10   2   1 1654.83   72.89
 -10   2  -1 1623.64   76.59
  10   2   1 1835.02   80.29
 -10   2  -1 1682.13   76.89
  10   2   1 1859.31   81.39
 -10   2  -1 1543.25   78.49
  10   2   1 1736.43   85.39
  12  -2   1  817.92   38.30
 -12  -2  -1  874.71   50.09
  12  -2   1  886.61   47.20
  12  -2   1  852.01   53.39
  12  -2   1  888.31   49.50
 -12   2  -1  836.02   48.90
 -12   2  -1  839.92   43.50
  12   2   1  893.41   54.39
  12   2   1  916.31   48.30
  12   2   1  810.22   37.10
  14  -2   1  202.58   31.30
  14  -2   1  189.38   30.30
 -14  -2  -1  277.77   31.30
  14   2   1  291.97   30.90
 -14   2  -1  237.78   28.50
  14   2   1  202.08   34.50
  16  -2   1   49.80   25.50
 -16  -2  -1   60.59   23.10
 -16   2  -1  120.69   24.80
  16   2   1   35.00   24.10
  18  -2   1    5.40   27.00
  18   2   1   31.50   44.20
 -18   2  -1   14.20   20.80
  17  -3  -1  -11.20   21.30
  17  -3  -1   22.80   22.00
  17   3  -1    4.30   23.40
 -17   3   1   30.40   19.70
  15  -3  -1   70.49   22.90
  15  -3  -1   80.99   21.10
 -15  -3   1  113.09   21.70
 -15   3   1   74.39   19.00
  15   3  -1   71.99   23.90
  15   3  -1   73.79   22.90
  13  -3  -1  167.98   23.60
  13  -3  -1  175.38   27.70
 -13  -3   1  168.98   22.60
  13  -3  -1  174.78   24.70
  13   3  -1  173.18   23.30
 -13   3   1  157.58   22.00
  13   3  -1  129.29   26.40
  13   3  -1  211.58   26.90
 -13   3   1  182.98   19.00
 -11  -3   1  297.97   25.60
  11  -3  -1  318.37   24.40
  11  -3  -1  307.97   25.10
  11  -3  -1  329.27   30.20
 -11  -3   1  307.57   19.70
  11  -3  -1  360.76   25.30
 -11   3   1  352.36   25.80
  11   3  -1  302.17   29.20
  11   3  -1  322.27   22.90
  11   3  -1  309.57   25.50
 -11   3   1  346.57   23.00
  11   3  -1  329.07   26.60
   9  -3  -1 1277.27   64.59
  -9  -3   1 1254.07   55.59
   9  -3  -1 1314.17   60.69
   9  -3  -1 1274.87   60.19
   9  -3  -1 1256.57   58.09
  -9  -3   1 1279.67   60.29
   9  -3  -1 1300.47   59.39
  -9  -3   1 1162.28   57.19
  -9  -3   1 1128.09   58.49
  -9  -3   1 1134.89   51.39
   9  -3  -1 1332.57   53.09
  -9  -3   1 1193.08   51.89
  -9   3   1 1248.88   53.59
   9   3  -1 1286.57   57.69
  -9   3   1 1328.17   58.39
   9   3  -1 1170.78   60.19
  -9   3   1 1259.07   58.29
   9   3  -1 1260.17   59.59
  -9   3   1 1227.28   63.89
   9   3  -1 1218.58   67.99
  -9   3   1 1309.97   60.49
   7  -3  -1 2328.37  102.89
   7  -3  -1 2391.26  102.49
  -7  -3   1 2507.45   99.89
  -7  -3   1 2431.86  103.39
   7  -3  -1 2331.97  101.69
  -7  -3   1 2369.86  102.09
   7  -3  -1 2349.36  103.19
   7  -3  -1 2513.35   98.39
   7  -3  -1 2358.36  105.99
  -7  -3   1 2324.67  106.09
  -7  -3   1 2183.48  102.39
  -7  -3   1 2373.36  101.09
  -7   3   1 2397.06   97.69
   7   3  -1 2307.27  103.49
  -7   3   1 2271.37  104.99
  -7   3   1 2342.87  102.29
  -7   3   1 2320.17  102.69
   7   3  -1 2414.46  106.49
   7   3  -1 2300.17   96.89
  -7   3   1 2399.06  106.79
  -7   3   1 2313.57  101.79
  -7   3   1 2408.66   98.19
   7   3  -1 2345.37  100.89
   7   3  -1 2392.06  102.59
  -7   3   1 2492.65  102.19
  -5  -3   1 1767.02   75.29
  -5  -3   1 1768.92   76.79
  -5  -3   1 1712.73   76.99
  -5  -3   1 1799.42   76.09
   5  -3  -1 1815.02   79.19
   5  -3  -1 1807.42   76.39
   5  -3  -1 1817.62   76.59
   5  -3  -1 1904.51   77.79
  -5  -3   1 1718.03   78.79
   5  -3  -1 1692.83   76.59
   5  -3  -1 1775.12   74.19
   5   3  -1 1755.72   76.29
   5   3  -1 1781.12   79.29
   5   3  -1 1758.22   75.99
  -5   3   1 1816.22   73.29
   5   3  -1 1754.32   75.29
  -5   3   1 1812.82   76.49
   5   3  -1 1621.04   76.99
  -5   3   1 1782.22   76.49
  -5   3   1 1831.02   76.59
  -5   3   1 1742.83   79.19
  -5   3   1 1785.42   73.49
  -5   3   1 1783.72   78.49
  -5   3   1 1796.02   76.79
   5   3  -1 1719.33   72.99
  -3  -3   1 2878.31  120.19
  -3  -3   1 2935.01  118.99
   3  -3  -1 3067.19  120.09
   3  -3  -1 2867.31  118.59
  -3  -3   1 2700.93  119.09
   3  -3  -1 2873.71  116.59
   3  -3  -1 2843.72  118.79
  -3  -3   1 2827.52  118.29
  -3  -3   1 2821.12  118.39
   3  -3  -1 2770.22  116.49
   3  -3  -1 2720.73  117.39
  -3  -3   1 2859.41  116.39
   3  -3  -1 2803.12  118.79
  -3  -3   1 2926.31  116.99
  -3  -3   1 2804.02  116.29
   3  -3  -1 2864.51  119.99
   3   3  -1 2895.71  119.39
   3   3  -1 2873.91  117.49
  -3   3   1 2866.51  116.89
   3   3  -1 2844.22  116.89
   3   3  -1 2998.70  120.29
  -3   3   1 2948.00  118.69
  -3   3   1 2860.71  118.79
  -3   3   1 2877.11  116.99
  -3   3   1 2910.31  117.59
  -3   3   1 2835.22  119.09
  -3   3   1 2664.73  121.49
   3   3  -1 2768.42  117.89
  -3   3   1 2848.81  118.79
  -3   3   1 2863.01  119.69
   3   3  -1 2883.61  118.19
  -1  -3   1 2871.11  115.09
   1  -3  -1 2827.62  115.19
   1  -3  -1 2902.91  115.79
  -1  -3   1 2819.12  115.99
  -1  -3   1 2946.51  114.79
  -1  -3   1 2795.62  115.49
  -1  -3   1 2870.01  115.99
   1   3  -1 2449.25  114.79
  -1   3   1 2629.24  115.09
  -1   3   1 3059.79  115.99
   1   3  -1 2483.35  115.29
  -1   3   1 2969.20  115.29
  -1   3   1 2846.12  115.69
  -1   3   1 2912.01  115.69
   1  -3   1 2205.88   89.79
   1  -3   1 2158.48   88.99
  -1  -3  -1 2133.39   88.19
  -1  -3  -1 2166.28   88.99
   1   3   1 2189.58   89.09
  -1   3  -1 2192.68   89.19
  -1   3  -1 2056.09   88.69
   1   3   1 2122.29   89.69
  -1   3  -1 2230.18   89.69
  -3  -3  -1  951.70   43.90
  -3  -3  -1  982.20   42.20
   3  -3   1 1051.09   43.80
   3  -3   1 1033.80   43.80
  -3  -3  -1  961.50   44.70
  -3  -3  -1  954.50   42.00
   3  -3   1 1009.90   42.10
  -3  -3  -1  998.70   42.60
   3  -3   1  976.90   46.90
  -3  -3  -1  977.70   45.40
   3  -3   1 1018.90   45.20
  -3   3  -1 1056.29   42.30
   3   3   1  926.41   44.00
  -3   3  -1  994.10   43.20
   3   3   1  974.30   41.90
  -3   3  -1 1038.20   45.20
   3   3   1  953.90   42.20
  -3   3  -1 1024.30   43.70
  -3   3  -1 1052.59   44.10
  -3   3  -1 1097.89   46.30
  -3   3  -1 1016.90   42.50
  -3   3  -1 1041.40   43.90
   3   3   1  949.01   44.60
   3   3   1  931.91   45.30
   5  -3   1 1190.48   54.29
   5  -3   1 1194.28   54.19
   5  -3   1 1173.08   53.39
  -5  -3  -1 1162.28   52.39
   5  -3   1 1269.37   52.59
   5  -3   1 1258.17   50.79
   5  -3   1 1346.47   58.89
  -5  -3  -1 1146.39   51.59
   5  -3   1 1223.98   50.19
  -5  -3  -1 1137.69   53.99
  -5  -3  -1 1162.78   55.39
  -5  -3  -1 1195.78   50.69
   5  -3   1 1203.48   56.39
  -5  -3  -1 1184.28   53.99
  -5  -3  -1 1167.98   50.89
  -5  -3  -1 1208.58   56.59
  -5   3  -1 1258.27   54.19
  -5   3  -1 1216.38   53.59
  -5   3  -1 1213.98   54.19
  -5   3  -1 1266.97   52.29
   5   3   1 1231.18   54.59
  -5   3  -1 1245.68   56.39
  -5   3  -1 1260.17   52.39
   5   3   1 1213.48   55.09
   5   3   1 1202.98   57.09
  -5   3  -1 1222.08   52.19
   7  -3   1    4.80    5.20
  -7  -3  -1    0.50    3.50
  -7  -3  -1    8.40    7.10
  -7  -3  -1   12.30    7.10
   7  -3   1    9.20    6.50
   7  -3   1    5.60    3.80
  -7  -3  -1    4.40    4.90
   7  -3   1    5.70    5.40
  -7  -3  -1    2.80    3.20
  -7  -3  -1    5.80    2.70
   7  -3   1    9.60    7.20
  -7  -3  -1    2.10    4.70
  -7  -3  -1    2.00    7.50
  -7   3  -1    4.80    3.40
  -7   3  -1    7.40    4.70
  -7   3  -1   -5.40    4.80
  -7   3  -1    3.40    4.20
  -7   3  -1    9.10    6.30
   7   3   1    4.60    7.70
   7   3   1    3.70    5.50
  -7   3  -1    4.60    7.20
  -7   3  -1    5.90    5.60
   7   3   1    5.90    6.30
  -7   3  -1    4.80    5.60
  -7   3  -1    4.90    3.70
  -9  -3  -1    5.90    4.40
   9  -3   1    2.50    3.80
  -9  -3  -1    4.80    3.10
  -9  -3  -1    8.90    8.70
  -9  -3  -1   10.00    6.80
  -9  -3  -1    4.70    6.40
   9  -3   1   11.50    7.90
   9  -3   1    6.10    9.60
  -9  -3  -1   -1.30    4.30
   9  -3   1   -5.50    6.50
  -9   3  -1    6.20    4.40
   9   3   1    1.80    7.70
   9   3   1   11.10   10.70
  -9   3  -1   11.20    5.90
  -9   3  -1    3.50    3.90
  -9   3  -1    1.00    5.70
 -11  -3  -1   67.59    9.40
  11  -3   1   67.99    8.50
  11  -3   1   89.49   19.80
 -11  -3  -1   76.29   13.10
  11  -3   1  119.99   19.10
  11  -3   1   80.59   14.10
 -11  -3  -1   88.99   17.20
  11   3   1   58.19   17.50
 -11   3  -1   67.09   13.90
  11   3   1   96.89   16.20
 -11   3  -1   87.69   13.60
 -11   3  -1   80.59    9.10
  11   3   1   66.79    7.40
  13  -3   1   87.59   22.90
 -13  -3  -1   84.19   18.20
  13  -3   1   87.49   20.60
 -13   3  -1   65.39   16.90
  13   3   1   42.40   19.60
  13   3   1  102.99   18.40
 -13   3  -1   79.99   14.80
 -15  -3  -1  109.99   23.30
  15  -3   1   85.39   19.60
  15  -3   1   91.69   27.40
  15   3   1  135.99   28.20
 -15   3  -1   78.69   22.40
 -17  -3  -1   91.09   23.70
  17  -3   1   -5.80   24.40
  17   3   1   86.69   30.70
 -17   3  -1   34.90   20.80
  18  -4  -1   16.70   20.40
  18  -4  -1  -38.70   40.90
  16  -4  -1   14.60   16.60
  16  -4  -1   25.40   21.50
  16   4  -1   20.00   19.80
 -16   4   1  -15.00   16.60
  16   4  -1  -31.30   22.30
  14  -4  -1   -4.10   18.10
 -14  -4   1   13.70   14.50
  14  -4  -1   28.30   17.10
 -14   4   1   24.10   11.50
  14   4  -1   19.80   15.40
 -14   4   1   47.60   16.60
 -12  -4   1    3.30   10.80
  12  -4  -1   10.20   12.50
  12  -4  -1  -10.10   12.70
  12   4  -1   23.40   12.40
 -12   4   1    7.80   10.60
  12   4  -1    9.70   12.80
  12   4  -1    1.20   15.10
 -12   4   1   -2.10    8.60
  12   4  -1   10.40   10.40
  10  -4  -1    8.80    8.70
 -10  -4   1   34.90    7.40
  10  -4  -1   27.60   13.00
 -10  -4   1   31.40   10.10
  10  -4  -1   28.30   13.90
  10  -4  -1   39.00   10.70
  10  -4  -1   23.70    4.80
 -10  -4   1   32.30    4.50
  10  -4  -1   12.70   10.10
 -10   4   1   17.70    9.30
 -10   4   1   23.20    8.10
  10   4  -1   26.50   12.60
  10   4  -1   43.80   11.80
 -10   4   1   30.70    5.40
 -10   4   1   28.30    8.70
  10   4  -1   48.90   12.40
  10   4  -1   34.30   10.40
   8  -4  -1  522.95   30.20
   8  -4  -1  513.65   28.60
  -8  -4   1  525.45   27.40
  -8  -4   1  535.45   25.90
  -8  -4   1  524.45   29.70
   8  -4  -1  514.95   24.90
  -8  -4   1  517.95   22.80
  -8  -4   1  558.24   30.50
  -8  -4   1  517.15   31.90
   8  -4  -1  517.95   28.80
  -8  -4   1  550.54   23.60
   8  -4  -1  549.15   33.30
   8  -4  -1  576.54   30.70
  -8  -4   1  512.35   28.30
   8   4  -1  562.84   33.80
  -8   4   1  506.85   31.10
  -8   4   1  522.05   24.20
  -8   4   1  539.05   33.30
   8   4  -1  529.55   29.40
   8   4  -1  549.25   31.00
   8   4  -1  526.65   23.10
  -8   4   1  516.05   24.60
  -8   4   1  515.95   28.20
  -8   4   1  563.34   28.90
  -8   4   1  530.05   29.10
   8   4  -1  525.05   27.30
  -6  -4   1  197.28   11.80
  -6  -4   1  195.58   12.90
  -6  -4   1  164.28   13.00
  -6  -4   1  200.08   12.00
   6  -4  -1  160.98   15.70
   6  -4  -1  161.58   13.30
  -6  -4   1  159.78   14.80
   6  -4  -1  190.58   11.30
  -6  -4   1  194.68    9.60
   6  -4  -1  185.08   14.40
  -6  -4   1  206.38   14.60
   6  -4  -1  191.48   14.10
  -6  -4   1  199.48    9.20
  -6   4   1  199.98   11.30
  -6   4   1  187.98   13.40
  -6   4   1  191.78   10.30
   6   4  -1  183.48   12.00
   6   4  -1  189.68   16.70
  -6   4   1  182.18   14.70
  -6   4   1  190.28   13.20
   6   4  -1  207.98   14.60
   6   4  -1  209.28   10.10
  -6   4   1  191.58   10.50
  -6   4   1  206.08   13.50
   6   4  -1  194.08   13.40
   6   4  -1  186.78   14.70
  -6   4   1  209.78   13.60
  -6   4   1  180.88   15.70
  -4  -4   1  590.74   31.40
   4  -4  -1  685.83   31.40
   4  -4  -1  685.33   31.50
  -4  -4   1  640.14   28.40
  -4  -4   1  631.84   32.90
  -4  -4   1  656.53   28.50
   4  -4  -1  680.93   33.20
  -4  -4   1  664.13   29.70
   4  -4  -1  671.43   29.90
   4  -4  -1  695.63   31.70
   4  -4  -1  682.13   28.50
  -4  -4   1  645.54   30.00
   4  -4  -1  718.13   28.80
  -4  -4   1  627.44   30.20
   4  -4  -1  750.12   33.60
  -4   4   1  674.23   31.50
   4   4  -1  666.63   30.80
   4   4  -1  619.44   31.90
   4   4  -1  643.84   30.80
   4   4  -1  615.54   29.00
  -4   4   1  594.04   33.10
  -4   4   1  687.23   29.20
  -4   4   1  707.53   30.10
  -4   4   1  722.63   31.70
  -4   4   1  702.83   31.60
  -4   4   1  681.03   32.80
  -4   4   1  711.93   31.40
  -2  -4   1   55.59    4.90
  -2  -4   1   75.39    5.10
  -2  -4   1   69.79    4.60
  -2  -4   1   68.39    4.40
   2  -4  -1   60.19    6.00
  -2  -4   1   62.59    6.10
   2  -4  -1   57.59    4.70
  -2  -4   1   71.99    4.70
  -2  -4   1   59.29    5.60
   2  -4  -1   64.29    4.90
  -2  -4   1   62.29    4.40
  -2   4   1   66.69    5.40
  -2   4   1   71.89    5.20
   2   4  -1   65.29    4.50
  -2   4   1   54.39    5.70
   2   4  -1   65.99    5.20
  -2   4   1   67.59    5.30
   2   4  -1   57.09    4.60
   2   4  -1   59.99    6.10
   2   4  -1   67.39    5.60
  -2   4   1   62.39    6.10
  -2   4   1   65.79    4.90
  -2   4   1   60.29    5.40
   0  -4   1 1391.86   60.29
   0  -4  -1 1425.26   58.69
   0  -4  -1 1438.66   59.69
   0  -4   1 1466.95   60.49
   0  -4   1 1434.46   60.59
   0  -4  -1 1446.16   60.39
   0  -4   1 1447.86   58.59
   0   4  -1 1426.16   59.59
   0   4  -1 1439.46   58.69
   0   4   1 1393.06   58.69
   0   4  -1 1438.16   60.49
   0   4   1 1374.16   60.49
   0   4   1 1391.26   60.99
   0   4  -1 1434.16   60.39
   0   4   1 1488.35   60.49
  -2  -4  -1 4187.68  172.68
   2  -4   1 4190.98  173.68
  -2  -4  -1 4402.26  174.58
   2  -4   1 4286.17  172.98
  -2  -4  -1 4208.38  171.18
  -2  -4  -1 4194.58  171.18
   2  -4   1 4197.28  172.88
   2  -4   1 4139.49  174.78
   2  -4   1 4129.99  172.58
  -2   4  -1 4236.88  172.88
  -2   4  -1 4295.67  172.98
   2   4   1 4118.79  171.28
  -2   4  -1 4387.96  173.68
   2   4   1 4162.38  173.98
   2   4   1 4302.77  172.48
   2   4   1 4081.59  172.48
  -2   4  -1 4171.08  172.98
   4  -4   1 3322.17  137.59
   4  -4   1 3383.66  136.79
   4  -4   1 3385.66  137.59
  -4  -4  -1 3286.27  135.49
   4  -4   1 3218.78  141.49
  -4  -4  -1 3202.78  133.79
   4  -4   1 3422.16  139.69
  -4  -4  -1 3164.28  137.89
  -4  -4  -1 3282.57  134.09
  -4  -4  -1 3081.09  138.39
   4  -4   1 3416.66  136.09
  -4  -4  -1 3163.48  140.09
  -4  -4  -1 3346.07  135.79
  -4  -4  -1 2984.30  137.29
  -4   4  -1 3416.76  136.89
  -4   4  -1 3335.57  139.39
  -4   4  -1 3417.96  137.69
  -4   4  -1 3398.46  137.69
  -4   4  -1 3401.36  137.59
   4   4   1 3193.58  138.09
  -4   4  -1 3410.66  136.19
   4   4   1 3071.09  138.29
  -4   4  -1 3410.56  135.79
  -4   4  -1 3437.36  135.89
   4   4   1 3223.68  134.99
   4   4   1 3210.78  135.39
   6  -4   1 1956.40   84.49
   6  -4   1 2043.00   80.09
  -6  -4  -1 1885.31   86.99
  -6  -4  -1 1920.41   81.89
   6  -4   1 1964.40   83.59
  -6  -4  -1 1947.21   82.29
   6  -4   1 2016.70   83.29
  -6  -4  -1 1791.22   83.89
  -6  -4  -1 1843.32   79.59
  -6  -4  -1 1877.01   83.99
   6  -4   1 1997.60   87.39
  -6  -4  -1 1841.82   80.09
  -6  -4  -1 1934.61   85.89
   6  -4   1 1969.60   81.99
  -6   4  -1 1964.60   84.29
   6   4   1 1890.81   87.69
  -6   4  -1 1975.80   83.79
  -6   4  -1 1944.81   83.89
   6   4   1 1714.83   84.19
  -6   4  -1 1935.61   80.89
   6   4   1 1868.91   84.39
  -6   4  -1 1989.10   81.69
  -6   4  -1 1941.21   86.69
  -6   4  -1 1982.60   81.89
  -8  -4  -1  762.52   39.90
   8  -4   1  887.51   37.40
  -8  -4  -1  749.82   37.80
  -8  -4  -1  739.53   42.10
   8  -4   1  866.81   40.10
   8  -4   1  840.52   44.70
  -8  -4  -1  692.33   39.10
  -8  -4  -1  736.83   46.60
   8  -4   1  862.61   41.70
  -8  -4  -1  741.43   36.20
   8  -4   1  810.92   39.30
   8   4   1  853.81   41.60
  -8   4  -1  824.62   36.20
  -8   4  -1  712.03   44.70
  -8   4  -1  773.52   39.60
   8   4   1  759.82   44.60
  -8   4  -1  818.12   37.80
  -8   4  -1  836.62   41.90
   8   4   1  771.82   40.70
  -8   4  -1  816.82   37.00
  -8   4  -1  865.01   39.80
 -10  -4  -1  484.15   26.50
  10  -4   1  599.44   37.90
 -10  -4  -1  510.35   36.90
 -10  -4  -1  508.55   28.90
  10  -4   1  570.44   33.70
  10  -4   1  523.65   29.70
  10  -4   1  551.14   26.80
 -10  -4  -1  484.15   25.80
  10  -4   1  562.94   30.90
  10   4   1  513.35   33.40
 -10   4  -1  531.85   33.40
 -10   4  -1  551.64   30.60
  10   4   1  426.46   35.60
 -10   4  -1  560.24   26.40
 -10   4  -1  590.64   29.10
  12  -4   1   65.99   15.20
  12  -4   1   38.40   16.10
  12  -4   1   55.29   16.60
 -12  -4  -1   46.90   16.60
  12   4   1   35.10    5.40
  12   4   1   32.40   17.00
 -12   4  -1   57.79   15.20
  12   4   1   35.10   15.40
 -12   4  -1   43.60   12.30
  12   4   1   32.70    5.50
  14  -4   1   48.80   20.70
  14  -4   1   77.29   18.30
 -14  -4  -1   59.19   17.90
 -14   4  -1   66.59   16.80
  14   4   1   31.90   22.00
  14   4   1   27.90   15.40
 -16  -4  -1   46.50   21.70
  16  -4   1   76.99   22.30
  16  -4   1    3.20   21.80
  16   4   1   30.10   22.70
 -16   4  -1   36.90   18.00
  18  -4   1  -14.40   24.90
 -18   4  -1   32.10   20.30
  18   4   1   16.70   27.80
  17  -5  -1   -3.90   18.50
  17  -5  -1    8.70   23.00
  17   5  -1   37.90   25.10
 -17   5   1   -1.70   16.00
  15  -5  -1    6.30   17.80
  15  -5  -1   10.70   15.20
 -15  -5   1   32.00   15.60
  15   5  -1   -8.50   15.50
 -15   5   1   27.50   15.60
  15   5  -1    8.50   16.10
 -13  -5   1   22.00   14.20
  13  -5  -1   -6.40   13.10
  13  -5  -1   -9.10   13.10
  13   5  -1   13.50   13.60
 -13   5   1   11.80   13.00
  13   5  -1   11.20   16.10
 -13   5   1  -16.10   10.10
  11  -5  -1   15.20   10.60
 -11  -5   1   14.80   11.80
 -11  -5   1    8.70    5.60
  11  -5  -1    4.90    4.70
  11  -5  -1  -14.60   12.90
  11  -5  -1    3.60    8.50
  11   5  -1    5.90   13.90
  11   5  -1    4.90    8.70
 -11   5   1    2.20    4.90
 -11   5   1   14.80    9.90
 -11   5   1    5.10    9.20
 -11   5   1    3.00    9.50
  11   5  -1    2.60   11.40
  -9  -5   1   -8.10    7.10
  -9  -5   1   12.30    5.00
   9  -5  -1   13.50    8.30
  -9  -5   1    8.00    3.60
  -9  -5   1   10.30    7.00
   9  -5  -1   -1.00    9.20
  -9  -5   1    2.10    4.80
   9  -5  -1    1.80    4.10
   9  -5  -1   -9.50    8.60
   9  -5  -1   -0.80    6.40
  -9   5   1    4.80    3.90
   9   5  -1   11.20    8.70
   9   5  -1    4.30    2.50
   9   5  -1   -0.70    7.20
  -9   5   1   -0.90    8.20
  -9   5   1    5.50    8.00
   9   5  -1   -3.00    9.20
  -9   5   1    4.40    4.10
   9   5  -1    3.70    9.80
   7  -5  -1   33.20   10.20
   7  -5  -1   59.69   10.10
  -7  -5   1   69.29    7.80
   7  -5  -1   33.30    9.30
  -7  -5   1   54.39    9.70
  -7  -5   1   64.39    9.90
  -7  -5   1   61.29    5.20
  -7  -5   1   41.20    9.40
   7  -5  -1   34.20    5.90
   7  -5  -1   53.89   10.10
  -7  -5   1   72.89    9.50
  -7  -5   1   55.49    4.50
  -7  -5   1   66.79    7.20
   7   5  -1   56.39    9.90
   7   5  -1   53.99    8.50
   7   5  -1   68.69   12.80
   7   5  -1   52.49    8.00
  -7   5   1   39.60    5.50
  -7   5   1   45.60    7.70
   7   5  -1   61.89    5.80
  -7   5   1   41.60    8.50
   7   5  -1   47.80    9.40
  -7   5   1   45.40    6.00
  -7   5   1   27.50    9.50
  -7   5   1   25.40    8.10
  -7   5   1   46.60    8.30
  -7   5   1   44.10    5.40
  -7   5   1   49.70    8.30
  -5  -5   1   55.59    7.90
  -5  -5   1   64.19    4.90
   5  -5  -1   57.49    8.10
   5  -5  -1   62.89   10.20
   5  -5  -1   55.19    8.40
  -5  -5   1   59.59    9.70
  -5  -5   1   83.49    8.50
   5  -5  -1   45.90    5.80
   5  -5  -1   43.60    4.30
   5  -5  -1   64.29   10.30
   5  -5  -1   50.69    7.60
  -5  -5   1   75.89    7.00
  -5  -5   1   77.59    4.80
  -5  -5   1   78.19    9.80
  -5  -5   1   68.39    6.10
   5   5  -1   70.09    5.90
  -5   5   1   49.70   10.20
   5   5  -1   57.79    7.30
  -5   5   1   40.70    7.10
  -5   5   1   58.99    8.00
  -5   5   1   50.89    7.70
  -5   5   1   69.19   10.00
  -5   5   1   63.19    9.00
  -5   5   1   38.40    5.40
   5   5  -1   56.49    6.00
  -5   5   1   46.10    5.40
   5   5  -1   52.09    8.70
  -5   5   1   49.50    5.40
   3  -5  -1   83.79    8.70
  -3  -5   1   66.79    5.90
   3  -5  -1   93.79    6.10
  -3  -5   1   73.29    5.20
  -3  -5   1   67.89    7.90
  -3  -5   1   73.69    5.50
   3  -5  -1   88.89    5.90
  -3  -5   1   60.69    6.10
   3  -5  -1   85.49    7.40
   3  -5  -1   77.39    6.80
   3  -5  -1  100.09    9.00
   3  -5  -1   88.89    7.30
  -3  -5   1   71.69    6.20
  -3   5   1   90.29    6.00
   3   5  -1   62.59    5.90
  -3   5   1   90.29    6.50
  -3   5   1   93.69    7.70
  -3   5   1   95.09    7.00
  -3   5   1   76.79    6.40
   3   5  -1   66.79    6.30
   3   5  -1   62.79    4.80
   3   5  -1   66.29    6.80
   3   5  -1   70.29    5.70
  -3   5   1  105.19    7.30
   1  -5  -1  436.46   20.90
  -1  -5   1  435.06   19.90
  -1  -5   1  457.35   20.80
   1  -5  -1  434.56   21.20
  -1  -5   1  426.16   20.00
   1  -5  -1  449.66   20.90
  -1  -5   1  434.76   21.10
   1  -5  -1  435.86   20.40
  -1  -5   1  435.86   23.10
  -1  -5   1  416.56   21.10
   1  -5  -1  432.16   20.20
   1  -5  -1  438.66   21.10
   1  -5  -1  454.75   19.80
   1   5  -1  439.46   20.10
   1   5  -1  428.46   20.90
  -1   5   1  455.55   20.40
  -1   5   1  458.15   21.10
   1   5  -1  435.36   20.10
  -1   5   1  451.45   19.70
   1   5  -1  430.06   20.70
   1   5  -1  438.96   20.00
  -1   5   1  433.86   20.90
   1  -5   1 1232.38   51.89
   1  -5   1 1147.09   53.09
   1  -5   1 1202.08   52.49
   1  -5   1 1226.88   53.39
  -1  -5  -1 1239.28   52.49
  -1  -5  -1 1246.88   51.79
   1   5   1 1312.17   53.39
   1   5   1 1265.17   52.69
   1   5   1 1254.27   52.49
  -1   5  -1 1198.48   52.59
  -1   5  -1 1251.47   51.89
   1   5   1 1220.48   53.19
  -1   5  -1 1218.58   53.29
  -1   5  -1 1313.37   55.09
   3  -5   1  556.84   25.80
  -3  -5  -1  589.24   24.50
   3  -5   1  559.54   26.80
   3  -5   1  581.34   28.60
  -3  -5  -1  582.34   27.80
   3  -5   1  563.44   27.40
   3  -5   1  606.84   27.40
  -3  -5  -1  579.74   24.00
  -3  -5  -1  569.44   25.60
   3   5   1  562.64   25.30
  -3   5  -1  566.54   26.10
  -3   5  -1  563.04   27.00
   3   5   1  586.24   25.90
   3   5   1  600.84   28.40
  -3   5  -1  567.44   27.70
  -3   5  -1  581.94   27.10
  -3   5  -1  556.14   26.20
  -3   5  -1  557.14   26.60
  -3   5  -1  574.74   28.60
   3   5   1  574.54   28.00
   3   5   1  570.14   24.30
  -5  -5  -1  101.89    9.80
  -5  -5  -1  112.59    8.00
  -5  -5  -1  106.19    9.40
   5  -5   1  115.29   14.90
  -5  -5  -1  104.39    7.60
   5  -5   1  114.69    9.20
  -5  -5  -1  102.29    7.00
   5  -5   1  101.19   10.10
  -5  -5  -1  140.29   12.40
  -5  -5  -1  106.99    6.10
   5  -5   1  112.79    7.30
   5  -5   1  110.99   11.30
  -5  -5  -1  112.39    5.60
  -5  -5  -1  115.99   12.00
   5  -5   1   99.69    9.90
   5  -5   1  114.49    8.50
   5   5   1  109.29    6.30
   5   5   1  113.09    5.90
  -5   5  -1  108.39   10.50
  -5   5  -1  112.39    7.90
  -5   5  -1  107.99   11.10
  -5   5  -1  111.79    9.70
  -5   5  -1   98.59    8.40
  -5   5  -1   98.39    8.10
   5   5   1  114.99   10.90
  -5   5  -1   93.69    7.40
   5   5   1  100.39   10.30
  -5   5  -1   93.89    9.20
   7  -5   1   19.70    9.80
   7  -5   1   12.80    7.40
   7  -5   1    6.70    2.30
  -7  -5  -1    8.10    3.10
  -7  -5  -1   18.70    7.70
  -7  -5  -1   23.90    7.80
  -7  -5  -1    5.50    4.00
   7  -5   1    9.40   10.20
  -7  -5  -1   14.20    5.20
   7  -5   1   13.80    7.20
  -7  -5  -1   11.90    3.50
  -7   5  -1    6.70    6.90
  -7   5  -1    3.10    4.00
  -7   5  -1    7.30    3.90
  -7   5  -1    8.10    5.80
   7   5   1   15.20    7.80
  -7   5  -1    6.40    5.10
   7   5   1   20.80    9.50
  -7   5  -1   13.90    4.30
  -7   5  -1   14.70    6.40
  -7   5  -1    7.20    8.50
   7   5   1    3.50    5.90
   9  -5   1    5.60   10.80
  -9  -5  -1    0.50    5.30
   9  -5   1   -4.20    6.70
  -9  -5  -1    4.80    9.30
  -9  -5  -1    0.30    3.10
  -9  -5  -1    1.50    4.50
  -9  -5  -1    4.50    6.40
   9  -5   1   12.70    5.60
   9  -5   1   12.80    8.80
   9   5   1    4.00    8.20
  -9   5  -1    6.60    8.40
   9   5   1    0.70    6.70
  -9   5  -1   10.20    4.70
   9   5   1   21.10   12.00
  -9   5  -1   -2.30    4.60
  -9   5  -1   -2.90    4.50
  -9   5  -1   11.40    7.00
  11  -5   1   92.29   18.50
 -11  -5  -1  110.89   18.40
  11  -5   1  130.49   12.10
  11  -5   1  131.79   19.90
  11   5   1  111.99   18.70
 -11   5  -1   95.79   16.50
  11   5   1  114.09   21.40
  11   5   1   93.79    9.40
 -11   5  -1  101.99   10.90
 -11   5  -1  103.89   15.20
 -13  -5  -1    3.50   12.70
  13  -5   1   -6.30   13.20
  13  -5   1   33.80   15.40
  13   5   1   11.80    4.00
  13   5   1    4.60    4.40
  13   5   1    5.90   14.00
 -13   5  -1   10.60   11.10
 -13   5  -1   25.00   12.90
  13   5   1   18.40   17.60
 -15  -5  -1   12.20   14.20
  15  -5   1    6.50   21.40
  15  -5   1  -21.40   14.20
  15   5   1    1.90   19.00
  15   5   1   -5.90   17.50
 -15   5  -1    1.30   15.10
  17  -5   1   49.30   26.60
  17  -5   1   -2.30   18.10
 -17   5  -1    3.30   16.00
  17   5   1   -2.90   24.40
  18  -6  -1    6.70   25.30
  16  -6  -1   25.70   20.20
  16  -6  -1   47.40   23.80
  16   6  -1   45.00   23.00
 -16   6   1   50.59   18.90
 -14  -6   1  146.39   23.80
  14  -6  -1  128.59   27.80
  14  -6  -1  175.68   26.50
 -14   6   1  166.48   24.20
 -14   6   1  143.39   20.40
  14   6  -1  213.58   28.50
  14   6  -1  179.78   28.80
  12  -6  -1    8.20   12.90
 -12  -6   1   20.40   13.00
  12  -6  -1   16.50   14.10
  12   6  -1    5.90   15.00
  12   6  -1   32.50   16.20
 -12   6   1   12.10   12.70
  12   6  -1   34.80   11.90
 -12   6   1   18.30   10.90
  10  -6  -1  135.29   10.90
 -10  -6   1  115.69   16.00
  10  -6  -1  124.39   18.90
 -10  -6   1   97.29    8.70
 -10  -6   1  123.59   12.90
  10  -6  -1  110.99   17.80
  10  -6  -1  111.49   15.30
 -10  -6   1  104.59   10.20
  10   6  -1  114.19   19.30
 -10   6   1  159.18   17.40
  10   6  -1  129.89   15.00
 -10   6   1  126.09   13.10
  10   6  -1  120.39    7.80
 -10   6   1  106.39    9.90
  10   6  -1  123.99   18.30
  -8  -6   1  208.48   24.70
  -8  -6   1  177.98   11.60
  -8  -6   1  168.68    9.80
   8  -6  -1  192.98   12.90
   8  -6  -1  171.18   15.00
  -8  -6   1  155.38   11.10
   8  -6  -1  203.88   21.90
  -8  -6   1  169.68   14.10
  -8  -6   1  173.88   16.20
  -8  -6   1  166.18   12.50
  -8  -6   1  166.78   15.10
   8   6  -1  151.98   14.40
  -8   6   1  198.88   14.50
  -8   6   1  190.78   11.50
   8   6  -1  183.38   13.40
  -8   6   1  200.58   12.50
  -8   6   1  186.78   16.00
   8   6  -1  183.48   20.80
  -8   6   1  186.38   11.80
  -8   6   1  188.78   22.70
   8   6  -1  159.88   17.10
   6  -6  -1  188.78   14.40
  -6  -6   1  202.58   13.30
  -6  -6   1  170.48   16.30
  -6  -6   1  188.88   11.80
   6  -6  -1  189.28   17.10
   6  -6  -1  200.58   14.80
   6  -6  -1  201.98   14.30
  -6  -6   1  208.18   14.80
   6  -6  -1  224.08   13.30
   6  -6  -1  243.68   18.30
  -6  -6   1  183.88   10.50
   6  -6  -1  209.38   10.00
  -6  -6   1  171.08   12.10
   6   6  -1  175.78   14.50
  -6   6   1  226.48   15.90
  -6   6   1  201.78   11.80
   6   6  -1  176.28   11.90
   6   6  -1  163.38   13.50
  -6   6   1  199.98   14.00
  -6   6   1  224.98   14.20
   6   6  -1  178.78   11.40
  -6   6   1  220.48   14.50
  -6   6   1  213.78   13.00
  -6   6   1  210.38   11.80
  -4  -6   1   56.19    6.50
  -4  -6   1   47.50    5.00
  -4  -6   1   44.20    4.70
  -4  -6   1   42.00    5.10
  -4  -6   1   50.29    8.40
   4  -6  -1   51.59    8.70
   4  -6  -1   53.09    7.70
  -4  -6   1   51.29    7.70
  -4  -6   1   47.10    6.10
   4  -6  -1   55.09    6.50
   4  -6  -1   62.19    9.70
   4  -6  -1   34.70    6.50
   4  -6  -1   57.29    7.80
   4   6  -1   47.50    7.80
  -4   6   1   62.89    6.60
   4   6  -1   38.00    6.20
  -4   6   1   58.19    6.10
  -4   6   1   77.19    8.10
   4   6  -1   40.90    4.10
  -4   6   1   53.09    7.00
  -4   6   1   55.09    8.00
  -4   6   1   53.29    5.70
   4   6  -1   50.19    5.10
   4   6  -1   41.10    5.40
   2  -6  -1   27.50    4.40
  -2  -6   1   40.80    4.50
   2  -6  -1   42.40    5.90
  -2  -6   1   34.60    4.40
   2  -6  -1   39.40    4.90
  -2  -6   1   46.70    5.30
  -2  -6   1   35.70    4.50
   2  -6  -1   29.00    5.10
  -2  -6   1   48.30    6.90
   2  -6  -1   33.70    5.00
   2  -6  -1   38.40    5.10
  -2   6   1   32.30    4.80
  -2   6   1   35.70    4.70
   2   6  -1   39.90    3.90
  -2   6   1   28.60    5.60
  -2   6   1   40.10    5.60
   2   6  -1   46.70    4.90
   2   6  -1   41.70    6.30
  -2   6   1   44.70    5.10
   2   6  -1   46.00    4.80
  -2   6   1   41.30    5.10
   2   6  -1   29.20    4.40
   2   6  -1   37.00    5.60
  -2   6   1   34.40    5.70
   0  -6   1  175.98   10.70
   0  -6  -1  180.08   11.10
   0  -6   1  179.18   10.30
   0  -6  -1  166.78   10.10
   0  -6  -1  183.58   10.10
   0  -6  -1  179.88    8.70
   0  -6  -1  173.28   10.90
   0  -6   1  178.18   10.20
   0  -6  -1  172.58   10.20
   0  -6   1  159.88   10.80
   0  -6   1  174.98    8.80
   0  -6   1  176.68   10.20
   0   6   1  197.28   10.70
   0   6  -1  170.28   10.30
   0   6   1  189.28   10.60
   0   6   1  163.68   10.90
   0   6  -1  181.58   10.20
   0   6  -1  177.58   10.50
   0   6   1  196.18   10.60
   0   6  -1  191.88   11.20
   0   6   1  182.58    8.60
   0   6  -1  170.18   10.80
   0   6   1  186.58   11.10
  -2  -6  -1  648.44   27.80
   2  -6   1  547.95   28.40
   2  -6   1  545.15   27.20
   2  -6   1  584.14   28.50
  -2  -6  -1  613.54   27.40
   2  -6   1  589.64   28.50
   2  -6   1  574.14   27.70
  -2  -6  -1  624.14   28.60
  -2  -6  -1  610.54   26.20
  -2   6  -1  630.04   27.50
   2   6   1  605.94   28.30
   2   6   1  628.64   27.50
   2   6   1  671.43   29.20
  -2   6  -1  587.14   27.60
  -2   6  -1  606.14   29.00
   2   6   1  634.74   27.50
  -2   6  -1  595.14   28.50
  -2   6  -1  590.94   27.70
  -4  -6  -1 1395.06   56.99
   4  -6   1 1330.27   61.29
  -4  -6  -1 1436.16   62.19
  -4  -6  -1 1446.86   63.89
  -4  -6  -1 1423.46   59.09
   4  -6   1 1381.06   59.69
   4  -6   1 1317.67   62.79
  -4  -6  -1 1444.66   59.59
   4  -6   1 1359.76   59.19
  -4  -6  -1 1405.26   57.99
   4  -6   1 1371.26   60.89
   4   6   1 1363.36   62.29
   4   6   1 1456.85   58.59
   4   6   1 1418.86   59.09
  -4   6  -1 1444.66   60.99
  -4   6  -1 1315.27   59.69
  -4   6  -1 1335.77   59.49
  -4   6  -1 1327.87   60.59
  -4   6  -1 1375.66   61.69
   4   6   1 1497.05   62.89
   4   6   1 1391.06   60.19
  -4   6  -1 1340.47   60.89
  -4   6  -1 1350.16   62.79
  -6  -6  -1 1576.64   63.99
  -6  -6  -1 1549.54   69.79
  -6  -6  -1 1510.65   68.69
  -6  -6  -1 1634.74   66.29
   6  -6   1 1514.55   69.19
   6  -6   1 1533.35   67.39
  -6  -6  -1 1632.14   73.29
  -6  -6  -1 1597.44   65.59
  -6  -6  -1 1692.83   71.19
   6  -6   1 1443.96   68.69
  -6  -6  -1 1575.54   63.49
  -6  -6  -1 1624.14   66.09
   6  -6   1 1546.45   74.29
   6  -6   1 1501.25   64.89
   6  -6   1 1543.55   72.19
   6   6   1 1601.84   70.29
  -6   6  -1 1550.04   66.39
  -6   6  -1 1510.75   67.59
  -6   6  -1 1508.65   69.09
  -6   6  -1 1391.56   70.79
  -6   6  -1 1494.25   66.59
   6   6   1 1509.75   70.19
  -6   6  -1 1496.95   68.79
  -6   6  -1 1485.95   66.29
  -8  -6  -1 1100.59   46.50
   8  -6   1  887.91   48.60
  -8  -6  -1  988.70   49.70
  -8  -6  -1 1039.90   45.40
   8  -6   1  990.20   47.30
  -8  -6  -1 1005.90   46.90
  -8  -6  -1 1117.39   52.79
  -8  -6  -1 1074.69   44.00
  -8  -6  -1 1017.90   50.59
  -8   6  -1 1036.30   49.90
   8   6   1 1119.29   52.19
  -8   6  -1  993.80   47.00
   8   6   1 1096.39   46.50
  -8   6  -1 1018.10   46.40
   8   6   1 1062.89   51.49
  -8   6  -1 1005.90   46.70
 -10  -6  -1  246.18   17.10
 -10  -6  -1  236.18   22.00
 -10  -6  -1  268.77   16.30
  10  -6   1  248.88   24.60
  10  -6   1  223.08   16.70
  10  -6   1  230.18   21.40
  10   6   1  264.67   15.10
 -10   6  -1  215.88   18.40
  10   6   1  302.87   23.50
 -10   6  -1  232.28   15.70
  10   6   1  282.17   26.80
 -10   6  -1  267.37   22.50
 -12  -6  -1  102.39   18.10
  12  -6   1  112.19   20.10
  12  -6   1   97.59   20.50
  12   6   1  107.39    9.80
 -12   6  -1  121.19   20.10
  12   6   1  116.99   19.90
 -12   6  -1  100.69   15.90
  12   6   1  107.09   23.30
  14  -6   1   57.79   20.80
 -14  -6  -1   41.30   17.10
  14  -6   1   66.49   19.50
 -14   6  -1   50.89   15.60
  14   6   1   57.29   21.80
 -14   6  -1   32.70   24.90
  14   6   1   45.40   17.90
  16  -6   1   59.19   22.40
  16  -6   1    2.70   22.80
 -16  -6  -1   -0.80   18.00
 -16   6  -1   10.10   16.50
  17  -7  -1  -37.20   19.00
  17  -7  -1  -13.80   20.50
 -17   7   1   -2.50   20.00
  15  -7  -1   32.20   20.90
  15  -7  -1   49.10   18.60
  15   7  -1   26.10   22.40
 -15   7   1   14.30   14.00
 -15   7   1   18.60   15.20
  13  -7  -1  119.79   25.30
 -13  -7   1  194.68   24.30
  13  -7  -1  199.18   26.80
 -13   7   1  205.08   25.40
  13   7  -1  126.29   24.40
 -13   7   1  192.58   23.00
  11  -7  -1  320.27   27.40
 -11  -7   1  329.07   29.40
  11  -7  -1  313.27   30.40
  11   7  -1  413.36   30.30
 -11   7   1  390.86   26.50
 -11   7   1  327.07   19.60
  11   7  -1  382.16   35.30
  11   7  -1  333.37   16.30
   9  -7  -1  861.41   39.80
  -9  -7   1  887.31   44.80
  -9  -7   1  820.72   42.10
  -9  -7   1  887.51   43.10
  -9  -7   1  856.61   38.30
   9  -7  -1  860.61   44.70
  -9  -7   1  822.62   39.70
  -9  -7   1  837.62   37.30
   9  -7  -1  826.62   43.80
   9  -7  -1  823.62   47.90
  -9  -7   1  854.41   37.90
  -9   7   1  858.41   47.40
   9   7  -1  819.42   42.60
  -9   7   1  801.02   39.60
   9   7  -1  849.52   40.60
   9   7  -1  833.02   37.50
   9   7  -1  932.61   46.80
  -9   7   1  843.02   38.80
  -9   7   1  804.42   38.70
   7  -7  -1 1364.86   59.79
   7  -7  -1 1450.05   65.79
  -7  -7   1 1466.95   62.99
  -7  -7   1 1414.96   61.29
  -7  -7   1 1460.55   61.79
  -7  -7   1 1369.26   66.89
   7  -7  -1 1424.56   66.59
  -7  -7   1 1429.56   69.89
   7  -7  -1 1457.15   66.19
   7  -7  -1 1544.25   70.39
  -7  -7   1 1439.16   63.29
  -7  -7   1 1518.95   66.49
   7  -7  -1 1356.36   65.79
  -7  -7   1 1415.26   64.59
   7   7  -1 1445.76   65.69
   7   7  -1 1507.55   68.09
  -7   7   1 1506.85   62.69
  -7   7   1 1526.95   64.09
  -7   7   1 1357.76   65.69
  -7   7   1 1425.56   62.69
   7   7  -1 1447.56   62.29
  -7   7   1 1499.55   66.69
  -7   7   1 1466.35   65.29
   7   7  -1 1479.75   63.09
  -7   7   1 1434.36   65.89
  -7   7   1 1424.36   68.59
   5  -7  -1 3299.17  146.79
  -5  -7   1 3523.55  144.79
   5  -7  -1 3466.55  143.89
  -5  -7   1 3535.85  143.79
  -5  -7   1 3456.45  143.59
   5  -7  -1 3466.35  145.49
  -5  -7   1 3383.76  149.59
   5  -7  -1 3457.55  146.89
  -5  -7   1 3584.14  146.09
  -5  -7   1 3478.35  145.09
   5  -7  -1 3515.95  146.59
   5  -7  -1 3539.35  149.59
  -5  -7   1 3459.05  148.09
  -5  -7   1 3463.35  143.69
   5   7  -1 3430.26  148.19
  -5   7   1 3447.16  144.49
  -5   7   1 3574.44  145.69
   5   7  -1 3518.95  144.59
  -5   7   1 3546.55  146.79
  -5   7   1 3493.65  144.49
   5   7  -1 3414.66  146.59
   5   7  -1 3518.55  142.19
  -5   7   1 3543.15  147.49
   5   7  -1 3426.66  143.59
   5   7  -1 3451.65  142.19
  -5   7   1 3466.85  146.39
   3  -7  -1 3853.51  156.68
   3  -7  -1 3851.31  156.78
  -3  -7   1 3728.53  156.78
  -3  -7   1 3750.92  159.28
   3  -7  -1 3834.42  159.88
  -3  -7   1 3816.42  156.88
  -3  -7   1 3717.43  157.28
  -3  -7   1 3816.92  156.58
   3  -7  -1 3824.62  157.88
   3  -7  -1 3859.81  157.48
  -3  -7   1 3747.43  156.38
   3  -7  -1 3741.33  158.38
   3   7  -1 3810.62  157.48
   3   7  -1 3850.11  159.28
   3   7  -1 3711.53  155.98
  -3   7   1 3809.72  158.38
  -3   7   1 3794.92  157.78
  -3   7   1 3808.32  158.68
  -3   7   1 3897.71  157.08
   3   7  -1 3710.13  158.88
  -3   7   1 3720.23  156.78
  -3   7   1 3820.02  157.28
   3   7  -1 3686.23  157.18
  -3   7   1 3860.51  157.98
   1  -7  -1 2990.90  121.89
  -1  -7   1 2896.01  122.69
  -1  -7   1 2915.31  123.09
   1  -7  -1 3054.79  123.89
   1  -7  -1 2901.21  123.69
   1  -7  -1 2898.31  123.19
  -1  -7   1 2938.21  123.69
   1  -7  -1 3017.30  122.89
   1  -7  -1 2988.10  122.89
   1  -7  -1 3044.20  123.09
  -1  -7   1 2926.61  122.69
   1   7  -1 2910.91  123.49
   1   7  -1 2956.70  122.59
   1   7  -1 2969.30  123.59
   1   7  -1 2951.00  122.69
  -1   7   1 2926.11  122.99
  -1   7   1 2862.71  123.69
   1   7  -1 3030.40  122.79
  -1   7   1 2945.51  121.69
   1   7  -1 2924.51  123.99
  -1   7   1 3000.80  123.79
  -1   7   1 2935.41  123.49
  -1   7   1 2968.30  122.99
  -1  -7  -1 2654.83  108.89
   1  -7   1 2480.95  107.59
   1  -7   1 2595.44  106.69
  -1  -7  -1 2545.65  108.39
   1  -7   1 2588.74  107.99
   1  -7   1 2550.34  108.79
  -1  -7  -1 2540.85  107.69
   1  -7   1 2510.35  108.59
  -1  -7  -1 2629.64  107.89
  -1  -7  -1 2552.64  106.99
   1   7   1 2493.65  107.59
   1   7   1 2557.94  108.69
  -1   7  -1 2595.74  107.89
  -1   7  -1 2555.94  107.79
   1   7   1 2602.04  107.39
   1   7   1 2506.55  108.29
   1   7   1 2688.43  107.89
  -1   7  -1 2630.64  109.09
  -1   7  -1 2618.74  108.09
   1   7   1 2579.04  104.99
  -1   7  -1 2645.24  107.69
  -1   7  -1 2650.23  108.99
  -3  -7  -1 1762.12   74.39
  -3  -7  -1 1778.32   73.49
  -3  -7  -1 1785.52   76.29
   3  -7   1 1831.42   76.69
   3  -7   1 1803.22   77.69
  -3  -7  -1 1821.42   77.79
   3  -7   1 1890.01   79.59
   3  -7   1 1735.33   76.59
   3  -7   1 1769.92   77.89
  -3  -7  -1 1792.32   76.09
   3  -7   1 1759.62   76.19
  -3   7  -1 1793.62   76.69
  -3   7  -1 1810.92   77.09
  -3   7  -1 1802.02   77.69
  -3   7  -1 1805.82   78.39
   3   7   1 1752.02   75.89
   3   7   1 1782.32   77.09
   3   7   1 1807.72   78.99
  -3   7  -1 1776.62   76.59
  -3   7  -1 1886.41   76.69
   3   7   1 1825.42   78.29
   3   7   1 1829.22   75.89
  -5  -7  -1  383.46   23.70
   5  -7   1  377.16   21.20
   5  -7   1  356.96   23.40
  -5  -7  -1  308.57   20.10
   5  -7   1  368.86   26.80
   5  -7   1  371.86   20.60
  -5  -7  -1  362.66   19.00
   5  -7   1  342.57   21.00
  -5  -7  -1  363.46   17.60
  -5  -7  -1  369.86   18.60
   5  -7   1  366.46   18.60
  -5  -7  -1  361.56   16.10
  -5  -7  -1  381.46   22.50
   5  -7   1  392.66   19.80
   5   7   1  386.66   17.80
  -5   7  -1  373.26   19.50
  -5   7  -1  363.26   20.70
  -5   7  -1  388.36   19.50
  -5   7  -1  416.16   21.00
   5   7   1  376.16   20.00
  -5   7  -1  386.16   23.40
   5   7   1  388.16   18.50
  -5   7  -1  381.46   19.40
   5   7   1  374.36   22.50
   5   7   1  379.46   22.80
  -5   7  -1  394.56   21.10
  -5   7  -1  376.46   21.80
   7  -7   1   65.59   11.00
  -7  -7  -1   72.19    7.70
  -7  -7  -1   58.19   10.90
  -7  -7  -1   54.29    4.20
   7  -7   1   95.29   16.60
  -7  -7  -1   59.39   10.20
   7  -7   1   61.69   12.60
  -7  -7  -1   50.49    4.80
   7  -7   1   69.99    8.70
   7  -7   1   75.39   11.00
  -7  -7  -1   62.79    7.30
   7  -7   1   77.09    6.40
  -7  -7  -1   64.49   11.50
  -7  -7  -1   60.59    6.70
  -7  -7  -1   56.49   11.50
  -7   7  -1   65.99   10.10
  -7   7  -1   82.79    7.90
  -7   7  -1   70.29   11.60
   7   7   1   60.69    7.50
  -7   7  -1   80.49    9.10
   7   7   1   72.99   11.20
  -7   7  -1   77.79    8.50
  -7   7  -1  103.29   12.50
  -7   7  -1   74.99    8.20
   7   7   1   74.69   12.70
  -7   7  -1   78.19   10.90
  -9  -7  -1   -3.80    2.90
  -9  -7  -1    2.50    3.90
   9  -7   1    9.90   11.10
  -9  -7  -1    3.10    5.00
  -9  -7  -1   -1.90    4.70
  -9  -7  -1   -1.20    2.90
   9  -7   1   -3.00    7.80
  -9  -7  -1   -1.90    7.10
   9  -7   1    1.20    5.30
  -9   7  -1    2.20    8.10
   9   7   1   -2.90    8.50
  -9   7  -1    5.50    5.20
  -9   7  -1    3.30    5.00
   9   7   1   -1.90    4.00
   9   7   1   -1.50    6.10
  -9   7  -1    4.30    4.40
 -11  -7  -1   21.50   13.10
  11  -7   1   17.10   13.60
  11  -7   1   21.30   10.90
 -11   7  -1   23.80   12.20
  11   7   1   23.80    6.30
  11   7   1   34.80   14.40
 -11   7  -1   26.90   12.00
 -11   7  -1   23.20    7.10
  13  -7   1   99.89   18.30
 -13  -7  -1  106.29   21.50
  13  -7   1  113.49   23.80
 -13   7  -1   99.29   18.10
  13   7   1  138.29   22.90
 -13   7  -1   90.69   19.90
  13   7   1   95.29    9.60
  15  -7   1   81.69   22.70
  15  -7   1   44.90   23.50
 -15  -7  -1   92.29   21.60
 -15   7  -1   42.90   18.00
  15   7   1   72.89   22.70
  17  -7   1   61.69   21.90
  17  -7   1   13.80   23.90
 -17   7  -1   48.80   23.30
  16  -8  -1   63.09   24.10
  16  -8  -1   45.20   21.00
  16   8  -1    0.30   22.90
 -16   8   1   11.00   15.30
  14  -8  -1    8.60   12.80
  14  -8  -1   41.60   21.90
  14   8  -1   17.50   18.10
 -14   8   1   24.60   15.70
  12  -8  -1    6.30   16.60
 -12  -8   1   28.30   14.00
  12  -8  -1   31.30   16.40
  12   8  -1   22.00    4.00
  12   8  -1   24.80   15.70
 -12   8   1   40.50   14.00
  10  -8  -1   20.40    8.30
  10  -8  -1   36.40   13.10
 -10  -8   1   24.00    7.30
  10  -8  -1   22.30   15.20
 -10  -8   1   17.30    5.50
 -10  -8   1   31.40   10.70
 -10  -8   1   18.50    6.80
 -10   8   1   25.80    7.30
  10   8  -1   17.30   13.30
 -10   8   1   32.40    9.60
 -10   8   1   17.50    9.30
  10   8  -1   18.10    5.40
  10   8  -1   20.90    9.40
  10   8  -1   17.30   10.10
  -8  -8   1   46.30    7.00
   8  -8  -1   28.00    9.10
  -8  -8   1   34.70    8.40
   8  -8  -1   22.20    6.10
   8  -8  -1   22.30   10.20
  -8  -8   1   37.40    5.10
  -8  -8   1   30.30    5.30
  -8  -8   1   30.70    6.00
  -8  -8   1   41.10    9.10
   8  -8  -1   36.40   12.00
  -8   8   1   26.20    5.90
  -8   8   1   33.70    6.50
   8   8  -1   25.40    7.70
   8   8  -1   24.70    6.70
  -8   8   1   32.70    9.20
  -8   8   1   30.40    6.80
   8   8  -1   48.70   13.80
  -8   8   1   31.10    7.60
   8   8  -1   25.10    5.50
   6  -8  -1   97.39   11.70
  -6  -8   1   89.99    7.60
  -6  -8   1   98.29    8.60
   6  -8  -1  110.69   14.80
   6  -8  -1  117.49   15.40
   6  -8  -1   91.19   12.20
  -6  -8   1  121.49   14.90
   6  -8  -1   88.89   11.80
  -6  -8   1   95.99   10.70
  -6  -8   1   93.99    9.00
  -6  -8   1  118.19   13.50
   6  -8  -1   91.29    9.90
  -6  -8   1   92.39    8.10
   6  -8  -1   90.89    8.40
  -6  -8   1  104.39    7.90
  -6   8   1   93.89    8.50
  -6   8   1   87.89    9.30
   6   8  -1   90.19    8.00
  -6   8   1   91.29   11.50
  -6   8   1   89.69    9.20
  -6   8   1  104.49   11.80
   6   8  -1   95.89   13.20
   6   8  -1  106.49    9.40
   6   8  -1  109.49   11.50
  -6   8   1  102.59    9.60
  -6   8   1  108.09   13.10
  -4  -8   1 1575.04   69.39
   4  -8  -1 1620.64   69.39
  -4  -8   1 1632.54   69.09
  -4  -8   1 1619.04   69.39
   4  -8  -1 1649.13   69.69
  -4  -8   1 1687.33   70.29
   4  -8  -1 1637.64   73.79
  -4  -8   1 1621.94   70.29
  -4  -8   1 1608.64   72.79
  -4  -8   1 1645.84   69.39
   4  -8  -1 1618.34   71.19
   4  -8  -1 1657.93   70.99
   4  -8  -1 1615.74   71.79
  -4   8   1 1674.33   71.09
  -4   8   1 1626.94   69.89
  -4   8   1 1649.63   70.69
   4   8  -1 1648.64   67.79
   4   8  -1 1601.24   69.59
  -4   8   1 1638.34   71.19
   4   8  -1 1565.24   72.49
  -4   8   1 1631.14   71.89
  -4   8   1 1617.84   72.19
   4   8  -1 1580.04   70.09
  -4   8   1 1650.63   69.89
   4   8  -1 1598.14   68.49
   4   8  -1 1540.55   70.79
   2  -8  -1 2171.58   95.19
   2  -8  -1 2261.97   94.09
  -2  -8   1 2232.98   94.39
  -2  -8   1 2279.17   94.39
  -2  -8   1 2312.47   94.19
  -2  -8   1 2219.08   94.09
   2  -8  -1 2205.88   94.39
   2  -8  -1 2265.47   94.69
   2  -8  -1 2253.17   95.59
   2  -8  -1 2193.28   94.19
  -2  -8   1 2289.87   95.39
   2  -8  -1 2146.29   95.29
  -2   8   1 2289.57   95.59
   2   8  -1 2241.58   96.29
  -2   8   1 2194.68   95.59
  -2   8   1 2263.07   94.79
   2   8  -1 2223.08   93.99
   2   8  -1 2257.97   94.39
   2   8  -1 2274.77   95.19
  -2   8   1 2207.88   94.39
   2   8  -1 2283.67   95.29
  -2   8   1 2181.58   95.39
  -2   8   1 2238.68   93.79
  -2   8   1 2269.57   94.59
   2   8  -1 2177.18   93.89
   0  -8   1 2233.98   92.39
   0  -8  -1 2223.38   94.09
   0  -8   1 2265.47   94.69
   0  -8  -1 2228.38   94.29
   0  -8   1 2262.67   95.29
   0  -8  -1 2181.18   93.89
   0  -8   1 2201.08   94.19
   0  -8  -1 2162.58   94.59
   0  -8   1 2162.18   93.89
   0  -8   1 2282.77   94.19
   0  -8  -1 2197.78   97.99
   0   8   1 2199.88   94.69
   0   8   1 2294.57   94.49
   0   8   1 2198.88   91.89
   0   8  -1 2216.78   95.19
   0   8  -1 2226.68   94.09
   0   8  -1 2288.87   95.69
   0   8  -1 2228.28   94.09
   0   8   1 2307.77   94.29
   0   8   1 2210.28   94.19
   0   8  -1 2279.67   94.19
   0   8   1 2257.87   95.29
   2  -8   1 3060.79  129.79
   2  -8   1 3073.19  129.79
  -2  -8  -1 3121.69  129.39
  -2  -8  -1 3014.10  128.19
  -2  -8  -1 3009.20  128.49
   2  -8   1 3162.48  127.99
   2  -8   1 3086.89  128.79
   2  -8   1 3006.40  128.39
  -2  -8  -1 3095.29  127.29
  -2   8  -1 3063.59  128.29
  -2   8  -1 3166.08  129.89
  -2   8  -1 3142.79  128.09
  -2   8  -1 3038.60  128.59
  -2   8  -1 3068.39  130.19
  -2   8  -1 3132.59  128.69
   2   8   1 3084.29  129.49
   2   8   1 3103.09  128.39
   2   8   1 2951.70  129.19
   2   8   1 3102.49  128.29
   2   8   1 3060.89  128.19
  -2   8  -1 3122.99  129.39
  -4  -8  -1 2955.40  123.29
   4  -8   1 2869.61  123.09
   4  -8   1 2997.20  123.69
   4  -8   1 3211.18  128.09
  -4  -8  -1 2873.71  120.79
   4  -8   1 2915.31  125.39
  -4  -8  -1 2906.61  122.99
  -4  -8  -1 2956.90  125.19
   4  -8   1 2825.92  124.09
  -4  -8  -1 2901.51  120.39
  -4   8  -1 2845.32  123.49
   4   8   1 2894.71  124.19
  -4   8  -1 2955.60  124.59
  -4   8  -1 3041.60  123.69
  -4   8  -1 2948.61  125.89
  -4   8  -1 3006.70  125.09
  -4   8  -1 2931.81  124.29
   4   8   1 2961.70  125.89
   4   8   1 3061.89  126.99
   4   8   1 3039.60  122.59
   4   8   1 2827.72  122.59
   6  -8   1 2168.68   89.99
   6  -8   1 2149.58   94.29
  -6  -8  -1 1998.90   87.89
  -6  -8  -1 1979.60   84.49
  -6  -8  -1 2056.89   86.69
  -6  -8  -1 1919.61   87.29
  -6  -8  -1 2114.69   91.89
   6  -8   1 2098.49   90.89
   6  -8   1 2030.30   96.69
  -6  -8  -1 1886.31   89.99
   6  -8   1 2000.60   90.79
  -6  -8  -1 2064.99   94.59
   6  -8   1 2177.38   88.59
   6  -8   1 2129.69   87.49
  -6   8  -1 2127.39   91.79
   6   8   1 1962.40   85.69
  -6   8  -1 1966.00   93.29
  -6   8  -1 2101.69   88.79
   6   8   1 2117.89   92.89
   6   8   1 2030.10   88.79
  -6   8  -1 2054.09   90.59
   6   8   1 1953.50   91.99
  -6   8  -1 2198.78   88.69
  -6   8  -1 2179.68   88.69
  -6   8  -1 2116.29   90.69
  -6   8  -1 2200.88   90.49
   8  -8   1 1810.22   79.79
   8  -8   1 1655.23   74.79
   8  -8   1 1769.12   78.69
  -8  -8  -1 1590.04   69.89
  -8  -8  -1 1456.15   72.89
   8  -8   1 1508.25   76.29
  -8  -8  -1 1555.84   75.09
  -8  -8  -1 1619.14   70.09
   8  -8   1 1815.62   82.39
  -8  -8  -1 1558.04   69.29
  -8   8  -1 1687.63   70.79
  -8   8  -1 1568.04   70.69
   8   8   1 1552.04   75.99
   8   8   1 1487.25   74.39
  -8   8  -1 1622.24   74.49
  -8   8  -1 1635.74   70.79
   8   8   1 1559.54   70.29
  10  -8   1  431.66   30.10
 -10  -8  -1  386.06   22.20
  10  -8   1  386.56   32.70
 -10  -8  -1  398.56   29.70
  10   8   1  446.06   31.40
 -10   8  -1  404.56   23.30
 -10   8  -1  409.86   27.90
  10   8   1  395.46   22.50
  12  -8   1  661.23   46.90
 -12  -8  -1  636.94   42.60
  12  -8   1  612.44   39.70
  12   8   1  700.13   43.80
  12   8   1  590.44   32.00
 -12   8  -1  707.63   42.60
 -12   8  -1  684.73   40.20
  14  -8   1  194.28   25.90
 -14  -8  -1  222.58   27.60
  14  -8   1  214.08   31.40
  14   8   1  225.88   29.00
  14   8   1  163.48   11.20
 -14   8  -1  159.98   24.00
 -14   8  -1  171.08   24.10
  16  -8   1   10.30   19.30
  16  -8   1   23.80   21.30
 -16   8  -1   27.40   19.20
  16   8   1   74.99   27.60
  17  -9  -1   32.80   23.70
  17  -9  -1    1.30   23.90
 -17   9   1  -22.80   18.20
  17   9  -1   -0.10   25.20
  15  -9  -1   54.29   23.70
  15  -9  -1   16.40   18.80
  15   9  -1   44.30   21.00
 -15   9   1    3.10   15.50
  13  -9  -1  140.79   26.60
 -13  -9   1  147.49   20.80
  13   9  -1   97.19   23.90
 -13   9   1  157.78   22.10
 -13   9   1  143.49   22.30
  11  -9  -1   97.29   17.70
 -11  -9   1  117.49   17.40
  11  -9  -1  107.89   21.00
  11   9  -1  102.59   14.00
 -11   9   1  100.49   17.00
 -11   9   1  110.09   12.20
  11   9  -1  128.09   21.50
  11   9  -1   92.19    9.60
  -9  -9   1  208.58   18.80
  -9  -9   1  199.68   14.60
   9  -9  -1  241.78   26.60
   9  -9  -1  222.98   18.80
  -9  -9   1  210.98   17.40
  -9  -9   1  221.98   13.30
  -9  -9   1  204.48   14.10
   9  -9  -1  253.57   16.90
  -9   9   1  223.28   15.20
  -9   9   1  256.97   20.00
  -9   9   1  263.77   17.00
   9   9  -1  222.58   21.80
   9   9  -1  192.08   18.40
   9   9  -1  219.68   14.50
  -9   9   1  263.37   16.00
  -9   9   1  234.18   16.80
   9   9  -1  216.88   15.40
  -7  -9   1  306.87   20.00
  -7  -9   1  271.77   22.30
   7  -9  -1  356.16   17.40
   7  -9  -1  359.96   20.00
   7  -9  -1  320.67   21.50
  -7  -9   1  286.17   17.00
   7  -9  -1  343.17   16.50
  -7  -9   1  300.77   16.80
   7  -9  -1  342.87   24.50
   7  -9  -1  323.57   23.50
  -7  -9   1  286.17   17.00
  -7  -9   1  298.67   18.80
  -7  -9   1  282.57   16.40
   7  -9  -1  286.27   20.60
   7  -9  -1  360.16   25.40
   7   9  -1  277.17   21.30
  -7   9   1  328.27   22.20
   7   9  -1  302.07   20.50
   7   9  -1  314.67   17.30
  -7   9   1  313.97   19.50
  -7   9   1  320.37   17.90
  -7   9   1  313.47   19.20
  -7   9   1  311.17   17.80
   7   9  -1  305.07   17.80
  -5  -9   1   98.99   10.30
  -5  -9   1   97.19    8.70
   5  -9  -1  120.99    9.30
  -5  -9   1   83.69    7.20
   5  -9  -1  133.89   10.20
   5  -9  -1  113.29   11.10
  -5  -9   1   99.69    8.60
   5  -9  -1   83.49    9.80
   5  -9  -1  121.29   11.60
   5  -9  -1  139.79   11.40
  -5  -9   1   95.69    8.00
   5  -9  -1  107.99   14.10
  -5  -9   1  102.29   10.30
  -5  -9   1   79.19    8.20
   5  -9  -1  125.79   16.40
  -5   9   1  115.59   10.50
   5   9  -1   99.69   13.20
  -5   9   1  121.99    9.90
  -5   9   1  103.29   12.60
   5   9  -1  107.59    9.80
  -5   9   1  111.99    9.30
  -5   9   1  105.39   11.50
   5   9  -1   94.29    7.50
   5   9  -1   81.49   10.50
   3  -9  -1   73.69    8.80
  -3  -9   1   59.09    8.00
  -3  -9   1   61.09    7.60
  -3  -9   1   74.09    7.20
   3  -9  -1   79.09    8.50
   3  -9  -1   88.59    8.10
  -3  -9   1   81.59    8.30
   3  -9  -1   87.89    8.70
   3  -9  -1  101.39   10.70
   3  -9  -1   85.79    9.40
  -3  -9   1   76.09    7.30
  -3   9   1   84.79    8.40
   3   9  -1   70.09   10.20
  -3   9   1  112.79   11.80
  -3   9   1   86.59    8.60
   3   9  -1   54.99    7.60
   3   9  -1   61.99    7.90
  -3   9   1   88.39    8.00
  -3   9   1   78.39    7.50
  -3   9   1   77.69    9.30
  -3   9   1   86.89    8.70
   3   9  -1   77.69    7.40
   3   9  -1   90.99   10.10
   3   9  -1   72.39    7.50
   1  -9  -1   16.00    4.30
  -1  -9   1   20.10    4.40
  -1  -9   1   26.60    4.80
   1  -9  -1   29.40    6.00
  -1  -9   1   40.30    6.40
   1  -9  -1   31.30    6.00
   1  -9  -1   15.30    5.50
   1  -9  -1   28.00    5.40
  -1  -9   1   26.00    5.30
   1  -9  -1   26.70    5.30
  -1  -9   1   21.20    4.90
  -1   9   1   28.70    5.40
   1   9  -1   24.20    5.30
   1   9  -1   20.80    5.30
   1   9  -1   32.80    6.70
  -1   9   1   29.80    5.30
   1   9  -1   31.90    5.80
   1   9  -1   25.40    5.20
  -1   9   1   25.90    5.50
  -1   9   1   19.50    5.40
  -1   9   1   27.90    6.20
  -1   9   1   30.00    4.10
   1   9  -1   19.90    5.80
  -1  -9  -1    8.60    4.20
  -1  -9  -1    3.40    3.60
   1  -9   1    6.40    3.60
   1  -9   1    4.70    5.50
   1  -9   1   12.60    4.30
   1  -9   1    8.30    4.40
  -1  -9  -1    7.20    4.10
  -1  -9  -1    5.30    3.60
  -1  -9  -1    2.80    4.00
   1  -9   1    3.60    3.70
   1   9   1    8.80    3.90
   1   9   1    9.80    4.40
  -1   9  -1    4.00    4.20
  -1   9  -1    2.60    4.30
   1   9   1    7.20    4.40
  -1   9  -1    3.70    3.40
   1   9   1   10.10    4.60
  -1   9  -1    3.70    3.90
   1   9   1    9.40    1.70
  -1   9  -1    2.20    3.70
   1   9   1    4.00    3.40
   3  -9   1  240.38   14.50
   3  -9   1  236.28   14.30
   3  -9   1  252.57   16.10
  -3  -9  -1  253.87   15.00
  -3  -9  -1  246.78   14.30
   3  -9   1  255.77   16.10
  -3  -9  -1  273.17   13.80
   3  -9   1  248.78   15.30
  -3  -9  -1  279.27   16.70
  -3   9  -1  253.17   15.10
  -3   9  -1  249.88   14.90
   3   9   1  259.27   16.00
   3   9   1  231.88   14.20
  -3   9  -1  225.58   15.50
  -3   9  -1  242.48   16.60
  -3   9  -1  262.37   15.10
  -3   9  -1  233.08   15.80
   3   9   1  226.48   15.60
   3   9   1  250.77   17.70
   3   9   1  254.47   14.60
   3   9   1  245.38   13.70
  -3   9  -1  273.27   15.00
  -5  -9  -1   19.00    3.30
  -5  -9  -1   22.30    3.30
   5  -9   1   20.60    6.50
  -5  -9  -1   36.60    9.80
  -5  -9  -1   16.30    5.50
   5  -9   1   26.30    6.30
   5  -9   1   33.70    8.00
   5  -9   1   19.50    9.20
   5  -9   1   32.30    5.80
  -5  -9  -1   12.70    4.30
  -5  -9  -1   19.20    7.10
   5   9   1   17.20    4.70
   5   9   1   27.50    5.20
  -5   9  -1   27.50    7.20
  -5   9  -1   30.30    6.60
   5   9   1   36.60    8.00
   5   9   1   16.90    5.50
  -5   9  -1   26.60    6.30
  -5   9  -1   28.80    8.30
   5   9   1   26.10    8.70
  -5   9  -1   38.00    8.70
  -5   9  -1   33.10    6.60
   7  -9   1  150.58   12.00
   7  -9   1  154.08   10.70
  -7  -9  -1  159.58   11.00
  -7  -9  -1  135.39   12.90
   7  -9   1  139.39   14.00
   7  -9   1  169.48   22.30
  -7  -9  -1  172.68   15.60
  -7  -9  -1  151.68   10.20
   7  -9   1  149.79   13.60
  -7  -9  -1  144.89   11.60
   7  -9   1  138.69   15.80
  -7   9  -1  160.18   18.30
  -7   9  -1  147.59   11.80
   7   9   1  145.79    8.70
   7   9   1  159.58   14.50
   7   9   1  172.28   17.10
   7   9   1  169.68   12.80
  -7   9  -1  149.49   14.50
  -7   9  -1  140.99   12.90
  -7   9  -1  145.59   11.40
  -7   9  -1  156.18   12.00
  -9  -9  -1   68.19    9.20
  -9  -9  -1   63.19    8.90
   9  -9   1   77.59   15.10
  -9  -9  -1   77.49   13.20
   9  -9   1   76.09   10.70
   9  -9   1   95.29   19.90
   9  -9   1   40.70   14.50
  -9  -9  -1   88.69    9.10
   9   9   1   75.89    9.60
   9   9   1   70.49   15.00
  -9   9  -1   69.39   10.00
  -9   9  -1   75.09   14.60
  -9   9  -1   65.99    9.40
  -9   9  -1   71.09    9.80
  11  -9   1   23.10   12.00
  11  -9   1   34.90   12.60
 -11  -9  -1   33.00   13.40
  11   9   1   67.59   17.10
 -11   9  -1   29.10    8.60
  11   9   1   34.10    7.20
 -11   9  -1   53.89   13.60
 -13  -9  -1   56.29   16.80
  13  -9   1   89.39   21.80
  13  -9   1   61.79   22.50
  13   9   1   35.60    7.80
 -13   9  -1   51.89   15.90
 -13   9  -1   78.69   18.20
  13   9   1   57.39   22.70
  15  -9   1   18.60   19.80
  15  -9   1   21.20   17.90
 -15  -9  -1   17.90   23.50
 -15   9  -1   25.90   17.50
 -15   9  -1   59.89   18.60
  15   9   1   18.00   19.20
  17  -9   1    3.30   27.30
 -17   9  -1    7.10   17.90
  16 -10  -1   13.00   16.20
  16 -10  -1  -14.00   19.40
  16  10  -1   15.90   27.10
 -16  10   1   15.80   18.00
  14 -10  -1   13.80   16.90
  14 -10  -1   12.70   18.00
 -14  10   1    7.30   15.60
  14  10  -1   42.10   20.90
 -14  10   1    6.30   15.80
  12 -10  -1  192.38   28.40
  12 -10  -1  132.79   23.60
 -12 -10   1  190.28   22.90
  12  10  -1  137.29   21.50
  12  10  -1  136.89   13.50
 -12  10   1  148.69   20.80
  10 -10  -1  397.96   32.80
 -10 -10   1  402.76   21.70
  10 -10  -1  356.36   26.40
 -10 -10   1  419.46   27.60
  10  10  -1  374.16   22.80
  10  10  -1  383.16   30.40
 -10  10   1  401.96   29.00
  10  10  -1  364.16   21.40
 -10  10   1  410.76   23.30
   8 -10  -1  439.06   29.60
  -8 -10   1  387.86   24.30
  -8 -10   1  350.26   22.80
   8 -10  -1  363.46   20.80
   8 -10  -1  408.76   26.20
  -8 -10   1  372.26   20.30
   8 -10  -1  385.96   28.80
  -8 -10   1  385.96   20.80
  -8 -10   1  391.46   20.40
  -8 -10   1  374.36   20.00
  -8  10   1  391.16   25.80
  -8  10   1  385.56   23.50
  -8  10   1  367.16   23.10
   8  10  -1  411.26   26.80
  -8  10   1  376.26   21.90
   8  10  -1  417.96   21.10
   8  10  -1  374.96   21.50
  -8  10   1  437.26   25.20
  -6 -10   1  967.80   44.00
  -6 -10   1 1034.40   46.70
  -6 -10   1 1015.30   43.40
   6 -10  -1 1034.50   51.39
   6 -10  -1 1022.60   45.00
  -6 -10   1  948.41   49.20
   6 -10  -1  948.71   47.90
   6 -10  -1  994.80   51.39
  -6 -10   1  925.91   44.20
   6 -10  -1  985.00   46.90
  -6 -10   1  990.90   44.80
   6 -10  -1 1033.20   48.20
  -6 -10   1  986.10   45.50
   6 -10  -1 1042.60   47.90
  -6 -10   1  918.61   50.99
  -6  10   1 1010.20   47.30
  -6  10   1  989.50   45.40
  -6  10   1 1072.29   47.30
  -6  10   1 1018.00   45.50
  -6  10   1 1035.20   49.10
   6  10  -1  964.90   42.60
   6  10  -1  910.71   50.59
   6  10  -1  947.01   49.20
   6  10  -1  902.31   47.40
   6  10  -1 1010.80   43.10
  -6  10   1  985.20   47.40
   6  10  -1  971.40   42.80
  -6  10   1  955.30   47.60
  -4 -10   1  840.42   41.00
  -4 -10   1  903.91   42.80
  -4 -10   1  885.41   41.60
   4 -10  -1  951.50   42.20
   4 -10  -1  966.80   44.00
  -4 -10   1  874.31   41.20
  -4 -10   1  884.31   41.80
   4 -10  -1  966.30   42.90
   4 -10  -1  904.61   44.10
   4 -10  -1  895.91   41.70
   4 -10  -1  910.11   43.00
   4 -10  -1  941.51   46.50
   4  10  -1  899.51   39.10
   4  10  -1  934.81   41.00
  -4  10   1  927.61   42.20
   4  10  -1  847.32   40.50
  -4  10   1  878.21   42.10
   4  10  -1  907.71   42.80
   4  10  -1  854.91   42.70
   4  10  -1  907.91   42.70
  -4  10   1  884.41   42.80
  -4  10   1  960.00   42.70
  -4  10   1  947.71   45.10
  -4  10   1  931.81   43.80
  -4  10   1  968.70   43.70
   4  10  -1  851.21   44.30
   2 -10  -1  259.27   15.90
  -2 -10   1  276.97   15.30
  -2 -10   1  237.48   14.60
  -2 -10   1  254.67   15.20
   2 -10  -1  256.57   15.60
  -2 -10   1  275.57   16.30
  -2 -10   1  252.17   14.80
   2 -10  -1  214.78   15.80
   2 -10  -1  248.98   14.90
   2 -10  -1  263.97   16.80
   2 -10  -1  208.98   14.20
  -2  10   1  248.08   15.40
   2  10  -1  251.07   17.00
  -2  10   1  254.47   16.20
  -2  10   1  237.78   13.60
   2  10  -1  239.28   15.70
   2  10  -1  229.88   14.40
   2  10  -1  240.88   15.60
  -2  10   1  264.07   16.80
  -2  10   1  225.38   14.50
   2  10  -1  260.37   15.40
   2  10  -1  249.08   15.00
  -2  10   1  264.37   16.20
   0 -10   1   19.90    5.30
   0 -10  -1    9.50    4.60
   0 -10  -1   10.50    4.80
   0 -10  -1    8.00    4.90
   0 -10   1   16.40    5.70
   0 -10  -1    7.10    4.40
   0 -10  -1    1.70    4.20
   0 -10   1   21.10    4.80
   0 -10   1   25.70    6.00
   0 -10   1    6.90    4.80
   0 -10   1   25.30    4.30
   0  10   1   19.30    5.50
   0  10  -1    3.90    4.90
   0  10   1   19.80    5.80
   0  10  -1    6.00    3.90
   0  10   1   18.80    6.30
   0  10  -1    7.60    4.50
   0  10   1   20.10    5.70
   0  10  -1    0.10    4.00
   0  10   1   15.60    4.80
   0  10  -1    6.90    4.90
  -2 -10  -1    5.90    3.70
   2 -10   1    8.60    5.10
   2 -10   1    8.00    4.50
  -2 -10  -1    6.50    4.00
  -2 -10  -1    5.10    5.40
   2 -10   1    1.00    4.90
  -2 -10  -1    6.90    4.70
   2 -10   1    6.90    5.20
   2 -10   1   12.60    4.50
  -2  10  -1    4.00    3.30
   2  10   1    3.00    4.00
  -2  10  -1    7.40    5.90
  -2  10  -1    2.50    4.70
   2  10   1    9.40    5.00
   2  10   1    7.40    4.80
  -2  10  -1   -1.00    3.80
   2  10   1   17.00    4.90
  -2  10  -1   11.30    4.50
  -2  10  -1    3.30    4.30
   2  10   1    3.40    5.00
  -2  10  -1    2.40    3.70
   4 -10   1  541.05   27.20
  -4 -10  -1  465.25   25.90
   4 -10   1  584.74   29.00
  -4 -10  -1  507.45   27.90
   4 -10   1  611.34   31.40
   4 -10   1  539.85   27.30
  -4 -10  -1  454.95   26.10
   4 -10   1  540.45   29.20
   4 -10   1  548.15   26.70
  -4 -10  -1  444.76   26.70
   4  10   1  492.75   25.50
   4  10   1  483.55   28.30
  -4  10  -1  612.34   29.30
   4  10   1  517.15   25.90
   4  10   1  503.85   29.90
  -4  10  -1  521.05   26.80
  -4  10  -1  528.55   26.60
   4  10   1  478.85   25.20
  -4  10  -1  542.05   27.60
  -4  10  -1  562.94   27.40
   4  10   1  497.75   27.60
  -4  10  -1  551.24   30.00
  -6 -10  -1    2.20    6.10
   6 -10   1    8.20    4.80
   6 -10   1    6.30    4.90
   6 -10   1    8.00    6.60
  -6 -10  -1   10.30    6.50
  -6 -10  -1   15.00    7.60
   6 -10   1    7.90    9.70
   6 -10   1    4.30    6.80
   6 -10   1    0.40    4.80
   6 -10   1    6.40    7.90
  -6 -10  -1    7.80    4.60
  -6 -10  -1   10.20    3.00
  -6 -10  -1   11.10    2.70
  -6 -10  -1   13.90    5.10
  -6  10  -1    0.00    4.80
  -6  10  -1    4.20    8.10
   6  10   1    7.00    4.30
  -6  10  -1   23.30    6.50
   6  10   1   15.80    7.20
  -6  10  -1    1.60    5.40
  -6  10  -1   11.00    6.40
   6  10   1    4.20    4.00
   6  10   1    1.70    6.30
   6  10   1   19.50    9.10
  -8 -10  -1   18.40    8.70
  -8 -10  -1   25.50    5.30
   8 -10   1   41.40   14.40
   8 -10   1   33.70    7.30
  -8 -10  -1   27.30    6.90
  -8 -10  -1   22.20    9.20
   8 -10   1   56.69   14.30
   8 -10   1   39.80    6.70
  -8 -10  -1   32.40    6.50
   8 -10   1   58.29    9.30
   8 -10   1   46.60   11.70
  -8  10  -1   38.10    8.00
   8  10   1   24.60    6.90
   8  10   1   29.30   10.90
  -8  10  -1   44.10    8.00
  -8  10  -1   20.20    6.20
  -8  10  -1   36.70    7.90
   8  10   1   24.30    9.60
  -8  10  -1   21.00    9.20
 -10 -10  -1   40.60    8.30
  10 -10   1    8.60   11.50
  10 -10   1    9.10   15.10
  10 -10   1   18.90   14.50
 -10 -10  -1   25.70   11.80
  10  10   1   28.00    7.80
  10  10   1   34.80   15.50
 -10  10  -1   17.20    7.60
 -10  10  -1   12.10   10.70
  12 -10   1   33.30   18.20
  12 -10   1    9.50   14.80
 -12 -10  -1    8.10   13.90
 -12  10  -1   -1.70    7.80
  12  10   1   24.50   17.10
 -12  10  -1   16.20   12.30
  12  10   1   20.70    6.90
 -12  10  -1   -2.50   13.40
  14 -10   1   21.70   15.70
  14 -10   1   20.50   17.20
 -14 -10  -1    2.70   14.60
 -14  10  -1    2.20   13.50
  14  10   1   23.40   34.60
 -14  10  -1   -4.10   14.90
  16 -10   1   12.90   21.30
  16 -10   1  -14.80   22.20
  16  10   1   16.60   21.00
 -16  10  -1  -11.80   15.10
  17 -11  -1   44.40   21.20
 -17  11   1    5.60   19.60
  17  11  -1   24.60   27.50
  15 -11  -1    2.10   18.40
  15 -11  -1  -11.40   18.30
  15  11  -1   -8.60   18.60
 -15  11   1   13.30   18.30
 -15  11   1  -12.60   14.10
  13 -11  -1   76.39   19.40
  13 -11  -1   62.99   21.90
  13  11  -1   50.99   21.40
  13  11  -1   37.20    7.10
 -13  11   1   59.89   19.50
  11 -11  -1   41.10   16.40
 -11 -11   1   44.30   12.10
  11 -11  -1   30.80   17.40
  11  11  -1   43.50   17.70
 -11  11   1   49.50   14.90
  11  11  -1   35.30    7.30
  -9 -11   1  296.57   21.00
   9 -11  -1  359.06   29.10
   9 -11  -1  332.07   26.10
  -9 -11   1  357.36   24.20
  -9 -11   1  342.97   20.00
   9 -11  -1  353.86   32.60
  -9  11   1  320.97   21.80
   9  11  -1  390.66   29.70
  -9  11   1  298.67   20.70
   9  11  -1  388.96   20.90
  -9  11   1  298.77   20.10
   9  11  -1  355.36   21.40
  -9  11   1  332.07   25.20
   7 -11  -1  498.45   32.60
   7 -11  -1  515.05   30.10
  -7 -11   1  542.55   26.50
  -7 -11   1  498.35   24.60
   7 -11  -1  531.15   33.90
   7 -11  -1  546.65   28.90
  -7 -11   1  511.35   25.70
  -7 -11   1  467.35   26.30
  -7 -11   1  525.45   28.30
  -7 -11   1  501.45   24.40
   7 -11  -1  469.35   25.50
  -7  11   1  468.95   26.20
  -7  11   1  520.15   27.10
   7  11  -1  504.95   22.80
  -7  11   1  402.36   27.40
   7  11  -1  484.55   29.50
   7  11  -1  563.64   32.70
  -7  11   1  539.95   30.80
   7  11  -1  536.55   27.20
  -7  11   1  503.45   28.00
   7  11  -1  524.85   24.50
  -5 -11   1  316.17   19.20
   5 -11  -1  309.17   20.20
   5 -11  -1  344.07   24.60
  -5 -11   1  302.67   18.00
   5 -11  -1  329.67   18.60
  -5 -11   1  291.67   17.40
   5 -11  -1  289.87   20.60
   5 -11  -1  302.77   19.00
  -5 -11   1  315.47   18.40
  -5 -11   1  301.17   17.80
   5  11  -1  330.47   19.30
  -5  11   1  316.47   19.60
   5  11  -1  313.07   21.60
  -5  11   1  319.87   20.60
   5  11  -1  353.16   20.10
   5  11  -1  314.17   17.40
   5  11  -1  321.87   17.20
  -5  11   1  327.37   19.40
  -5  11   1  319.07   20.30
   5  11  -1  324.37   20.40
  -5  11   1  320.67   21.80
   5  11  -1  336.67   15.50
  -5  11   1  321.57   19.40
  -3 -11   1 1393.36   62.39
  -3 -11   1 1414.06   63.89
  -3 -11   1 1394.46   62.69
  -3 -11   1 1394.06   62.39
   3 -11  -1 1407.96   63.09
   3 -11  -1 1413.36   62.89
   3 -11  -1 1384.46   64.49
  -3 -11   1 1401.76   62.09
   3 -11  -1 1399.86   62.79
   3  11  -1 1402.16   61.99
   3  11  -1 1420.46   63.89
   3  11  -1 1452.85   62.49
  -3  11   1 1385.66   61.99
   3  11  -1 1453.25   65.99
  -3  11   1 1450.75   65.39
  -3  11   1 1415.16   64.29
  -3  11   1 1461.45   63.19
   3  11  -1 1403.26   63.79
  -3  11   1 1385.56   62.99
  -3  11   1 1420.16   66.19
   3  11  -1 1430.66   63.19
  -3  11   1 1408.66   63.29
   1 -11  -1  390.86   21.50
  -1 -11   1  356.86   19.70
  -1 -11   1  392.66   22.20
   1 -11  -1  379.56   20.60
  -1 -11   1  362.96   20.30
   1 -11  -1  361.06   21.70
  -1 -11   1  369.56   20.50
   1 -11  -1  350.16   20.30
   1 -11  -1  390.36   20.30
   1 -11  -1  354.86   19.90
  -1 -11   1  355.76   20.40
  -1  11   1  360.06   21.20
  -1  11   1  387.26   20.40
   1  11  -1  347.77   19.80
   1  11  -1  366.36   22.00
  -1  11   1  413.76   22.30
   1  11  -1  354.56   21.50
  -1  11   1  389.06   21.60
   1  11  -1  328.17   20.20
   1  11  -1  375.16   20.60
  -1  11   1  394.16   18.50
   1  11  -1  364.96   21.50
  -1  11   1  405.46   20.80
  -1 -11  -1 2116.19   90.29
   1 -11   1 2140.39   91.69
   1 -11   1 2099.39   89.89
  -1 -11  -1 2119.29   91.49
   1 -11   1 2061.29   90.09
   1 -11   1 2098.09   88.19
   1 -11   1 2034.40   90.69
  -1 -11  -1 2094.69   90.69
  -1 -11  -1 2023.90   89.09
  -1 -11  -1 2007.30   89.69
  -1  11  -1 2125.39   91.49
   1  11   1 2105.29   89.99
  -1  11  -1 2090.89   91.59
  -1  11  -1 2080.89   90.29
   1  11   1 2126.19   90.89
   1  11   1 2069.19   91.29
   1  11   1 2114.99   89.89
  -1  11  -1 2113.09   90.09
   1  11   1 2041.10   85.89
   1  11   1 2165.78   90.09
  -1  11  -1 2107.59   90.09
   3 -11   1 1425.86   62.79
  -3 -11  -1 1438.26   63.39
  -3 -11  -1 1430.36   61.39
   3 -11   1 1383.96   67.29
   3 -11   1 1399.66   64.99
   3 -11   1 1453.95   63.89
  -3 -11  -1 1414.86   63.19
   3 -11   1 1425.56   63.29
  -3 -11  -1 1465.25   64.29
   3  11   1 1412.86   62.79
  -3  11  -1 1449.15   62.79
   3  11   1 1458.65   62.59
  -3  11  -1 1389.56   64.79
   3  11   1 1369.56   64.49
   3  11   1 1360.06   64.29
  -3  11  -1 1384.96   64.89
  -3  11  -1 1457.15   66.29
   3  11   1 1509.15   63.39
  -3  11  -1 1429.36   63.69
   3  11   1 1427.46   66.49
  -3  11  -1 1394.86   63.09
  -3  11  -1 1466.65   67.09
   5 -11   1  425.56   26.30
   5 -11   1  453.25   24.30
   5 -11   1  512.45   25.80
   5 -11   1  499.45   26.10
   5 -11   1  460.95   29.60
  -5 -11  -1  430.76   23.80
  -5 -11  -1  447.66   24.60
   5 -11   1  487.75   27.10
  -5 -11  -1  466.05   26.60
   5  11   1  403.46   25.30
   5  11   1  461.15   23.60
  -5  11  -1  450.65   25.00
  -5  11  -1  469.35   25.70
   5  11   1  484.05   28.40
   5  11   1  497.05   23.70
  -5  11  -1  468.35   25.10
   5  11   1  447.26   27.20
  -5  11  -1  464.65   25.30
  -5  11  -1  475.25   28.40
   5  11   1  458.85   23.00
  -5  11  -1  483.75   26.80
   7 -11   1  111.99   17.80
  -7 -11  -1  126.59   15.10
   7 -11   1  111.59   13.10
  -7 -11  -1  110.19    6.20
  -7 -11  -1  102.19   12.50
  -7 -11  -1  120.29   10.50
   7 -11   1  116.09   19.90
   7 -11   1  122.29   12.30
   7 -11   1  119.79   10.60
  -7 -11  -1  110.29   11.20
  -7 -11  -1  132.59    8.10
   7  11   1  142.69   17.40
  -7  11  -1  135.09   16.50
   7  11   1  115.19   12.30
   7  11   1  124.19    9.80
  -7  11  -1  116.99   11.50
   7  11   1   97.19   16.20
  -7  11  -1  122.79   11.90
  -7  11  -1  117.79   12.60
   7  11   1  116.99    8.80
  -7  11  -1  101.69   10.90
   9 -11   1   15.20   11.40
   9 -11   1   21.60   15.80
   9 -11   1    8.30   12.90
  -9 -11  -1   -0.70    5.80
  -9  11  -1   14.40    7.60
  -9  11  -1   18.90   10.80
   9  11   1   -3.90   11.80
   9  11   1   20.40    7.90
  -9  11  -1    9.40    6.10
  11 -11   1  -16.70   11.30
  11 -11   1  -13.50   11.70
 -11 -11  -1   -0.50   11.70
  11  11   1   -8.10   11.70
 -11  11  -1   14.30    8.40
 -11  11  -1   -2.10   10.00
  13 -11   1   22.30   18.20
 -13 -11  -1   19.10   14.00
  13 -11   1    5.20   15.30
 -13  11  -1    2.00   13.70
 -13  11  -1   -6.90   12.40
  13  11   1   17.10   16.50
  15 -11   1   15.30   18.50
  15 -11   1   70.49   22.50
 -15  11  -1   21.10   18.30
  15  11   1   34.70   21.20
 -15  11  -1    6.50   14.70
  17 -11   1   19.70   25.70
  17 -11   1    6.80   20.10
 -17  11  -1  -27.50   16.30
  16 -12  -1   53.89   23.10
  16 -12  -1   -2.00   23.90
 -16  12   1   22.70   19.80
 -16  12   1   48.00   19.30
  16  12  -1   38.30   24.10
  14 -12  -1   -4.70   18.10
  14 -12  -1   16.10   16.50
  14  12  -1   55.59   21.90
 -14  12   1   41.90   18.30
 -14  12   1   21.10   17.10
  12 -12  -1  131.99   26.70
  12 -12  -1  141.99   23.50
 -12 -12   1  112.89   18.20
  12  12  -1  137.59   25.40
 -12  12   1  138.79   21.50
  12  12  -1   97.29   11.20
 -10 -12   1    0.70    6.10
 -10 -12   1    2.40    9.90
  10 -12  -1   -7.00   11.70
  10 -12  -1  -10.70   13.30
  10  12  -1    7.80   13.50
 -10  12   1   10.70   10.50
  10  12  -1    2.90    6.00
 -10  12   1    7.90    8.80
  -8 -12   1   32.10    7.40
   8 -12  -1   37.00   12.70
   8 -12  -1   32.30    7.60
  -8 -12   1   34.30    9.50
   8 -12  -1   42.10   12.10
  -8 -12   1   36.90    8.80
   8 -12  -1   64.69   16.50
   8  12  -1   30.80    7.30
   8  12  -1   38.60   10.70
  -8  12   1   45.10    8.70
  -8  12   1   54.69   13.80
   8  12  -1   53.89   15.20
   8  12  -1   41.70    6.40
  -8  12   1   45.40    8.60
  -8  12   1   32.50    8.70
  -8  12   1   30.40    9.00
   6 -12  -1   15.30    9.60
   6 -12  -1    8.50    7.50
   6 -12  -1    4.30    4.80
   6 -12  -1    0.50    5.50
  -6 -12   1   13.30    4.60
   6 -12  -1   19.00   10.10
  -6 -12   1    9.90    6.00
   6 -12  -1   13.40    5.70
  -6 -12   1   18.20    5.90
  -6 -12   1   14.50    6.50
  -6 -12   1   12.50    5.60
  -6  12   1    7.10    6.30
   6  12  -1   12.20    4.50
  -6  12   1   -0.50    5.50
  -6  12   1   23.80    6.30
   6  12  -1   12.10    4.60
   6  12  -1   12.00    6.00
   6  12  -1   19.80   10.40
  -6  12   1    2.50    7.80
   6  12  -1   18.90    7.50
   4 -12  -1  217.68   15.90
  -4 -12   1  226.48   16.40
  -4 -12   1  231.18   14.80
  -4 -12   1  234.58   15.60
  -4 -12   1  215.08   14.20
  -4 -12   1  206.88   15.00
   4 -12  -1  203.08   15.60
   4 -12  -1  221.88   17.50
   4 -12  -1  237.08   16.60
   4 -12  -1  209.88   16.80
   4  12  -1  228.18   16.90
   4  12  -1  247.18   18.10
   4  12  -1  235.48   15.20
   4  12  -1  211.18   14.10
   4  12  -1  232.58   16.70
  -4  12   1  224.98   15.30
  -4  12   1  191.78   16.70
  -4  12   1  224.38   15.00
  -4  12   1  229.48   16.00
  -4  12   1  210.38   16.70
   4  12  -1  213.18   16.50
  -4  12   1  218.98   16.60
  -4  12   1  207.78   17.80
   2 -12  -1    0.10    5.30
  -2 -12   1    9.70    5.00
  -2 -12   1    6.20    5.30
   2 -12  -1   10.50    9.20
  -2 -12   1   17.20    5.70
  -2 -12   1   11.60    5.50
   2 -12  -1   11.30    5.60
   2 -12  -1    8.10    6.50
  -2 -12   1    2.50    5.60
   2 -12  -1    4.70    6.00
  -2  12   1   11.20    5.60
   2  12  -1    6.00    5.40
   2  12  -1    5.60    6.30
  -2  12   1    8.00    4.80
   2  12  -1   -3.30    4.40
   2  12  -1    4.50    5.00
  -2  12   1    6.30    7.30
   2  12  -1    7.30    4.60
  -2  12   1   13.80    4.20
  -2  12   1   -4.20    5.10
  -2  12   1    5.10    5.30
   2  12  -1   -1.80    6.30
   0 -12  -1  517.65   27.70
   0 -12   1  512.35   27.70
   0 -12   1  551.84   29.40
   0 -12  -1  521.65   27.20
   0 -12  -1  513.75   29.10
   0 -12   1  544.75   25.30
   0 -12   1  543.65   28.10
   0 -12   1  551.04   28.10
   0 -12  -1  532.85   28.40
   0  12   1  515.45   24.20
   0  12  -1  561.64   27.90
   0  12  -1  539.25   28.20
   0  12   1  500.55   28.80
   0  12   1  541.15   28.40
   0  12   1  520.95   28.00
   0  12  -1  573.84   29.30
   0  12   1  544.25   28.80
   0  12  -1  548.55   29.60
   0  12  -1  524.35   29.10
   2 -12   1 1052.89   49.99
  -2 -12  -1 1138.09   50.39
   2 -12   1 1005.40   49.50
   2 -12   1 1011.50   51.19
  -2 -12  -1 1112.89   50.69
   2 -12   1 1049.00   53.09
  -2 -12  -1 1087.39   48.40
   2 -12   1 1068.59   48.40
   2  12   1 1096.19   49.70
  -2  12  -1 1075.49   49.90
   2  12   1 1084.69   51.19
   2  12   1 1114.99   49.70
  -2  12  -1 1067.39   49.90
  -2  12  -1 1083.09   50.69
  -2  12  -1 1112.09   48.80
  -2  12  -1 1089.29   51.39
   2  12   1 1107.69   50.99
  -2  12  -1 1059.79   48.60
  -2  12  -1 1133.39   52.59
   2  12   1 1110.49   49.50
   4 -12   1  723.23   38.20
   4 -12   1  818.92   39.20
  -4 -12  -1  796.32   40.00
  -4 -12  -1  767.12   39.10
  -4 -12  -1  770.72   35.60
  -4 -12  -1  825.22   38.60
   4 -12   1  792.42   38.40
   4 -12   1  808.02   40.70
   4 -12   1  851.31   43.30
   4 -12   1  753.42   39.90
  -4  12  -1  854.01   42.00
   4  12   1  806.02   40.20
   4  12   1  781.32   40.00
   4  12   1  809.32   37.80
  -4  12  -1  735.63   38.10
   4  12   1  816.12   38.00
   4  12   1  799.72   42.00
  -4  12  -1  786.42   41.00
  -4  12  -1  738.83   39.50
   4  12   1  792.52   37.60
  -4  12  -1  756.12   39.70
  -4  12  -1  830.72   39.20
  -4  12  -1  813.52   38.30
  -6 -12  -1  413.36   22.30
   6 -12   1  293.27   28.70
   6 -12   1  401.66   28.20
   6 -12   1  422.36   28.60
  -6 -12  -1  452.45   23.70
   6 -12   1  418.86   24.70
   6 -12   1  436.16   23.90
  -6 -12  -1  423.36   25.60
  -6  12  -1  394.16   22.70
   6  12   1  390.76   21.50
   6  12   1  411.26   27.60
   6  12   1  410.66   26.00
  -6  12  -1  469.45   28.20
  -6  12  -1  385.56   23.60
  -6  12  -1  397.96   24.80
   6  12   1  422.96   21.70
   6  12   1  405.06   24.20
  -6  12  -1  388.46   23.40
   8 -12   1  688.03   36.90
   8 -12   1  616.94   40.40
  -8 -12  -1  668.53   33.30
  -8 -12  -1  531.95   33.40
   8 -12   1  662.53   33.20
  -8 -12  -1  702.83   37.00
  -8 -12  -1  622.84   32.00
   8 -12   1  542.75   41.50
  -8  12  -1  698.03   34.70
  -8  12  -1  663.23   37.90
   8  12   1  694.33   34.30
   8  12   1  569.14   39.70
  -8  12  -1  599.34   35.20
   8  12   1  684.13   39.90
  10 -12   1  254.47   34.70
  10 -12   1  251.07   23.10
  10 -12   1  249.58   30.20
 -10 -12  -1  224.28   23.30
 -10 -12  -1  236.68   18.10
 -10  12  -1  282.07   19.80
  10  12   1  256.17   26.70
  10  12   1  242.98   18.70
 -10  12  -1  265.67   25.60
 -12 -12  -1  134.39   20.40
  12 -12   1  121.29   29.50
  12 -12   1  122.49   21.00
 -12  12  -1  122.99   21.10
  12  12   1  103.69   13.00
 -12  12  -1  113.29   15.50
  12  12   1  119.89   23.60
  14 -12   1   90.79   25.40
  14 -12   1  124.19   25.10
  14  12   1  142.99   26.30
 -14  12  -1  149.29   24.90
 -14  12  -1   78.39   18.60
  16 -12   1   16.20   19.80
  16 -12   1   22.70   22.90
 -16  12  -1   29.80   21.00
  16  12   1   42.70   25.50
  15 -13  -1   -2.50   20.30
  15 -13  -1   26.00   14.60
 -15  13   1   16.60   17.20
  15  13  -1    7.40   19.60
 -15  13   1    9.00   15.80
  13 -13  -1  130.89   26.20
  13 -13  -1  169.18   24.60
 -13  13   1  147.99   30.20
  13  13  -1  136.69   25.00
 -11 -13   1  189.88   20.80
  11 -13  -1  182.98   29.30
  11 -13  -1  208.08   25.50
 -11  13   1  190.08   18.90
 -11  13   1  183.58   23.70
  11  13  -1  176.98   16.30
  11  13  -1  164.38   26.10
   9 -13  -1  283.27   22.00
  -9 -13   1  226.28   20.70
   9 -13  -1  299.97   27.30
  -9 -13   1  268.47   18.50
   9 -13  -1  278.97   27.50
  -9  13   1  259.67   19.50
   9  13  -1  234.48   19.20
  -9  13   1  287.07   25.20
   9  13  -1  294.37   27.00
  -7 -13   1  833.12   41.70
  -7 -13   1  756.22   39.80
  -7 -13   1  721.43   43.00
   7 -13  -1  979.00   52.79
  -7 -13   1  764.32   39.40
   7 -13  -1  832.72   43.60
   7 -13  -1  891.41   49.00
   7 -13  -1  868.61   48.10
   7 -13  -1  855.21   40.40
  -7 -13   1  844.22   40.70
   7  13  -1  835.32   45.70
  -7  13   1  887.61   41.90
  -7  13   1  884.91   43.10
   7  13  -1  834.92   41.50
   7  13  -1  728.23   43.00
   7  13  -1  815.12   37.40
   7  13  -1  843.82   36.90
  -7  13   1  888.21   45.50
   5 -13  -1  638.04   31.50
  -5 -13   1  647.74   32.10
  -5 -13   1  644.64   31.70
   5 -13  -1  689.33   32.80
   5 -13  -1  678.43   34.50
   5 -13  -1  628.44   33.40
   5 -13  -1  653.63   41.30
  -5 -13   1  570.94   30.20
  -5 -13   1  603.84   32.10
   5  13  -1  609.14   38.50
  -5  13   1  638.94   33.10
  -5  13   1  613.24   32.00
   5  13  -1  580.74   32.40
   5  13  -1  604.34   30.40
   5  13  -1  568.44   32.90
  -5  13   1  664.03   34.40
   5  13  -1  618.24   33.10
   5  13  -1  644.74   31.00
  -5  13   1  621.14   32.20
  -5  13   1  659.93   32.90
  -5  13   1  638.44   35.70
   3 -13  -1 1176.48   52.89
  -3 -13   1 1125.99   51.79
  -3 -13   1 1090.09   53.79
   3 -13  -1 1119.79   52.29
   3 -13  -1 1185.08   53.39
   3 -13  -1 1215.08   54.99
  -3 -13   1 1094.49   52.19
  -3 -13   1 1161.88   52.69
  -3 -13   1  999.50   51.39
   3 -13  -1 1148.59   54.39
  -3  13   1 1151.58   54.19
  -3  13   1 1186.88   53.49
  -3  13   1 1234.38   54.99
  -3  13   1 1168.88   51.59
   3  13  -1 1114.69   51.79
   3  13  -1 1082.59   53.59
  -3  13   1 1143.29   52.79
   3  13  -1 1079.09   52.69
  -3  13   1 1180.58   55.49
   3  13  -1 1167.28   52.39
   3  13  -1 1121.99   55.69
   3  13  -1 1160.48   54.09
   1 -13  -1  224.18   15.60
   1 -13  -1  206.28   15.60
  -1 -13   1  216.58   15.20
  -1 -13   1  223.38   15.30
   1 -13  -1  215.28   16.70
  -1 -13   1  238.08   17.10
   1 -13  -1  224.58   17.00
  -1 -13   1  209.68   12.60
  -1 -13   1  211.38   14.50
   1 -13  -1  218.38   14.30
  -1 -13   1  230.78   15.30
   1 -13  -1  201.48   14.40
   1  13  -1  202.08   14.20
  -1  13   1  207.88   12.50
   1  13  -1  247.88   15.60
  -1  13   1  198.98   16.30
  -1  13   1  206.18   15.30
  -1  13   1  215.08   15.20
   1  13  -1  215.48   15.40
  -1  13   1  226.98   16.30
   1  13  -1  200.98   15.90
   1  13  -1  248.78   17.10
   1  13  -1  233.48   17.20
  -1  13   1  207.68   15.90
   1 -13   1   -2.00    6.70
  -1 -13  -1   10.80    4.90
   1 -13   1    9.50    5.00
   1 -13   1    3.60    6.10
   1 -13   1    6.90    5.00
  -1 -13  -1    4.50    6.00
   1 -13   1    5.50    4.00
  -1 -13  -1    6.50    5.50
  -1 -13  -1    4.10    5.00
  -1 -13  -1   11.10    6.50
  -1  13  -1   -3.70    4.00
   1  13   1    6.90    2.40
  -1  13  -1    5.10    6.50
   1  13   1    1.10    5.20
   1  13   1   10.00    5.60
   1  13   1    6.00    6.10
   1  13   1  -10.20    5.00
  -1  13  -1   -5.50    5.50
  -1  13  -1    7.60    5.50
  -1  13  -1    7.30    4.70
   1  13   1    4.40    5.70
  -1  13  -1   -5.70    4.70
  -3 -13  -1   64.09   10.10
   3 -13   1   63.69   12.00
   3 -13   1   72.79    9.90
  -3 -13  -1   84.49    8.50
  -3 -13  -1   74.19   10.70
  -3 -13  -1   71.69    9.70
   3 -13   1   73.39   10.20
   3 -13   1   83.89   11.30
  -3  13  -1   99.19   12.10
  -3  13  -1  105.09   11.40
  -3  13  -1  102.49   10.90
  -3  13  -1   82.89   11.10
   3  13   1   59.39   10.60
   3  13   1   87.49   10.80
  -3  13  -1   96.39   11.10
   3  13   1   69.69   12.30
  -3  13  -1   99.69   12.10
   3  13   1   64.29    9.60
  -3  13  -1   85.59   14.30
   5 -13   1   47.60    9.50
  -5 -13  -1   37.70    5.60
   5 -13   1   39.90    8.90
  -5 -13  -1   46.60    9.50
   5 -13   1   37.50   13.50
   5 -13   1   39.30    8.60
  -5 -13  -1   30.40    7.30
   5 -13   1   32.80    7.90
  -5 -13  -1   43.80    8.70
   5  13   1   35.60    6.90
  -5  13  -1   33.80    8.00
   5  13   1   31.40    9.90
   5  13   1   26.50    6.90
  -5  13  -1   30.80   10.30
   5  13   1   39.20    8.40
   5  13   1   41.20    7.40
  -5  13  -1   29.80    8.10
  -5  13  -1   22.40    7.60
   5  13   1   45.40    9.40
  -5  13  -1   36.50    8.20
  -5  13  -1   32.90    8.30
  -7 -13  -1   30.00    8.30
   7 -13   1   26.00    7.80
  -7 -13  -1   13.10    8.00
   7 -13   1   12.50    9.00
   7 -13   1   32.90   12.50
   7 -13   1   17.40    7.00
  -7 -13  -1   16.00    6.30
  -7 -13  -1    2.70    7.20
   7 -13   1   -1.60   14.50
   7  13   1   14.10    5.70
  -7  13  -1   26.20   13.10
   7  13   1   14.00    8.10
   7  13   1   18.10    8.30
  -7  13  -1   17.80    7.50
  -7  13  -1   22.90   10.40
   7  13   1   14.20   10.90
  -9 -13  -1   26.80   11.10
  -9 -13  -1   27.60    8.80
   9 -13   1   48.70   16.40
   9 -13   1   25.80   17.20
   9 -13   1   24.90   12.10
   9  13   1   11.70    8.00
  -9  13  -1   19.80    8.50
  -9  13  -1   27.60   11.00
   9  13   1   39.10   16.00
 -11 -13  -1   37.80   15.90
  11 -13   1   24.20   18.20
  11 -13   1   50.79   23.70
  11 -13   1   62.49   16.70
  11  13   1   84.29   20.20
  11  13   1   33.80    9.50
 -11  13  -1   60.19   16.50
 -11  13  -1   38.10   11.90
  13 -13   1   15.70   19.50
 -13 -13  -1   26.40   15.30
  13 -13   1   99.79   21.00
  13  13   1   75.49   21.90
  15 -13   1   38.90   21.10
  15 -13   1   27.80   21.40
  15  13   1   23.30   24.70
 -15  13  -1   20.70   19.00
 -15  13  -1    4.60   19.00
  16 -14  -1    6.10   26.30
 -16  14   1   67.49   25.20
  16  14  -1    1.70   21.60
 -16  14   1   -5.50   19.00
  14 -14  -1  -10.90   17.10
  14 -14  -1    3.90   19.50
 -14  14   1   46.60   20.80
  14  14  -1    3.40   19.70
  12 -14  -1   60.39   20.70
  12 -14  -1   79.39   18.40
  12  14  -1   67.59   26.20
 -12  14   1   57.59   15.30
 -12  14   1   35.70   16.50
  10 -14  -1   96.39   21.60
  10 -14  -1   59.09   19.40
 -10 -14   1   71.59   13.60
  10 -14  -1   92.59   18.00
 -10 -14   1   74.19   14.00
  10  14  -1   86.59   20.30
 -10  14   1   81.29   13.60
 -10  14   1   75.19   16.80
  10  14  -1   80.29   11.20
  -8 -14   1  479.15   28.00
   8 -14  -1  546.65   37.70
  -8 -14   1  552.04   31.10
   8 -14  -1  544.55   28.80
   8 -14  -1  537.15   33.10
  -8 -14   1  525.95   28.80
   8 -14  -1  520.25   38.20
  -8  14   1  497.05   29.50
   8  14  -1  523.05   35.80
  -8  14   1  509.65   33.80
   8  14  -1  476.85   29.30
  -6 -14   1  415.46   24.10
   6 -14  -1  396.76   34.20
   6 -14  -1  406.66   25.50
  -6 -14   1  345.47   21.90
  -6 -14   1  366.26   20.90
  -6 -14   1  432.86   23.10
  -6 -14   1  394.16   23.80
   6 -14  -1  365.26   29.30
   6 -14  -1  320.47   29.30
   6 -14  -1  398.36   23.30
   6 -14  -1  421.36   24.20
   6  14  -1  413.36   23.80
   6  14  -1  427.86   22.10
   6  14  -1  370.66   21.40
  -6  14   1  452.15   25.10
   6  14  -1  406.46   24.60
  -6  14   1  400.66   25.50
   6  14  -1  411.96   18.50
   6  14  -1  392.86   25.80
   6  14  -1  450.95   28.30
  -6  14   1  403.76   27.50
  -4 -14   1  572.04   29.90
  -4 -14   1  573.34   28.40
   4 -14  -1  549.45   31.40
  -4 -14   1  565.54   29.70
   4 -14  -1  566.74   30.10
   4 -14  -1  566.84   29.50
  -4 -14   1  604.84   33.30
  -4 -14   1  538.55   29.00
   4 -14  -1  571.54   30.40
   4  14  -1  540.15   30.70
  -4  14   1  536.95   28.80
   4  14  -1  586.34   29.20
  -4  14   1  490.75   29.60
  -4  14   1  555.64   31.30
   4  14  -1  535.25   30.40
  -4  14   1  581.34   30.30
  -2 -14   1  706.53   35.10
   2 -14  -1  681.63   36.50
   2 -14  -1  665.23   34.70
   2 -14  -1  632.14   35.60
   2 -14  -1  732.23   35.80
  -2 -14   1  756.12   37.70
  -2 -14   1  745.83   35.90
  -2 -14   1  674.23   34.50
   2 -14  -1  707.13   34.70
  -2 -14   1  663.23   34.50
   2 -14  -1  678.33   36.90
   2  14  -1  704.53   36.50
   2  14  -1  688.03   34.40
   2  14  -1  706.13   35.20
  -2  14   1  730.23   33.10
  -2  14   1  694.33   36.70
   2  14  -1  667.73   36.40
  -2  14   1  657.63   34.80
   2  14  -1  712.53   37.90
  -2  14   1  721.23   35.70
  -2  14   1  691.23   36.30
  -2  14   1  749.23   37.50
   2  14  -1  695.03   35.50
   0 -14   1  848.52   41.10
   0 -14  -1  905.71   40.90
   0 -14   1  825.52   37.70
   0 -14  -1  795.92   39.90
   0 -14   1  826.92   42.60
   0 -14  -1  854.11   41.60
   0 -14  -1  857.81   42.70
   0 -14   1  829.72   43.10
   0 -14   1  856.91   41.20
   0 -14  -1  847.02   41.10
   0 -14  -1  826.62   39.30
   0 -14   1  774.12   39.90
   0  14   1  804.42   41.30
   0  14   1  840.82   41.90
   0  14  -1  832.02   42.60
   0  14   1  799.42   36.40
   0  14   1  823.72   42.30
   0  14  -1  776.42   40.10
   0  14   1  808.12   40.10
   0  14   1  826.22   40.70
   0  14  -1  849.52   37.40
   0  14  -1  830.32   42.10
   0  14  -1  845.02   41.00
  -2 -14  -1  289.77   20.70
   2 -14   1  376.76   23.10
  -2 -14  -1  355.96   22.20
   2 -14   1  379.16   20.20
  -2 -14  -1  370.46   22.50
   2 -14   1  346.87   23.50
   2 -14   1  357.16   21.40
   2 -14   1  441.26   23.70
  -2 -14  -1  346.07   20.20
   2  14   1  333.17   21.00
  -2  14  -1  385.56   23.50
   2  14   1  349.17   23.00
  -2  14  -1  386.56   22.20
  -2  14  -1  376.96   22.70
   2  14   1  355.16   21.70
  -2  14  -1  379.76   24.30
   2  14   1  339.47   22.50
  -2  14  -1  362.46   21.50
  -2  14  -1  378.66   20.40
   2  14   1  375.46   15.50
   2  14   1  371.96   22.20
   4 -14   1  536.95   31.10
  -4 -14  -1  501.15   28.20
   4 -14   1  579.54   30.50
  -4 -14  -1  540.95   30.10
   4 -14   1  533.35   29.00
  -4 -14  -1  556.34   29.50
   4 -14   1  541.95   28.90
  -4 -14  -1  530.15   26.60
  -4  14  -1  560.74   29.00
   4  14   1  542.45   28.60
  -4  14  -1  527.45   28.70
  -4  14  -1  549.65   31.00
   4  14   1  565.54   28.90
   4  14   1  516.15   30.80
  -4  14  -1  599.74   36.20
   4  14   1  557.44   28.30
   4  14   1  543.05   30.70
   4  14   1  523.25   36.20
  -4  14  -1  574.24   30.40
  -6 -14  -1  464.85   26.20
   6 -14   1  479.85   28.70
  -6 -14  -1  456.05   25.30
   6 -14   1  501.05   28.00
   6 -14   1  496.05   32.50
  -6 -14  -1  470.65   28.30
   6 -14   1  506.45   27.80
   6 -14   1  447.16   25.60
  -6 -14  -1  412.06   21.50
   6  14   1  419.06   26.90
   6  14   1  436.36   24.30
   6  14   1  405.86   23.50
   6  14   1  490.05   24.70
  -6  14  -1  447.46   26.20
   6  14   1  482.55   31.30
  -6  14  -1  505.55   28.90
   6  14   1  423.36   28.60
  -6  14  -1  441.06   29.50
   8 -14   1  122.39   20.80
  -8 -14  -1  124.49   17.60
   8 -14   1  121.09   17.40
   8 -14   1  117.99   24.00
   8 -14   1  126.49   14.90
  -8 -14  -1  108.69   15.80
   8  14   1  121.99   19.60
  -8  14  -1  142.59   19.70
   8  14   1   94.79   13.70
  -8  14  -1  154.18   16.60
  10 -14   1  175.08   22.00
  10 -14   1  260.67   33.30
 -10 -14  -1  147.59   20.10
  10 -14   1  194.48   28.30
 -10 -14  -1  189.18   17.20
  10  14   1  145.09   16.40
  10  14   1  166.58   25.40
 -10  14  -1  178.78   17.80
 -10  14  -1  242.48   27.30
  12 -14   1   53.89   19.50
  12 -14   1   74.69   19.80
 -12 -14  -1   65.59   16.50
 -12  14  -1   69.29   13.80
  12  14   1   98.09   26.10
 -12  14  -1  124.89   22.10
  14 -14   1  -15.50   15.80
  14 -14   1   28.10   19.40
  14  14   1   35.90   20.70
 -14  14  -1   25.90   17.40
 -14  14  -1   10.60   19.10
  16 -14   1   37.40   37.40
 -16  14  -1   37.10   20.60
 -16  14  -1   26.80   20.50
  16  14   1   12.80   28.00
  15 -15  -1   25.90   20.20
  15 -15  -1  -10.20   20.90
 -15  15   1   52.59   22.40
  15  15  -1   43.30   23.00
  13 -15  -1   52.69   18.40
  13 -15  -1   37.20   21.40
  13  15  -1   -2.00   16.80
 -13  15   1   15.80   15.70
  11 -15  -1   -5.60   10.30
  11  15  -1    3.70   16.90
  11  15  -1    0.10    7.40
 -11  15   1    5.30   12.30
 -11  15   1   -1.80    9.80
  -9 -15   1   -0.20    6.90
   9 -15  -1    1.50   13.40
   9 -15  -1   -1.60   13.60
   9 -15  -1    8.70   11.10
   9  15  -1   14.60   14.20
  -9  15   1    6.00    8.30
  -9  15   1   11.10   12.10
   9  15  -1    0.40    7.30
   7 -15  -1   73.69   14.20
   7 -15  -1   51.49   16.20
   7 -15  -1   41.20   15.40
   7 -15  -1   46.10   13.60
  -7 -15   1   56.69   11.10
   7 -15  -1   61.79   11.20
   7  15  -1   59.99   15.80
  -7  15   1   79.19   16.30
   7  15  -1   51.89    8.20
   7  15  -1   48.40   10.10
  -7  15   1   50.19   11.10
  -5 -15   1  120.79   13.00
   5 -15  -1  108.29   12.40
   5 -15  -1  126.49   14.50
   5 -15  -1  120.09   18.50
  -5 -15   1   93.59    9.70
   5 -15  -1  123.39   14.80
  -5 -15   1  124.09   12.20
   5 -15  -1   98.79   13.50
   5  15  -1  114.89   13.00
  -5  15   1  125.19   17.10
  -5  15   1  114.89   14.30
   5  15  -1   91.29   13.10
  -5  15   1   99.69   12.50
   5  15  -1  128.39   16.80
   5  15  -1  115.09   14.30
  -5  15   1  127.69   15.90
   5  15  -1   96.99   13.90
   5  15  -1  119.39   11.80
  -3 -15   1  387.26   24.70
  -3 -15   1  401.66   22.80
   3 -15  -1  355.26   24.50
  -3 -15   1  332.27   20.90
  -3 -15   1  335.17   22.00
   3 -15  -1  379.76   23.00
   3 -15  -1  384.66   22.60
   3  15  -1  372.86   23.60
  -3  15   1  381.46   24.40
   3  15  -1  373.96   28.30
   3  15  -1  398.86   24.00
  -3  15   1  338.17   24.70
  -3  15   1  386.56   34.40
   3  15  -1  389.36   22.50
   3  15  -1  347.77   21.30
  -3  15   1  342.77   20.20
  -1 -15   1  752.12   40.10
   1 -15  -1  726.33   39.90
   1 -15  -1  785.62   37.00
  -1 -15   1  757.42   38.70
   1 -15  -1  808.22   39.20
  -1 -15   1  764.72   38.20
   1 -15  -1  735.23   38.10
   1 -15  -1  795.22   39.90
  -1 -15   1  741.73   35.00
  -1 -15   1  775.02   38.50
   1  15  -1  765.72   40.40
   1  15  -1  747.13   34.00
  -1  15   1  689.33   38.60
   1  15  -1  793.42   38.80
   1  15  -1  832.92   40.60
  -1  15   1  829.42   40.30
  -1  15   1  812.62   40.50
  -1  15   1  756.92   38.40
   1  15  -1  719.23   37.40
   1  15  -1  710.63   37.80
   1  15  -1  732.03   39.70
  -1  15   1  753.42   34.90
  -1 -15  -1  121.69   13.40
  -1 -15  -1  121.59   12.80
   1 -15   1  106.79   13.70
   1 -15   1  111.19   13.20
  -1 -15  -1  113.39   13.50
  -1 -15  -1   98.19   13.10
   1 -15   1  111.79    9.80
   1 -15   1  110.69   13.70
  -1  15  -1   96.39   12.40
  -1  15  -1  108.29   13.40
   1  15   1  101.49   11.50
  -1  15  -1  111.29    9.80
   1  15   1   91.09   12.40
  -1  15  -1  113.29   14.60
   1  15   1  131.09   14.20
   1  15   1   96.89   12.60
   1  15   1  128.59   12.60
  -1  15  -1  102.59   12.70
   3 -15   1  304.67   22.60
   3 -15   1  307.67   19.10
   3 -15   1  310.87   21.40
  -3 -15  -1  321.07   21.10
  -3 -15  -1  285.57   17.70
  -3 -15  -1  317.27   21.00
   3  15   1  343.37   22.40
  -3  15  -1  271.37   21.10
   3  15   1  325.77   19.50
  -3  15  -1  308.07   20.60
   3  15   1  324.17   20.00
   3  15   1  324.67   20.00
   3  15   1  308.37   26.10
   3  15   1  283.17   20.80
   5 -15   1  169.78   16.20
  -5 -15  -1  141.89   10.80
   5 -15   1  140.19   19.80
   5 -15   1  142.79   16.90
  -5 -15  -1  148.29   14.50
   5 -15   1  162.78   14.20
  -5  15  -1  158.08   16.20
   5  15   1  154.68   16.70
  -5  15  -1  146.19   14.10
   5  15   1  173.78   20.90
   5  15   1  138.39   12.90
   5  15   1  154.78   13.60
   5  15   1  151.08   17.20
   5  15   1  153.78   13.50
  -5  15  -1  127.69   15.30
  -5  15  -1  167.88   19.90
   7 -15   1   97.19   13.10
   7 -15   1  101.29   15.40
   7 -15   1   98.99   18.80
  -7 -15  -1   81.09   14.20
   7 -15   1   99.39   14.00
  -7 -15  -1  115.29   14.10
  -7 -15  -1  101.69   13.90
   7 -15   1   94.09   22.60
   7  15   1   83.39   18.20
   7  15   1   93.39   13.50
   7  15   1  112.09   11.40
  -7  15  -1  116.49   17.70
  -7  15  -1  109.89   14.40
   9 -15   1  187.98   25.80
   9 -15   1  163.18   29.20
   9 -15   1  191.98   22.10
  -9 -15  -1  155.48   18.90
  -9 -15  -1  155.48   16.80
   9  15   1  140.69   17.10
  -9  15  -1  221.88   25.10
   9  15   1  198.78   26.10
  -9  15  -1  202.48   19.60
 -11 -15  -1    8.20   13.40
  11 -15   1   -7.40   14.90
  11 -15   1   -8.20   12.60
  11  15   1   -1.00    9.50
  11  15   1  -15.00   14.60
 -11  15  -1    2.50   10.10
 -11  15  -1   21.20   13.70
  13 -15   1    8.00   18.70
  13 -15   1   18.00   17.00
 -13  15  -1   -2.60   17.20
  13  15   1    4.00   19.20
  15 -15   1   17.90   21.70
  15 -15   1   21.00   23.50
 -15  15  -1    3.00   17.00
 -15  15  -1   12.70   23.20
  15  15   1   25.70   22.70
  14 -16  -1   17.70   20.60
  14 -16  -1   21.50   19.80
 -14  16   1   40.50   23.00
  14  16  -1   17.10   22.50
  12 -16  -1   78.29   20.50
  12 -16  -1  114.09   26.20
  12  16  -1   92.19   22.10
 -12  16   1   92.99   15.10
 -12  16   1  128.89   23.30
  10 -16  -1  120.99   23.50
 -10 -16   1  155.78   16.40
  10 -16  -1  158.98   22.70
 -10 -16   1   95.29   16.10
  10 -16  -1  120.99   23.10
 -10  16   1  148.69   23.30
  10  16  -1  149.09   23.40
  10  16  -1  101.89   14.60
 -10  16   1  144.69   17.90
   8 -16  -1   53.29   17.40
   8 -16  -1   57.59   11.40
   8 -16  -1   57.69   14.40
  -8 -16   1   41.20   11.00
   8 -16  -1   45.80   16.40
  -8 -16   1   53.49   10.90
   8  16  -1   62.89   11.20
  -8  16   1   47.10   11.10
   8  16  -1   39.20   13.00
  -8  16   1   49.90   14.90
   6 -16  -1  120.99   16.10
  -6 -16   1   84.09   12.50
  -6 -16   1   90.69   13.30
   6 -16  -1  161.48   16.10
   6 -16  -1  120.49   20.20
   6  16  -1   93.79   11.20
   6  16  -1  110.49   14.60
   6  16  -1  121.99   18.70
   6  16  -1  116.59   14.80
  -6  16   1  140.49   18.40
   6  16  -1  104.79   14.80
  -6  16   1  156.58   15.90
   4 -16  -1  201.88   26.90
   4 -16  -1  159.78   14.40
   4 -16  -1  184.58   22.40
  -4 -16   1  161.88   16.50
  -4 -16   1  132.09   12.80
  -4 -16   1  171.98   14.50
  -4 -16   1  178.98   17.30
   4  16  -1  163.18    8.40
  -4  16   1  168.78   15.40
   4  16  -1  144.99   15.30
  -4  16   1  148.69   13.10
   4  16  -1  157.98   15.70
  -4  16   1  183.38   18.70
   4  16  -1  164.18   14.80
   4  16  -1  148.79   16.70
   4  16  -1  156.48   19.30
  -4  16   1  162.08   15.60
   4  16  -1  150.48   13.40
   2 -16  -1   39.70    9.60
   2 -16  -1   28.90    9.60
   2 -16  -1   46.30    8.70
  -2 -16   1   27.20    9.00
  -2 -16   1   44.40    9.30
  -2 -16   1   21.00    7.10
   2 -16  -1   39.90    9.30
  -2 -16   1   24.60    8.30
  -2  16   1   38.10    9.40
   2  16  -1   41.90    5.30
  -2  16   1   32.30   10.30
   2  16  -1   32.60    8.90
  -2  16   1   44.60    9.70
  -2  16   1   30.20    6.40
   2  16  -1   47.30   10.80
   2  16  -1   36.50    8.70
   2  16  -1   22.30    7.30
   2  16  -1   44.30   11.60
   0 -16  -1   17.70    7.70
   0 -16  -1   12.50    7.20
   0 -16   1   16.90    8.60
   0 -16  -1   29.00    9.10
   0 -16   1   25.40    6.30
   0 -16   1   12.10    7.10
   0 -16   1   21.40    8.80
   0 -16   1   16.70    7.20
   0 -16  -1   18.50    6.50
   0 -16  -1   -2.80    6.20
   0  16  -1   14.80    7.70
   0  16  -1   18.00    7.90
   0  16  -1   21.10    9.90
   0  16   1   23.30    8.00
   0  16   1   22.60    9.40
   0  16   1   29.00    5.30
   0  16  -1   32.90    6.20
   0  16   1   15.20    8.40
   0  16  -1   26.30    9.30
   0  16   1   15.90    7.20
   0  16  -1   30.20    9.50
  -2 -16  -1   -2.60    6.10
   2 -16   1    5.30    7.00
   2 -16   1   13.00    6.00
  -2 -16  -1    8.70    6.10
   2 -16   1   11.30    8.40
  -2 -16  -1    7.10    7.80
   2  16   1    9.10    6.40
  -2  16  -1   -0.80    5.70
   2  16   1    4.10    2.00
  -2  16  -1    3.80    6.30
   2  16   1    5.80    7.10
   2  16   1    3.20    7.30
   2  16   1    0.70    5.60
  -2  16  -1   17.30    6.20
  -4 -16  -1   17.90    5.70
  -4 -16  -1   16.50    7.90
   4 -16   1   12.60    7.40
  -4 -16  -1   23.60    8.70
   4 -16   1    6.90    6.90
   4 -16   1   17.40    9.60
  -4  16  -1   16.60    8.80
   4  16   1   19.10    7.90
   4  16   1    9.40    6.50
   4  16   1   13.50    8.10
   4  16   1   19.00   10.90
  -4  16  -1   17.20    9.60
   4  16   1   14.00    7.60
  -4  16  -1   20.60    7.50
  -4  16  -1   20.20    8.10
   4  16   1   11.00    7.10
  -4  16  -1   11.60    7.10
  -6 -16  -1   88.39   14.70
  -6 -16  -1   99.39   13.70
   6 -16   1  101.09   18.40
   6 -16   1  116.69   15.50
   6 -16   1  100.49   15.70
   6  16   1   76.49   10.50
  -6  16  -1   74.29   12.10
  -6  16  -1  104.99   17.60
   6  16   1  106.49   14.40
   6  16   1   79.19   17.50
   8 -16   1   70.09   18.30
   8 -16   1   67.99   11.90
   8 -16   1   46.50   19.40
  -8 -16  -1   65.49   12.10
   8 -16   1   32.10   12.90
  -8 -16  -1   52.59   12.70
  -8  16  -1   40.30   11.40
   8  16   1   48.30   11.40
  -8  16  -1   79.09   16.40
   8  16   1   50.29   17.20
  10 -16   1  109.39   22.50
  10 -16   1   90.89   18.00
  10 -16   1   95.49   23.10
 -10 -16  -1  110.69   15.30
 -10 -16  -1   72.29   16.50
 -10  16  -1   75.19   17.20
  10  16   1   71.59   18.80
  10  16   1   92.39   14.20
 -10  16  -1   82.79   15.00
 -12 -16  -1   24.70   19.50
  12 -16   1   18.60   22.80
  12 -16   1   29.90   21.10
  12 -16   1    9.60   15.50
 -12  16  -1   21.90   17.40
  12  16   1   39.00   20.00
 -12  16  -1   20.90   12.50
  14 -16   1  -16.30   19.00
  14 -16   1   13.60   22.20
  14  16   1   33.30   22.10
 -14  16  -1   45.70   21.00
  15 -17  -1   55.79   27.10
  15 -17  -1   90.49   26.50
  15  17  -1   38.80   25.70
 -15  17   1   32.20   24.90
  13 -17  -1    0.80   20.50
  13 -17  -1   42.50   21.30
  13  17  -1   17.10   18.10
 -13  17   1   12.50   17.60
  11 -17  -1   96.59   22.90
  11 -17  -1   88.19   21.30
 -11  17   1  111.89   16.80
  11  17  -1  118.49   25.40
 -11  17   1  123.49   23.10
   9 -17  -1  435.36   36.10
  -9 -17   1  324.17   25.10
   9 -17  -1  332.57   38.00
  -9 -17   1  326.87   25.00
   9 -17  -1  334.07   28.30
   9  17  -1  327.37   25.50
  -9  17   1  360.16   26.10
  -9  17   1  328.47   29.20
   9  17  -1  368.36   33.30
   7 -17  -1  205.78   20.40
   7 -17  -1  237.08   28.90
   7 -17  -1  226.88   27.30
  -7 -17   1  232.28   19.00
  -7 -17   1  196.78   18.50
   7 -17  -1  204.18   30.20
  -7  17   1  208.98   24.20
   7  17  -1  193.98   24.50
  -7  17   1  203.58   19.50
   7  17  -1  207.98   19.60
  -5 -17   1  274.27   20.30
   5 -17  -1  295.07   21.60
  -5 -17   1  295.17   20.50
   5 -17  -1  279.07   20.50
   5 -17  -1  284.27   29.10
  -5  17   1  267.57   23.00
   5  17  -1  288.37   21.10
   5  17  -1  292.37   24.70
   5  17  -1  229.28   20.80
   5  17  -1  219.28   20.30
   5  17  -1  250.97   19.00
   5  17  -1  221.68   17.90
  -5  17   1  256.07   20.90
  -3 -17   1  169.78   15.70
  -3 -17   1  183.38   17.60
  -3 -17   1  162.98   14.00
   3 -17  -1  162.48   14.40
  -3 -17   1  190.38   16.10
   3 -17  -1  167.38   17.80
   3 -17  -1  185.38   17.30
  -3  17   1  162.78   16.00
   3  17  -1  160.08   16.60
   3  17  -1  175.28   16.70
   3  17  -1  167.98   17.60
   3  17  -1  178.08   16.30
  -3  17   1  205.98   21.90
  -3  17   1  159.68   13.40
  -3  17   1  162.18   15.50
   3  17  -1  173.28   20.60
  -1 -17   1  254.67   18.70
  -1 -17   1  313.37   22.80
   1 -17  -1  294.77   20.60
   1 -17  -1  312.77   22.70
   1 -17  -1  312.77   22.70
  -1 -17   1  279.47   20.60
  -1 -17   1  279.07   16.70
  -1 -17   1  312.27   21.70
   1 -17  -1  314.17   19.20
  -1  17   1  276.57   16.30
   1  17  -1  288.17   22.10
  -1  17   1  302.57   22.00
   1  17  -1  266.87   19.80
  -1  17   1  277.07   21.20
   1  17  -1  272.67   20.70
  -1  17   1  268.47   20.40
   1  17  -1  299.37   22.00
   1  17  -1  287.67   15.60
   1 -17   1  237.38   15.50
  -1 -17  -1  270.87   21.30
   1 -17   1  248.78   21.40
   1 -17   1  250.07   19.40
  -1 -17  -1  253.37   17.50
  -1 -17  -1  269.67   19.00
   1  17   1  251.67   21.00
   1  17   1  246.58   19.40
  -1  17  -1  253.17   15.60
   1  17   1  212.78   18.10
  -1  17  -1  220.88   19.80
  -1  17  -1  232.38   18.70
   1  17   1  243.28   13.00
   3 -17   1  100.19   14.80
  -3 -17  -1  129.29   15.30
   3 -17   1  112.69   12.60
   3 -17   1  106.99   14.40
  -3 -17  -1  129.69   13.00
  -3  17  -1  131.89   13.50
  -3  17  -1  135.19   18.80
   3  17   1  109.19   14.80
   3  17   1  118.19   13.80
  -3  17  -1  112.19   14.40
   3  17   1  113.29   15.20
   3  17   1  108.19   16.80
  -3  17  -1  118.09   15.00
   5 -17   1   11.40    8.30
  -5 -17  -1   10.50    7.40
  -5 -17  -1   -1.80    7.90
   5 -17   1   29.60   13.20
   5 -17   1   -1.30    8.20
   5  17   1   15.20   12.40
  -5  17  -1    6.80    8.20
   5  17   1    5.30    8.10
   5  17   1    9.20    7.30
  -5  17  -1   14.50   10.80
   5  17   1   12.00    8.60
   7 -17   1   14.20   14.40
  -7 -17  -1    0.90    7.20
   7 -17   1   -8.10    8.60
  -7 -17  -1   -1.80    8.50
   7 -17   1   11.00    8.70
  -7  17  -1   -4.30    8.70
  -7  17  -1    1.70   10.40
   7  17   1   10.50    8.70
   7  17   1  -14.10   10.60
   7  17   1    0.50    6.50
   9 -17   1    6.40   12.90
  -9 -17  -1  -20.70    7.60
   9 -17   1  -34.60   13.90
   9 -17   1    1.20   16.30
  -9 -17  -1  -11.80   11.10
   9  17   1    2.40    9.00
  -9  17  -1   10.00   11.40
   9  17   1   -3.70   14.20
  -9  17  -1   28.30   14.70
  11 -17   1    0.00   21.30
  11 -17   1   -2.90   14.90
 -11 -17  -1  -10.80   10.90
 -11  17  -1  -18.20   14.70
  11  17   1   -2.00   16.00
 -11  17  -1   21.80   12.80
  13 -17   1  -14.60   17.80
  13 -17   1   10.20   18.40
 -13  17  -1   21.00   18.80
  13  17   1   26.90   19.70
  15 -17   1   54.99   22.10
 -15  17  -1   52.19   23.90
  15  17   1  -12.80   22.20
 -15  17  -1  -12.80   19.70
  14 -18  -1   35.30   20.70
  14 -18  -1   -5.10   24.80
  14  18  -1   18.80   22.60
 -14  18   1   31.40   20.40
  12 -18  -1  -27.80   19.30
  12 -18  -1    5.00   15.80
 -12  18   1   -2.00   14.90
 -12  18   1    2.60   13.30
  12  18  -1   21.80   20.40
 -10 -18   1   -3.90    8.80
  10 -18  -1   17.20   16.60
  10 -18  -1   -8.80   13.80
 -10  18   1    8.50   14.50
  10  18  -1    7.30   16.60
 -10  18   1   -2.20   10.60
  -8 -18   1    9.10    9.70
   8 -18  -1  -13.00   10.70
  -8 -18   1   -5.30    8.80
   8 -18  -1   -8.20   15.60
   8 -18  -1   -5.60   16.00
   8 -18  -1    2.10   11.00
  -8  18   1   22.20   11.30
   8  18  -1    1.00   10.10
   8  18  -1   -0.70   15.80
  -8  18   1   -3.90   11.60
   6 -18  -1   57.29   18.20
   6 -18  -1   53.79   13.30
  -6 -18   1   95.29   14.00
   6 -18  -1   48.30   12.20
   6  18  -1   58.69   10.50
   6  18  -1   77.19   12.50
  -6  18   1  107.69   17.70
  -6  18   1   83.19   14.00
   6  18  -1   80.49   18.00
   4 -18  -1  133.19   17.20
   4 -18  -1  147.39   19.10
  -4 -18   1  147.09   15.90
  -4 -18   1  128.49   16.00
  -4 -18   1  127.19   17.40
  -4 -18   1  123.39   12.50
  -4  18   1  133.59   18.30
   4  18  -1  134.99   17.10
  -4  18   1  139.79   14.90
  -4  18   1  114.49   14.70
   4  18  -1  110.59   15.40
   4  18  -1  143.29   17.80
   4  18  -1   92.49   20.90
   4  18  -1  150.48   19.30
  -4  18   1  158.98   20.60
   2 -18  -1  310.37   20.30
  -2 -18   1  247.58   18.80
  -2 -18   1  285.97   20.50
  -2 -18   1  271.87   20.70
  -2 -18   1  271.07   22.60
   2 -18  -1  306.87   21.70
  -2 -18   1  297.27   17.40
   2 -18  -1  317.67   24.40
   2  18  -1  312.77   23.30
   2  18  -1  276.37   20.40
  -2  18   1  293.37   23.00
   2  18  -1  271.07   23.20
  -2  18   1  307.57   17.80
   2  18  -1  266.27   21.90
  -2  18   1  277.37   22.30
  -2  18   1  287.67   21.40
   0 -18  -1  446.36   30.40
   0 -18   1  462.05   24.00
   0 -18  -1  415.06   27.60
   0 -18   1  480.05   28.40
   0 -18  -1  472.75   29.40
   0 -18   1  469.15   28.60
   0 -18  -1  437.76   25.30
   0 -18   1  450.45   29.90
   0  18  -1  455.65   27.70
   0  18   1  461.25   29.10
   0  18   1  406.86   27.10
   0  18  -1  462.35   32.60
   0  18   1  422.06   28.60
   0  18  -1  484.95   29.90
  -2 -18  -1  317.27   22.30
  -2 -18  -1  279.67   21.10
   2 -18   1  297.67   18.70
  -2 -18  -1  293.17   19.60
   2 -18   1  302.97   23.30
   2 -18   1  359.56   25.60
  -2  18  -1  353.46   25.20
  -2  18  -1  306.57   23.00
   2  18   1  292.17   22.70
   2  18   1  314.57   21.70
  -2  18  -1  289.77   21.70
   2  18   1  247.48   34.20
   2  18   1  313.17   24.00
   4 -18   1   31.60   12.10
  -4 -18  -1   68.79   12.80
  -4 -18  -1   49.50   11.40
   4 -18   1   54.69   10.10
  -4  18  -1   25.40    9.30
  -4  18  -1   48.90   14.40
   4  18   1   56.79   11.20
   4  18   1   53.19   14.40
  -4  18  -1   41.80   11.10
   4  18   1   38.00   10.80
   4  18   1   42.50   10.30
  -6 -18  -1   71.49   12.90
   6 -18   1   70.99   13.20
  -6 -18  -1   67.49   12.90
   6 -18   1   50.19   13.00
   6 -18   1   92.99   19.60
   6  18   1   73.39   11.50
   6  18   1   85.29   18.90
  -6  18  -1   86.09   13.70
   6  18   1   61.69   11.50
  -6  18  -1   86.19   17.20
  -8 -18  -1   89.19   16.40
   8 -18   1  133.29   16.90
   8 -18   1  103.99   25.00
   8 -18   1   91.49   21.00
  -8 -18  -1  132.59   16.90
   8 -18   1  109.69   18.00
   8  18   1   91.79   22.10
  -8  18  -1  115.79   17.70
  -8  18  -1   93.29   19.20
   8  18   1   76.29   14.90
  10 -18   1   58.99   23.60
  10 -18   1   58.69   17.90
 -10 -18  -1   49.10   15.50
  10 -18   1   73.89   20.70
 -10 -18  -1   69.49   14.00
 -10  18  -1   76.59   20.90
 -10  18  -1   69.79   15.50
  10  18   1   54.19   17.00
  12 -18   1  -12.80   14.90
  12 -18   1   -8.00   21.10
  12 -18   1    2.10   19.50
  12  18   1   34.10   21.40
 -12  18  -1   -7.30   13.30
 -12  18  -1    1.90   18.40
  14 -18   1   16.30   22.30
  14 -18   1  -26.20   17.10
  14  18   1   14.30   21.80
 -14  18  -1   15.90   22.00
  13 -19  -1    4.50   17.80
  13 -19  -1   30.80   20.80
  13  19  -1   13.90   21.50
 -13  19   1   33.20   20.40
  11 -19  -1   35.90   20.50
  11 -19  -1   49.50   18.10
 -11  19   1   50.59   15.20
 -11  19   1   20.80   19.10
  11  19  -1   53.29   21.80
   9 -19  -1   74.49   17.00
  -9 -19   1   42.80   12.40
  -9  19   1   59.89   14.70
   9  19  -1   59.69   13.60
   7 -19  -1    9.70   10.90
   7 -19  -1   31.90   14.20
  -7 -19   1   18.00   10.30
   7 -19  -1   22.00   13.10
   7 -19  -1   -2.30   15.60
  -7 -19   1   23.40   11.70
   7  19  -1   20.00   11.80
  -7  19   1   30.20   12.40
  -7  19   1   25.70   13.50
   5 -19  -1   16.00   11.40
  -5 -19   1   13.00    9.10
   5 -19  -1   -3.20    8.80
  -5 -19   1   -2.20    8.20
  -5  19   1    2.20    8.10
  -5  19   1   17.60   12.40
   5  19  -1   17.00    8.70
   5  19  -1    2.60    8.40
   5  19  -1   -4.30    8.50
   5  19  -1    6.40    7.90
   3 -19  -1    8.80    8.90
  -3 -19   1   15.70    9.10
  -3 -19   1   13.60    8.20
  -3 -19   1    5.40    7.80
   3 -19  -1    1.40    9.30
  -3 -19   1   -1.20    8.80
  -3  19   1   -0.40   10.30
   3  19  -1   19.60    9.90
  -3  19   1    4.80    7.90
   3  19  -1    1.40    8.00
   3  19  -1   14.50   11.50
  -3  19   1   -6.20    6.60
   3  19  -1   17.60   10.00
  -1 -19   1   51.49   11.30
  -1 -19   1   43.10   10.40
  -1 -19   1   49.10   18.90
  -1 -19   1   61.39    9.00
   1 -19  -1   42.00   11.40
   1 -19  -1   67.79   14.00
   1 -19  -1   39.10    9.80
   1 -19  -1   37.60   11.00
  -1  19   1   59.39   14.30
  -1  19   1   58.09   11.70
   1  19  -1   45.20   13.40
  -1  19   1   63.09   11.80
   1  19  -1   54.09   11.70
   1  19  -1   60.69   15.80
   1  19  -1   42.40   12.40
   1 -19   1   13.60    6.50
   1 -19   1    7.50    9.40
  -1 -19  -1   17.30    9.80
  -1 -19  -1    2.90    8.20
   1 -19   1    3.70    9.10
  -1 -19  -1   -2.70    7.50
  -1 -19  -1    8.90    9.10
  -1  19  -1    2.80   10.80
  -1  19  -1    8.60    9.30
   1  19   1   -2.80    8.50
   1  19   1   -1.10    7.00
  -1  19  -1   -4.40    7.60
   1  19   1    0.80    9.30
   3 -19   1  144.79   14.60
   3 -19   1  160.58   19.00
  -3 -19  -1  182.58   18.50
  -3 -19  -1  140.99   17.70
   3  19   1  147.29   18.40
  -3  19  -1  146.49   17.50
   3  19   1  158.68   17.60
  -3  19  -1  158.38   18.80
   3  19   1  182.78   19.50
  -3  19  -1  168.08   21.90
   3  19   1  136.49   19.80
  -5 -19  -1   29.80   12.20
   5 -19   1   29.20   16.20
  -5 -19  -1   32.10   11.00
   5 -19   1   22.70    9.70
   5 -19   1   14.90   10.90
   5  19   1   37.10   11.20
   5  19   1   30.30   12.60
   5  19   1   26.00   10.20
  -5  19  -1   18.90   10.10
  -5  19  -1   30.50   12.30
   7 -19   1   44.20   18.70
  -7 -19  -1   63.19   13.60
   7 -19   1   61.29   13.00
  -7 -19  -1   54.39   13.30
   7 -19   1   52.49   13.30
   7  19   1   36.70   16.20
   7  19   1   29.40   11.20
  -7  19  -1   59.99   14.80
  -7  19  -1   46.70   15.70
  -9 -19  -1   30.40   13.80
  -9 -19  -1   17.50   11.60
   9 -19   1   19.50   15.50
   9 -19   1   10.30   21.00
  -9  19  -1   26.00   13.00
   9  19   1   34.20   12.70
  11 -19   1   52.89   19.90
  11 -19   1   35.20   26.60
  11 -19   1   60.79   18.30
 -11  19  -1   54.39   18.40
  11  19   1   38.60   20.80
 -11  19  -1   88.89   22.00
  13 -19   1    8.70   22.50
  13 -19   1    0.00   19.40
 -13  19  -1   17.60   21.90
  13  19   1   -2.90   19.30
  14 -20  -1   59.69   22.80
 -14  20   1   30.70   24.30
  14  20  -1   52.39   31.10
  12 -20  -1   32.70   21.70
  12 -20  -1   30.20   20.40
  12  20  -1   44.30   21.70
 -12  20   1    9.90   14.50
 -12  20   1   29.20   20.90
 -10 -20   1   60.09   14.10
  10 -20  -1   35.20   18.90
  10 -20  -1   41.80   17.00
 -10  20   1   57.99   18.40
  10  20  -1   56.89   18.60
 -10  20   1   11.60   12.50
  -8 -20   1  176.28   19.90
   8 -20  -1  165.68   22.10
   8 -20  -1  161.08   31.60
  -8 -20   1  172.18   19.50
  -8  20   1  250.87   24.00
   8  20  -1  167.78   29.60
   8  20  -1  154.88   19.00
  -6 -20   1  181.48   19.10
   6 -20  -1  191.08   21.00
   6 -20  -1  185.18   27.30
  -6 -20   1  166.58   19.20
   6 -20  -1  192.48   22.80
  -6  20   1  206.88   25.80
   6  20  -1  200.78   24.50
  -6  20   1  185.08   21.20
   6  20  -1  184.48   18.20
   6  20  -1  141.79   18.40
   4 -20  -1   39.00   11.10
  -4 -20   1   17.30   10.00
   4 -20  -1   23.40   11.50
  -4 -20   1   10.20    9.00
  -4 -20   1   36.80   11.20
  -4  20   1   32.90   12.80
   4  20  -1   20.50   12.60
   4  20  -1   21.80    9.80
   4  20  -1   16.00    9.50
  -4  20   1   22.10   10.80
   4  20  -1   30.60   10.80
   2 -20  -1  105.89   16.20
  -2 -20   1  105.29   16.00
  -2 -20   1   98.39   10.90
  -2 -20   1  115.39   15.90
  -2 -20   1  113.99   15.70
   2 -20  -1  102.09   13.40
   2  20  -1  115.19   17.00
   2  20  -1  106.59   17.50
  -2  20   1  134.09   19.80
   2  20  -1   93.49   14.50
  -2  20   1  100.19   15.80
  -2  20   1  102.89   15.60
   2  20  -1   90.59   14.10
   0 -20  -1   72.29   11.30
   0 -20  -1   71.19   14.90
   0 -20  -1   87.99   14.70
   0 -20   1   68.49   12.40
   0 -20   1   71.59   13.90
   0 -20   1   63.99   14.20
   0 -20  -1   54.09   13.90
   0 -20   1   61.89    9.60
   0  20  -1   33.90   11.40
   0  20   1   57.39   12.60
   0  20   1   75.79   17.00
   0  20  -1  108.69   19.10
   0  20  -1   59.99   13.60
   0  20   1   80.99   15.40
   0  20  -1  102.19   16.80
  -2 -20  -1    7.50    9.90
   2 -20   1   29.30    8.80
   2 -20   1   35.00   14.50
  -2 -20  -1   31.70   11.30
   2 -20   1   22.80   12.30
  -2  20  -1   55.59   12.50
   2  20   1   23.70   10.40
  -2  20  -1   44.90   11.90
   2  20   1   41.20   14.00
   2  20   1   41.30   11.60
   2  20   1   30.20   10.60
  -2  20  -1   44.60   13.90
  -4 -20  -1  112.59   15.80
   4 -20   1  102.89   16.90
  -4 -20  -1   89.69   15.60
   4  20   1   94.69   15.80
   4  20   1  100.89   14.40
   4  20   1   87.49   17.10
  -4  20  -1  127.69   17.60
   4  20   1  109.09   15.50
  -4  20  -1   95.49   17.90
   6 -20   1   18.80   11.70
  -6 -20  -1   20.90   10.20
   6 -20   1    3.10    9.30
   6 -20   1   -6.60   13.90
  -6 -20  -1   16.80   10.60
  -6  20  -1   12.10   11.40
  -6  20  -1   37.50   15.60
   6  20   1   11.10   13.60
   6  20   1   30.20   10.90
   6  20   1   23.70   11.50
   8 -20   1   23.20   20.90
  -8 -20  -1  -10.60   11.50
   8 -20   1   -4.10   18.50
  -8 -20  -1   -1.80    9.90
   8 -20   1   -5.90   10.70
   8 -20   1    0.60   12.40
   8  20   1  -15.10   16.40
   8  20   1   -7.90   10.50
  -8  20  -1   -6.90   11.80
 -10 -20  -1   29.60   17.40
  10 -20   1   28.40   18.20
  10 -20   1    7.60   15.30
 -10 -20  -1   27.20   13.60
  10 -20   1   -6.60   24.20
 -10  20  -1   26.80   17.40
  10  20   1   20.30   20.40
  12 -20   1   -4.30   19.00
  12 -20   1    4.40   16.50
  12  20   1   32.40   22.70
 -12  20  -1   14.30   20.00
 -12  20  -1    0.50   15.00
  14 -20   1  -49.80   17.60
  14 -20   1   14.40   25.30
 -14  20  -1   23.90   23.70
  14  20   1  -16.90   21.90
  13 -21  -1    4.50   21.40
  13 -21  -1   -6.20   24.20
 -13  21   1   25.70   20.60
  13  21  -1   38.50   26.20
  11 -21  -1   35.80   21.60
  11 -21  -1   13.20   16.80
 -11  21   1    8.20   16.00
 -11  21   1   29.80   19.30
  11  21  -1    8.60   19.40
  -9 -21   1   52.69   14.30
   9 -21  -1   -2.10   16.10
   9 -21  -1   37.90   14.80
   9  21  -1   81.79   22.70
  -9  21   1    8.40   18.60
  -9  21   1   18.50   16.80
   7 -21  -1   34.50   13.70
   7 -21  -1   22.60   19.10
  -7 -21   1   30.10   12.10
   7 -21  -1   30.50   14.40
  -7 -21   1   36.00   12.90
   7  21  -1   26.30   10.50
  -7  21   1   44.40   16.30
  -7  21   1   22.20   16.60
   7  21  -1   40.20   16.90
   5 -21  -1   49.90   13.30
  -5 -21   1   50.59   13.40
   5 -21  -1   60.39   13.50
  -5 -21   1   44.40   13.60
  -5  21   1   49.60   12.80
  -5  21   1   67.49   17.80
   5  21  -1   55.49   12.70
   5  21  -1   37.60   11.70
   5  21  -1   67.19   17.00
  -3 -21   1   79.09   13.60
   3 -21  -1   89.49   13.20
  -3 -21   1   60.29   13.90
   3 -21  -1   91.19   16.70
  -3 -21   1   92.09   15.90
   3  21  -1   62.79   13.80
   3  21  -1   60.39   14.00
  -3  21   1   79.49   15.50
  -3  21   1  111.69   18.70
   3  21  -1   87.59   16.20
   3  21  -1   82.29   16.80
  -1 -21   1   41.20   11.30
  -1 -21   1   37.40   11.90
  -1 -21   1   54.49    8.60
   1 -21  -1   49.70   10.50
   1 -21  -1   44.30   11.50
  -1 -21   1   11.40   11.40
   1 -21  -1   33.60   12.30
   1  21  -1   57.69   13.10
  -1  21   1   50.79   12.30
   1  21  -1   26.90   11.90
   1  21  -1   44.50   14.50
  -1  21   1   36.90   13.40
   1  21  -1   32.60   13.10
  -1  21   1   47.20   11.50
   1 -21   1  179.78   14.90
   1 -21   1  184.58   21.90
   1 -21   1  152.68   18.80
  -1 -21  -1  187.28   20.50
  -1 -21  -1  182.68   20.30
  -1 -21  -1  171.98   15.30
   1  21   1  140.29   18.30
  -1  21  -1  172.98   22.60
  -1  21  -1  228.18   25.90
   1  21   1  217.08   23.50
  -1  21  -1  205.08   20.50
   1  21   1  177.78   19.90
  -1  21  -1  132.59   17.80
  -3 -21  -1   51.49   11.80
   3 -21   1   57.59   15.40
  -3 -21  -1   48.10   12.20
   3 -21   1   53.99   11.00
   3  21   1   54.69   13.20
   3  21   1   28.40   10.30
  -3  21  -1   63.89   16.80
  -3  21  -1   27.90   10.90
   3  21   1   33.80   11.20
   3  21   1   43.20   14.00
   5 -21   1   20.20   12.80
   5 -21   1    2.40   10.70
   5 -21   1   11.80   16.30
  -5 -21  -1    0.70   10.70
  -5 -21  -1   11.70   11.30
   5  21   1   10.50   14.20
   5  21   1   19.50   10.60
  -5  21  -1    2.00   10.90
  -5  21  -1   48.80   16.30
   5  21   1   24.00   10.20
  -7 -21  -1    6.10   10.40
   7 -21   1   31.70   12.40
   7 -21   1   27.80   12.10
  -7 -21  -1   15.00   13.20
   7 -21   1   33.40   18.20
   7  21   1   40.40   13.00
  -7  21  -1   25.50   16.40
  -7  21  -1   15.80   12.10
   7  21   1   12.20   14.70
  -9 -21  -1   -4.70   12.60
  -9 -21  -1   23.40   13.40
   9 -21   1  -25.70   19.50
   9 -21   1   18.70   18.40
   9 -21   1   -3.30   15.50
   9  21   1   -7.80   15.30
  -9  21  -1  -17.00   14.40
  -9  21  -1  -26.20   13.30
  11 -21   1   24.40   17.40
  11 -21   1   13.50   18.20
  11  21   1   -1.20   20.20
 -11  21  -1    3.70   16.20
 -11  21  -1    1.40   18.20
  13 -21   1    5.10   21.90
  13 -21   1   -8.70   19.00
 -13  21  -1  -13.80   17.50
  13  21   1  -12.60   19.90
 -13  21  -1  -11.00   20.10
  12 -22  -1   26.10   25.40
  12 -22  -1    0.90   19.30
 -12  22   1    5.00   23.00
 -12  22   1   -1.40   14.80
  12  22  -1   19.00   23.40
  10 -22  -1    1.80   14.30
 -10 -22   1    2.60   12.30
  10 -22  -1   11.70   21.80
 -10  22   1    8.00   19.30
  10  22  -1    9.80   18.50
 -10  22   1   11.20   14.70
   8 -22  -1   -6.00   14.10
  -8 -22   1   -0.40   10.50
   8 -22  -1    3.00   16.70
  -8  22   1    8.20   13.50
  -8  22   1   26.80   14.30
   8  22  -1   -3.70   14.50
  -6 -22   1    9.50   10.10
   6 -22  -1    0.40   12.80
  -6 -22   1   -5.30    9.50
   6 -22  -1  -10.00   18.30
   6 -22  -1   -3.90   11.50
  -6  22   1    4.60   13.10
   6  22  -1    9.10    9.10
  -6  22   1    4.00   14.60
   6  22  -1    3.70   10.90
   4 -22  -1   -1.90   11.60
  -4 -22   1    6.20   11.40
  -4 -22   1    2.00   10.70
   4 -22  -1    1.10    9.40
  -4  22   1   12.20   11.30
   4  22  -1    4.00   13.40
  -4  22   1   -9.00   13.10
   4  22  -1   -5.00   12.80
   4  22  -1  -24.70    9.40
   4  22  -1   14.80   11.80
   2 -22  -1   -4.40    8.90
  -2 -22   1   -2.30    8.50
  -2 -22   1   15.00    9.70
   2 -22  -1   15.80   12.00
  -2 -22   1   11.40   11.70
   2  22  -1   16.30   11.70
  -2  22   1    5.30   11.60
  -2  22   1   -1.60    7.30
   2  22  -1    6.00   11.50
   2  22  -1  -14.90   10.00
   2  22  -1    7.60    9.70
   0 -22   1   38.60   13.10
   0 -22   1   29.90   12.40
   0 -22  -1   58.79   11.10
   0 -22  -1   40.90   14.00
   0 -22  -1   33.60   13.00
   0  22   1   32.20   11.60
   0  22   1   34.10   12.10
   0  22  -1    5.20    8.90
   0  22  -1   33.70   12.80
   0  22   1   26.80   14.10
   0  22  -1   34.40   13.60
   0  22  -1   20.00   14.50
  -2 -22  -1  -10.40    9.10
   2 -22   1    0.40    9.80
  -2 -22  -1   13.30   12.30
  -2 -22  -1  -11.40    7.30
   2 -22   1   15.80    7.70
   2  22   1    0.40   11.40
   2  22   1   -2.90   11.80
  -2  22  -1    8.50   11.30
   2  22   1    3.30    9.70
  -2  22  -1  -21.20    8.40
   2  22   1  -17.80    7.00
  -4 -22  -1   47.90   13.70
   4 -22   1   49.00   16.40
  -4 -22  -1   33.30   11.70
   4 -22   1   41.70   12.10
  -4  22  -1   19.60   11.90
   4  22   1   36.00   12.20
   4  22   1   16.10   16.30
  -4  22  -1   74.09   19.50
   4  22   1   22.50   11.60
   6 -22   1   53.39   14.80
   6 -22   1   14.90   16.80
  -6 -22  -1   45.50   13.70
  -6 -22  -1   22.80   12.60
   6 -22   1   24.70   12.80
  -6  22  -1   22.20   12.00
   6  22   1   53.89   12.00
   6  22   1   43.70   12.90
  -6  22  -1   30.30   16.70
   6  22   1   10.10   14.80
   8 -22   1   29.50   18.00
   8 -22   1  -12.10   18.70
  -8 -22  -1    5.40   12.30
   8 -22   1   39.00   14.90
  -8 -22  -1   38.70   14.10
  -8  22  -1   42.70   16.30
   8  22   1   15.50   18.20
  -8  22  -1   -5.50   13.30
 -10 -22  -1   42.00   26.00
  10 -22   1   29.70   17.30
  10 -22   1   38.60   20.90
 -10  22  -1   38.00   18.10
 -10  22  -1   20.20   15.90
  10  22   1    7.20   18.70
  12 -22   1   -8.00   19.90
  12 -22   1   28.60   19.70
 -12  22  -1   31.10   25.10
 -12  22  -1   15.40   18.20
  12  22   1   32.80   23.40
  13 -23  -1  -11.60   19.60
  13 -23  -1   26.70   25.80
  13  23  -1   13.00   22.50
 -13  23   1    2.50   19.20
  11 -23  -1   54.79   19.70
  11 -23  -1   25.00   24.10
 -11  23   1   43.40   17.60
 -11  23   1   73.49   21.50
  11  23  -1   22.40   19.50
   9 -23  -1   58.79   18.80
  -9 -23   1   35.60   15.90
   9 -23  -1   46.70   22.20
   9  23  -1   25.00   14.50
  -9  23   1   72.09   25.50
  -9  23   1   53.99   17.60
   7 -23  -1   94.69   19.30
   7 -23  -1  107.29   24.20
   7 -23  -1  104.49   18.80
  -7 -23   1   68.99   16.10
  -7  23   1   68.59   20.40
   7  23  -1   57.79   18.40
  -7  23   1  129.49   20.50
   5 -23  -1  112.89   20.70
   5 -23  -1  151.48   19.30
  -5 -23   1  111.39   17.00
  -5 -23   1  105.39   17.70
   5  23  -1   97.79   18.30
   5  23  -1   99.49   20.40
  -5  23   1  116.09   17.60
  -5  23   1  132.79   22.90
   5  23  -1  107.29   16.50
  -3 -23   1   46.70   14.60
   3 -23  -1   59.39   16.80
  -3 -23   1   39.20   12.20
  -3 -23   1   42.60   13.70
   3 -23  -1   73.79   13.70
   3  23  -1   53.19   17.00
   3  23  -1   49.10   14.10
   3  23  -1   35.50   12.10
  -3  23   1   77.19   19.40
  -3  23   1   26.30   13.80
   3  23  -1   58.99   17.20
   1 -23  -1   41.30   11.20
  -1 -23   1   26.50   12.00
  -1 -23   1   53.29   15.90
   1 -23  -1   39.30   14.70
  -1 -23   1   25.70   12.70
   1  23  -1   34.00   12.50
   1  23  -1   64.69   17.90
   1  23  -1   69.69   16.30
  -1  23   1   30.20   12.80
   1  23  -1   60.59   15.40
  -1  23   1   52.19   17.00
   1 -23   1    0.90   13.20
  -1 -23  -1   -5.70   11.00
  -1 -23  -1    2.00   10.60
  -1  23  -1   13.60   13.90
   1  23   1   -4.00   10.30
  -1  23  -1    5.90   12.30
   1  23   1   15.70   13.90
  -1  23  -1    0.60   11.80
   1  23   1    5.20   12.40
   1  23   1   -0.80    9.60
  -3 -23  -1   11.00   12.00
   3 -23   1   -9.50   11.50
  -3 -23  -1   -9.70   11.90
   3 -23   1   -2.30    9.10
   3  23   1    0.30   11.20
   3  23   1   22.20   15.70
   3  23   1   10.80   11.00
  -3  23  -1    4.60   13.80
   3  23   1   -9.70    9.90
  -3  23  -1   -4.90   10.90
   5 -23   1   21.50   14.50
  -5 -23  -1   26.10   13.30
   5 -23   1   18.50   20.20
  -5 -23  -1   18.70   12.60
   5 -23   1   20.30   10.30
  -5  23  -1   17.90   13.60
   5  23   1   25.70   11.20
  -5  23  -1   30.10   16.30
   5  23   1   20.80   11.90
   5  23   1   26.60   14.80
  -7 -23  -1   12.70   11.90
   7 -23   1    2.50   16.80
   7 -23   1   25.60   15.90
   7 -23   1   21.40   12.40
  -7 -23  -1   -2.40   13.70
   7  23   1   -0.50   15.40
  -7  23  -1   -8.10   15.40
  -7  23  -1   -8.20   11.90
  -9 -23  -1    6.60   13.30
   9 -23   1   -5.40   22.90
   9 -23   1   13.90   20.10
  -9  23  -1   12.70   15.80
  -9  23  -1   13.50   17.60
   9  23   1   13.50   18.10
  11 -23   1  -11.00   24.50
  11 -23   1   10.00   19.80
 -11  23  -1    9.60   19.20
 -11  23  -1  -16.70   15.80
  11  23   1    2.60   15.60
  13 -23   1   29.80   22.30
  13 -23   1    0.50   21.20
  13  23   1   20.60   27.70
  12 -24  -1   -6.40   21.00
  12 -24  -1   13.10   20.80
  12  24  -1    1.70   24.80
 -12  24   1    2.40   19.40
 -12  24   1    5.30   26.90
 -10 -24   1   21.60   14.50
  10 -24  -1   26.70   18.80
  10 -24  -1   29.00   23.80
 -10  24   1    3.40   16.00
  10  24  -1   37.10   22.30
 -10  24   1  -35.50   15.70
  -8 -24   1    3.30   12.80
   8 -24  -1   34.20   20.90
  -8  24   1   20.90   16.60
   8  24  -1   12.20   16.30
  -8  24   1   -4.50   14.00
   6 -24  -1   22.80   13.00
   6 -24  -1   -7.20   15.50
   6 -24  -1    4.50   11.90
  -6 -24   1  -13.10   14.40
  -6 -24   1   16.50   13.00
  -6  24   1   15.60   11.20
   6  24  -1    1.50   12.00
  -6  24   1   16.10   18.40
   6  24  -1   15.40   15.00
  -4 -24   1   33.00   12.80
   4 -24  -1   43.80   16.20
   4 -24  -1   27.30   13.00
  -4 -24   1   38.00   13.20
   4  24  -1   22.60   14.50
   4  24  -1   40.60   21.10
  -4  24   1   46.30   18.80
   4  24  -1   -1.40   12.70
  -4  24   1   29.60   12.10
   2 -24  -1   11.70   13.60
  -2 -24   1    0.10   10.40
  -2 -24   1   19.30   11.60
  -2 -24   1   19.60   13.60
   2 -24  -1    9.10    9.80
  -2  24   1   18.30   14.90
   2  24  -1   11.60   11.20
   2  24  -1   -6.00   12.10
   2  24  -1    4.60   12.20
  -2  24   1    6.00   11.00
   2  24  -1   21.20   14.20
   0 -24   1   26.40   13.00
   0 -24  -1   46.70   15.20
   0 -24  -1   28.10   12.50
   0  24   1   18.90   13.20
   0  24  -1   71.19   16.60
   0  24   1   62.29   16.00
   0  24  -1   28.70   13.60
   0  24   1   49.99   16.00
   0  24  -1   57.39   16.70
   2 -24   1   10.30   14.50
  -2 -24  -1   23.60   11.80
  -2 -24  -1   15.80   13.40
   2  24   1   23.20   12.60
  -2  24  -1   33.40   16.00
   2  24   1    6.10   15.10
   2  24   1   20.30   13.40
  -2  24  -1   51.09   14.20
  -2  24  -1   20.50   12.20
   2  24   1   23.60   13.90
   4 -24   1   18.50   13.70
  -4 -24  -1   19.50   13.40
   4  24   1   12.40   14.70
   4  24   1   25.10   11.30
  -4  24  -1   21.00   16.40
   4  24   1   27.20   17.80
  -4  24  -1   43.40   14.50
   6 -24   1    3.00   12.00
   6 -24   1    7.80   12.10
   6 -24   1   14.30   17.50
  -6 -24  -1    1.40   12.60
  -6 -24  -1    7.60   12.60
  -6  24  -1   21.30   13.40
   6  24   1    6.30   11.10
  -6  24  -1   -6.60   13.90
   6  24   1   12.70   13.90
   8 -24   1   33.80   22.80
  -8 -24  -1   28.00   15.60
   8 -24   1   12.50   16.70
   8  24   1    4.50   15.60
  -8  24  -1    3.20   14.60
  -8  24  -1   35.60   20.00
  10 -24   1    7.50   21.40
 -10 -24  -1  -15.50   12.60
  10 -24   1    4.70   17.20
 -10  24  -1   -6.40   17.80
 -10  24  -1    4.60   17.20
  10  24   1    3.00   20.90
  12 -24   1    6.70   19.40
  12 -24   1   -5.20   21.90
 -12  24  -1   -0.80   25.10
 -12  24  -1  -47.60   17.90
  12  24   1   14.70   27.70
  11 -25  -1   14.20   21.00
 -11  25   1  -22.90   17.50
   9 -25  -1  -10.70   20.90
  -9 -25   1   -5.00   13.70
   9 -25  -1    4.90   17.10
  -9  25   1   17.30   20.10
  -9  25   1  -19.10   15.30
   9  25  -1   11.30   17.00
   7 -25  -1   19.30   20.20
  -7 -25   1   -5.60   13.40
   7 -25  -1   15.30   12.30
   7 -25  -1  -22.10   15.60
   7  25  -1   15.50   17.10
  -7  25   1    6.30   15.80
  -7  25   1   -0.30   13.50
  -5 -25   1   31.70   15.10
   5 -25  -1   -1.40   13.80
  -5 -25   1   26.90   13.00
   5 -25  -1    1.20   12.30
  -5  25   1   50.19   18.60
  -5  25   1    8.50   11.10
   5  25  -1   18.10   14.90
   5  25  -1   26.00   13.20
   5  25  -1   18.10   12.00
  -3 -25   1   33.40   13.20
  -3 -25   1   58.49   15.90
   3 -25  -1   14.10   23.10
  -3  25   1   59.19   14.90
   3  25  -1   46.70   15.30
   3  25  -1   39.90   14.40
   3  25  -1   49.60   15.90
  -3  25   1   58.79   18.20
  -1 -25   1   -6.70   12.70
   1  25  -1   10.10   11.90
   1  25  -1   19.80   14.70
  -1  25   1    2.80   13.60
   1  25  -1  -14.00   11.20
  -1 -25  -1    4.30   11.50
   1 -25   1   13.00   14.30
  -1 -25  -1    0.40   10.60
   1  25   1    4.90   11.00
  -1  25  -1    1.90   11.70
   1  25   1    0.00   11.50
   1  25   1   14.50   12.10
  -1  25  -1    7.20   16.40
  -3 -25  -1   -4.70   12.60
  -3 -25  -1   -9.00   12.80
   3 -25   1   -6.90   23.40
  -3  25  -1   -2.20   13.30
   3  25   1    8.30   11.50
  -3  25  -1    1.50   10.30
  -3  25  -1   -1.80   12.40
   3  25   1  -20.30   10.20
   5 -25   1   -1.40   17.10
  -5 -25  -1   23.60   14.50
  -5 -25  -1   12.40   13.50
  -5  25  -1   -5.90   15.80
   5  25   1   -9.00   10.80
   5  25   1    7.60   12.50
   5  25   1  -27.60   12.30
  -5  25  -1    1.30   11.50
   7 -25   1  -14.00   16.20
  -7 -25  -1   -6.80   12.60
  -7 -25  -1    8.00   13.30
   7 -25   1   -6.80   17.20
  -7  25  -1   -0.90   17.90
  -7  25  -1  -11.70   11.80
   7  25   1   15.10   17.30
   9 -25   1   11.00   20.20
  -9 -25  -1   -2.20   12.40
  -9  25  -1   35.50   18.80
   9  25   1  -22.90   15.90
  -9  25  -1    5.20   15.70
  11 -25   1    8.00   16.10
 -11  25  -1  -13.60   18.20
  11  25   1   44.00   39.00
  10 -26  -1    5.80   19.90
 -10 -26   1    3.80   15.50
  10 -26  -1    1.50   26.90
 -10  26   1   18.20   19.80
  10  26  -1   47.40   25.30
 -10  26   1   13.70   25.40
   8 -26  -1   53.19   24.80
   8 -26  -1    6.10   12.50
  -8 -26   1    1.80   13.90
  -8  26   1    3.10   18.40
   8  26  -1    3.50   19.80
  -8  26   1  -15.20   17.70
   6 -26  -1   11.80   20.30
  -6 -26   1   33.10   15.60
   6 -26  -1  -24.10   14.90
   6  26  -1    1.30   11.70
  -6  26   1   -0.40   14.70
  -6  26   1   25.90   19.40
   4 -26  -1  -11.80   12.10
  -4 -26   1   -4.40   11.60
  -4 -26   1  -12.60   11.70
   4  26  -1  -10.30   12.10
  -4  26   1  -21.50   10.30
  -4  26   1   12.20   14.40
   4  26  -1    4.90   14.00
   4  26  -1  -14.30   10.30
   2 -26  -1    6.40   14.60
  -2 -26   1  -18.60   10.80
  -2 -26   1   12.60   12.00
   2  26  -1    6.40   15.50
  -2  26   1  -19.30   14.60
   2  26  -1    9.80   13.70
  -2  26   1   -1.30   10.50
   2  26  -1   -9.60   11.70
   0 -26  -1  -11.30   12.80
   0 -26   1    5.30   12.90
   0 -26  -1    8.50   12.00
   0  26   1   21.10   14.20
   0  26  -1   -1.70   12.80
   0  26  -1    1.00   12.10
   0  26  -1  -23.00   10.10
   0  26   1   11.20   13.60
   0  26   1   -4.30   13.10
   2 -26   1   16.90   16.30
  -2 -26  -1   11.10   13.00
  -2 -26  -1   -2.80   11.50
  -2  26  -1   -0.40   14.30
  -2  26  -1  -15.90   11.10
  -2  26  -1   -1.70   14.20
   2  26   1   24.80   14.60
   4 -26   1    7.40   14.00
  -4 -26  -1    4.90   12.60
  -4 -26  -1   -0.10   12.30
  -4  26  -1    7.10   16.00
   4  26   1  -13.60   13.90
   4  26   1   -4.00   11.80
  -4  26  -1   -3.00   14.30
   4  26   1  -20.50   13.20
   6 -26   1   40.90   21.40
   6 -26   1    0.90   15.30
  -6 -26  -1  -13.30   12.50
  -6 -26  -1   -8.50   14.50
  -6  26  -1   -0.80   12.70
  -6  26  -1    8.60   17.80
   6  26   1   10.70   18.20
  -8 -26  -1   18.60   16.70
   8 -26   1   -2.70   20.00
  -8  26  -1   36.40   18.20
   8  26   1  -12.90   17.80
  -8  26  -1   26.10   19.40
  10 -26   1   22.70   23.10
 -10 -26  -1   -7.20   14.50
  10  26   1    4.10   24.40
 -10  26  -1   -1.30   22.10
 -10  26  -1  -31.70   17.00
  -9 -27   1   25.30   18.60
   9 -27  -1    9.00   23.00
  -9  27   1    0.40   19.10
   9  27  -1   53.99   23.90
  -9  27   1   49.70   22.00
   7 -27  -1   37.60   22.20
  -7 -27   1   22.30   16.70
   7  27  -1  -30.10   15.60
  -7  27   1   16.20   18.60
  -7  27   1  -20.80   19.30
  -5 -27   1   25.80   15.00
   5 -27  -1   14.90   15.40
  -5  27   1   52.99   18.90
   5  27  -1   58.69   20.60
  -5  27   1   30.60   17.60
   3 -27  -1   -5.70   15.20
  -3 -27   1   46.10   14.80
  -3 -27   1   16.10   13.00
   3  27  -1   49.80   17.40
   3  27  -1   33.60   15.00
  -3  27   1   31.60   20.70
  -3  27   1    8.70   12.50
   1 -27  -1   22.00   15.40
  -1 -27   1    8.90   15.40
   1  27  -1    2.90   14.40
  -1  27   1   -9.80   13.30
   1  27  -1  -16.00   12.30
  -1  27   1   40.30   18.50
  -1  27   1   15.80   16.10
  -1 -27  -1   27.70   14.90
   1 -27   1   18.50   17.20
  -1 -27  -1   12.20   12.80
   1  27   1   -6.00   13.60
  -1  27  -1   19.70   13.50
   1  27   1    9.30   13.50
  -1  27  -1   27.10   15.60
   1  27   1   24.50   15.50
  -1  27  -1    0.20   24.50
  -3 -27  -1    7.30   12.20
   3 -27   1   -2.50   13.80
  -3  27  -1   28.40   13.90
  -3  27  -1    5.90   11.40
   3  27   1   11.70   12.50
   3  27   1    4.30   15.30
  -3  27  -1    6.60   14.40
  -5 -27  -1   -9.80   13.40
   5 -27   1   -6.00   15.90
   5 -27   1  -23.10   16.50
  -5  27  -1   -6.10   15.10
   5  27   1   -7.40   16.00
  -5  27  -1   22.80   19.80
  -7 -27  -1    7.70   14.40
   7 -27   1  -11.70   18.20
   7 -27   1   -5.80   17.20
  -7  27  -1  -11.10   20.20
  -7  27  -1   15.30   18.20
   7  27   1  -13.60   18.10
   9 -27   1   25.10   22.10
  -9 -27  -1   21.50   18.10
   9  27   1   -0.60   20.80
  -9  27  -1    5.20   20.20
  -9  27  -1   -2.20   16.30
  -8 -28   1   -9.20   15.80
   8 -28  -1   -2.00   23.80
  -8  28   1   41.10   21.30
  -8  28   1   11.50   24.30
   8  28  -1    7.60   22.10
   6 -28  -1    0.70   18.40
   6 -28  -1   -6.10   20.50
  -6 -28   1   -1.20   14.60
   6  28  -1   -4.90   17.10
  -6  28   1   -1.10   14.60
  -6  28   1    9.60   21.70
  -4 -28   1   10.80   15.00
   4 -28  -1   12.60   17.00
   4  28  -1  -11.70   13.40
   4  28  -1  -22.10   14.50
  -4  28   1  -25.70   12.60
  -4  28   1    4.20   16.70
  -2 -28   1    3.60   14.10
   2 -28  -1   22.90   16.10
  -2  28   1   -7.90   13.20
   2  28  -1   31.20   16.50
  -2  28   1   31.70   18.90
   2  28  -1   -5.30   13.70
  -2  28   1    1.00   16.60
   0 -28   1    8.70   16.20
   0 -28  -1  -11.90   14.80
   0  28  -1   14.90   14.70
   0  28   1   15.30   14.10
   0  28   1   14.50   17.00
   0  28  -1   13.20   16.90
   0  28   1   -5.20   14.90
  -2 -28  -1   21.70   13.90
   2 -28   1    6.10   15.30
  -2 -28  -1   29.70   18.60
  -2  28  -1   -5.70   14.20
  -2  28  -1   23.80   17.20
   2  28   1    2.30   14.60
  -2  28  -1   30.10   14.60
   2  28   1   18.00   16.40
   4 -28   1   43.10   19.60
  -4 -28  -1   19.10   17.80
  -4 -28  -1  -17.30   14.30
   4  28   1    5.60   17.80
   4  28   1    6.10   15.70
  -4  28  -1   10.30   19.60
  -4  28  -1   18.90   15.10
  -6 -28  -1   -7.10   16.10
   6 -28   1   27.60   19.20
   6 -28   1    9.30   20.60
   6  28   1   28.60   19.10
  -6  28  -1   13.10   15.60
  -6  28  -1   30.40   22.30
   8 -28   1   34.80   25.80
  -8 -28  -1  -10.50   16.70
   8  28   1    8.30   17.90
  -8  28  -1   -1.70   17.70
  -8  28  -1    4.80   16.00
   7 -29  -1   21.50   23.10
  -7 -29   1    6.10   15.10
  -7  29   1   26.70   17.70
  -7  29   1  -21.10   18.30
   7  29  -1    2.80   20.20
  -5 -29   1   25.40   17.10
   5 -29  -1    9.80   19.50
  -5  29   1   34.60   24.10
   5  29  -1    3.40   18.60
  -5  29   1   10.50   20.20
   3 -29  -1   31.70   18.00
  -3 -29   1   11.50   16.30
   3  29  -1   26.00   14.40
  -3  29   1   42.40   22.30
   3  29  -1   20.70   15.90
  -3  29   1   24.90   16.50
  -1 -29   1  -17.40   14.90
   1 -29  -1   -6.50   14.20
  -1  29   1    9.20   16.20
   1  29  -1   -2.60   14.20
   1  29  -1    9.80   14.60
  -1  29   1   -2.50   14.90
  -1  29   1    4.40   13.80
  -1 -29  -1  -11.30   15.40
   1 -29   1    1.40   14.70
   1  29   1   19.00   16.10
  -1  29  -1   16.00   15.50
  -1  29  -1   18.20   19.60
   1  29   1  -11.90   14.60
  -1  29  -1   17.30   15.80
   3 -29   1   -8.70   16.80
  -3 -29  -1    3.30   15.80
  -3 -29  -1   18.20   16.60
   3  29   1  -13.40   16.30
   3  29   1  -22.70   12.70
  -3  29  -1  -25.20   12.10
  -3  29  -1   -4.80   18.30
   5 -29   1  -21.60   17.90
  -5 -29  -1    2.80   18.00
   5 -29   1  -49.30   19.60
  -5  29  -1    6.20   15.00
  -5  29  -1   23.20   22.50
   5  29   1  -25.20   15.10
   7 -29   1   30.30   22.20
  -7 -29  -1   -5.80   16.10
  -7  29  -1   12.50   20.20
  -7  29  -1   -7.40   16.40
   7  29   1  -44.90   16.70
  -6 -30   1    6.60   18.60
   6 -30  -1    1.80   20.30
  -6  30   1    7.10   17.70
   6  30  -1   24.00   18.00
  -4 -30   1   -2.80   14.50
   4 -30  -1   -0.80   19.40
  -4  30   1   20.40   17.50
  -4  30   1  -13.90   17.50
   4  30  -1   -2.00   17.30
  -2 -30   1  -16.50   15.80
   2 -30  -1   -1.00   15.40
  -2  30   1    0.40   17.00
   2  30  -1  -25.00   15.60
   2  30  -1   45.80   17.20
  -2  30   1    7.20   14.20
  -2  30   1    9.30   19.20
   0 -30  -1    9.00   16.60
   0 -30   1   -7.60   16.20
   0  30  -1  -23.10   18.90
   0  30  -1   17.10   17.00
   0  30  -1    4.20   16.30
   0  30   1  -20.80   14.00
   0  30   1   21.60   15.40
  -2 -30  -1    3.60   16.90
   2 -30   1   -8.60   16.50
  -2 -30  -1   27.90   16.10
   2  30   1  -10.50   16.20
  -2  30  -1    4.40   15.40
  -2  30  -1   12.00   18.20
   2  30   1   20.00   17.90
  -4 -30  -1   21.40   22.90
   4 -30   1   -4.00   16.70
  -4 -30  -1   -4.70   16.60
   4  30   1   25.50   33.10
  -4  30  -1   -8.20   16.40
  -4  30  -1   16.10   20.30
   4  30   1   -8.10   15.30
   6 -30   1  -29.10   19.40
  -6 -30  -1  -19.20   18.00
   6  30   1   73.29   25.20
  -6  30  -1   57.49   26.20
   5 -31  -1  -58.79   24.50
   5 -31  -1   30.40   20.90
  -5  31   1   11.90   21.90
   5  31  -1   -0.60   20.20
  -5  31   1  -13.60   17.50
  -3 -31   1   -0.80   15.70
   3 -31  -1   19.20   20.90
   3  31  -1    2.80   17.40
   3  31  -1   18.30   18.80
  -3  31   1   27.90   21.10
  -3  31   1   58.49   23.50
   1 -31  -1  -13.70   15.90
  -1 -31   1   10.10   16.80
   1  31  -1    2.80   17.20
   1  31  -1   15.80   18.20
  -1  31   1   22.00   16.60
  -1  31   1   -0.60   16.30
  -1 -31  -1   -4.80   19.10
   1 -31   1  -25.30   18.60
  -1  31  -1    7.50   22.00
  -1  31  -1   -2.40   17.90
   1  31   1    6.30   17.20
   1  31   1    0.20   14.70
  -3 -31  -1   -9.80   14.40
   3 -31   1  -15.50   19.80
  -3 -31  -1  -10.10   16.60
  -3  31  -1  -24.30   14.70
   3  31   1    7.40   19.90
   3  31   1    4.70   20.30
  -3  31  -1   14.10   24.90
   5 -31   1  -28.00   21.10
  -5 -31  -1    2.50   32.60
   5 -31   1  -31.00   23.20
   5  31   1   15.80   22.00
  -5  31  -1   16.50   22.80
  -5  31  -1  -26.50   14.80
   4 -32  -1    9.60   18.20
  -4 -32   1   17.60   17.90
   4  32  -1   16.20   19.60
  -2 -32   1   29.60   20.90
   2 -32  -1   -9.10   21.90
   2  32  -1   13.20   17.00
  -2  32   1   31.00   24.50
   2  32  -1   19.30   19.80
   0  32   1   25.90   19.10
   0  32   1   14.40   17.60
   0  32  -1    3.20   17.50
   0  32  -1   -8.00   18.80
  -2 -32  -1  -10.10   17.60
   2  32   1    3.80   18.70
   2  32   1  -15.30   17.10
  -2  32  -1    7.20   25.80
  -4 -32  -1   -6.60   18.70
  18   0  -2   16.60   28.00
  16   0  -2   10.90   15.30
  16   0  -2   21.30   19.80
  14   0  -2   -7.40   13.90
  14   0  -2  -13.00   12.10
  14   0  -2    1.20   13.70
 -14   0   2   12.60   12.80
  14   0  -2    9.00   15.00
 -12   0   2  228.88   19.10
  12   0  -2  285.87   29.00
  12   0  -2  262.77   22.80
 -12   0   2  273.77   24.60
  12   0  -2  258.97   24.20
  12   0  -2  237.28   24.70
  10   0  -2  328.67   24.00
  10   0  -2  314.87   27.20
 -10   0   2  345.67   21.50
  10   0  -2  331.87   24.80
 -10   0   2  343.77   23.70
  10   0  -2  324.57   22.90
  -8   0   2  843.62   39.50
   8   0  -2  810.32   40.20
  -8   0   2  804.92   40.80
   8   0  -2  805.32   41.10
  -8   0   2  811.02   40.00
  -8   0   2  839.42   43.60
   8   0  -2  787.12   44.00
  -8   0   2  847.02   40.80
  -8   0   2  813.72   40.70
   8   0  -2  850.31   42.30
  -6   0   2  399.46   21.10
  -6   0   2  426.86   23.60
  -6   0   2  386.06   21.70
  -6   0   2  390.96   21.20
   6   0  -2  390.36   22.50
   6   0  -2  380.06   21.00
  -6   0   2  419.46   21.20
   6   0  -2  336.57   23.10
   6   0  -2  402.36   21.70
  -6   0   2  369.06   20.40
   4   0  -2  430.16   22.60
   4   0  -2  409.06   21.00
  -4   0   2  438.56   21.80
  -4   0   2  434.06   20.90
  -4   0   2  443.46   20.90
  -4   0   2  428.96   22.30
   4   0  -2  429.26   22.10
   4   0  -2  424.36   20.90
  -4   0   2  423.56   20.80
  -2   0   2  966.00   42.60
  -2   0   2  907.61   38.90
  -2   0   2  956.80   40.40
   2   0  -2  931.01   41.40
  -2   0   2  973.70   40.70
  -2   0   2  962.30   38.90
   2   0  -2  941.81   40.50
  -2   0  -2  524.75   26.40
   2   0   2  577.24   24.20
   2   0   2  557.54   24.20
  -2   0  -2  558.94   24.50
  -2   0  -2  506.55   27.60
   2   0   2  526.85   26.20
  -2   0  -2  561.04   24.20
  -4   0  -2  356.66   18.80
   4   0   2  342.47   19.20
   4   0   2  348.27   20.10
   4   0   2  345.67   18.60
  -4   0  -2  340.07   17.60
   4   0   2  355.36   17.10
  -4   0  -2  368.46   17.00
  -4   0  -2  368.06   21.20
   4   0   2  325.07   17.30
  -4   0  -2  356.96   19.40
  -4   0  -2  349.37   16.60
   4   0   2  332.87   15.70
  -4   0  -2  363.06   20.20
  -6   0  -2  200.78   14.80
  -6   0  -2  171.98   11.40
   6   0   2  177.98   12.10
  -6   0  -2  151.88   12.70
   6   0   2  191.88   16.10
   6   0   2  183.08   11.20
  -6   0  -2  182.58   11.30
  -6   0  -2  184.58   11.20
  -6   0  -2  183.68   12.30
  -6   0  -2  190.18   10.90
  -6   0  -2  167.98   14.70
   6   0   2  193.98   14.30
  -6   0  -2  178.38   15.80
   8   0   2  481.75   31.80
  -8   0  -2  482.15   32.00
  -8   0  -2  494.65   28.10
  -8   0  -2  506.55   24.70
  -8   0  -2  467.75   26.60
  -8   0  -2  533.75   25.60
   8   0   2  485.45   26.80
  -8   0  -2  497.45   29.90
   8   0   2  497.95   25.10
  -8   0  -2  514.15   24.20
  -8   0  -2  517.85   31.10
   8   0   2  552.84   29.90
  -8   0  -2  460.55   25.80
  10   0   2  573.34   30.10
  10   0   2  606.74   32.70
 -10   0  -2  614.94   36.50
  10   0   2  591.04   34.60
 -10   0  -2  545.95   29.90
  10   0   2  607.94   39.70
  10   0   2  617.64   28.80
 -10   0  -2  573.94   30.10
 -10   0  -2  574.54   28.60
 -10   0  -2  536.15   30.90
  12   0   2  630.44   43.90
 -12   0  -2  593.64   39.80
 -12   0  -2  585.84   32.50
  12   0   2  633.34   40.70
 -14   0  -2  121.79   21.20
  14   0   2  133.39   25.00
 -16   0  -2   98.29   22.80
  16   0   2  117.59   26.80
  18   0   2   84.79   31.30
 -18   0  -2   49.40   26.30
  17  -1  -2    2.70   22.10
  17  -1  -2    4.90   17.60
  17   1  -2  -16.80   19.20
  15  -1  -2  -16.10   15.10
  15  -1  -2   12.10   16.40
  15  -1  -2   -2.40   16.40
 -15  -1   2   12.60   14.00
  15   1  -2  -18.20   16.40
 -15   1   2  -14.00   13.10
  15   1  -2   17.00   13.40
  15   1  -2   -2.00   15.30
  13  -1  -2   10.60   13.90
  13  -1  -2  -23.50   11.20
 -13  -1   2    6.90   11.90
  13  -1  -2   14.00   14.00
  13  -1  -2    7.10   17.20
  13   1  -2   16.40   14.00
  13   1  -2    6.30   15.00
  13   1  -2   -2.50   12.10
 -13   1   2    4.90   10.70
 -13   1   2   -8.60    9.20
  13   1  -2    1.30   13.80
 -11  -1   2   36.00   12.70
  11  -1  -2   14.80   12.20
  11  -1  -2   40.30   14.10
 -11  -1   2   43.50    9.80
  11  -1  -2   36.30   12.10
  11  -1  -2    2.10   13.20
  11   1  -2   47.30   15.50
  11   1  -2   29.70   15.00
 -11   1   2   35.50   10.40
 -11   1   2   33.60   10.60
  11   1  -2   25.20   12.10
  11   1  -2   26.40   11.60
  -9  -1   2   59.99    9.20
  -9  -1   2   57.79   10.40
   9  -1  -2   54.19   11.50
  -9  -1   2   60.99   10.30
  -9  -1   2   71.69   10.30
   9  -1  -2   40.50   12.70
   9  -1  -2   50.49   12.10
   9   1  -2   49.30   10.70
   9   1  -2   78.19   17.80
  -9   1   2   39.00    9.60
  -9   1   2   47.20   11.80
  -9   1   2   56.39    9.80
   9   1  -2   64.19   12.90
   9   1  -2   50.19   10.30
  -9   1   2   51.29    9.90
   7  -1  -2  123.39   15.60
  -7  -1   2  113.09   11.00
  -7  -1   2  144.39   10.70
  -7  -1   2  147.99   17.60
   7  -1  -2  142.69   13.00
  -7  -1   2  122.59   10.30
  -7  -1   2  124.19   10.80
  -7  -1   2  114.49   11.80
   7  -1  -2  120.69   11.60
   7  -1  -2  125.39   13.50
   7   1  -2  107.89   12.30
   7   1  -2  139.89   15.40
  -7   1   2  116.99   11.10
  -7   1   2  113.89   11.00
  -7   1   2  113.79   10.20
  -7   1   2  106.39   10.70
   7   1  -2  126.49   14.00
   7   1  -2  136.09   11.30
  -7   1   2  151.18   12.10
  -5  -1   2  140.89   10.50
  -5  -1   2  161.58   11.20
   5  -1  -2  174.08   11.70
   5  -1  -2  181.98   13.60
  -5  -1   2  161.38   10.70
   5  -1  -2  177.98   12.70
  -5  -1   2  151.98   11.60
   5  -1  -2  147.89   11.10
  -5  -1   2  157.98   12.70
  -5  -1   2  156.58   10.60
  -5   1   2  175.38   11.40
  -5   1   2  181.98    7.80
  -5   1   2  190.68   11.40
  -5   1   2  169.98   11.00
   5   1  -2  156.68   12.40
   5   1  -2  165.18   11.40
   5   1  -2  154.78   13.10
   5   1  -2  177.28   11.20
  -5   1   2  174.38   11.90
  -5   1   2  164.78   12.50
  -3  -1   2   77.79    5.90
  -3  -1   2   76.49    5.70
   3  -1  -2   90.39    6.80
   3  -1  -2   98.29    7.50
  -3  -1   2   73.59    6.90
  -3  -1   2   61.09    6.40
  -3  -1   2   72.09    4.20
   3  -1  -2   91.99    6.70
   3  -1  -2  109.19    7.50
  -3   1   2  101.39    6.60
   3   1  -2   73.09    7.90
   3   1  -2   71.39    6.00
  -3   1   2   86.39    6.90
   3   1  -2   74.49    6.00
  -3   1   2   91.69    6.40
  -3   1   2  117.19    7.80
   3   1  -2   69.79    7.80
  -3   1   2   99.19    7.60
  -1  -1   2 2172.68   88.49
  -1  -1   2 1894.71   88.99
  -1  -1   2 2208.38   88.19
  -1   1   2 2322.47   88.29
  -1   1   2 2061.49   88.69
  -1   1   2 2247.88   88.49
  -1  -1  -2 2110.19   92.39
   1  -1   2 2285.37   91.69
   1  -1   2 2196.18   91.79
  -1  -1  -2 2260.27   91.59
   1   1   2 2173.78   91.69
  -1   1  -2 2233.48   91.89
   1   1   2 2269.37   92.49
   3  -1   2 1715.53   73.59
  -3  -1  -2 1677.93   73.79
  -3  -1  -2 1742.33   71.69
  -3  -1  -2 1684.93   74.69
   3  -1   2 1749.22   73.59
   3  -1   2 1691.83   74.59
   3  -1   2 1721.23   71.59
  -3  -1  -2 1786.32   74.69
   3  -1   2 1733.33   71.79
  -3  -1  -2 1703.53   75.49
  -3  -1  -2 1632.54   72.09
   3  -1   2 1890.61   77.09
   3  -1   2 1666.83   73.89
  -3  -1  -2 1668.03   72.49
  -3   1  -2 1709.93   71.49
  -3   1  -2 1765.12   72.79
  -3   1  -2 1736.03   74.09
   3   1   2 1753.72   71.49
   3   1   2 1746.53   72.09
   3   1   2 1738.43   74.99
   3   1   2 1750.32   72.69
  -3   1  -2 1601.54   76.09
  -3   1  -2 1688.53   74.49
  -3   1  -2 1804.42   73.79
   3   1   2 1745.03   74.39
  -3   1  -2 1752.32   72.29
  -3   1  -2 1872.91   74.09
  -5  -1  -2  360.66   17.90
   5  -1   2  386.76   16.70
  -5  -1  -2  373.66   18.30
  -5  -1  -2  406.46   23.50
   5  -1   2  367.86   18.80
  -5  -1  -2  367.06   19.20
  -5  -1  -2  374.76   19.20
   5  -1   2  396.56   21.10
   5  -1   2  376.46   18.80
  -5  -1  -2  375.56   22.40
   5  -1   2  339.77   22.00
  -5  -1  -2  350.96   21.50
  -5  -1  -2  367.16   20.70
  -5  -1  -2  381.16   18.00
  -5   1  -2  353.66   19.60
  -5   1  -2  420.76   21.00
  -5   1  -2  399.66   24.00
  -5   1  -2  388.96   21.50
  -5   1  -2  392.46   21.10
   5   1   2  366.26   19.30
   5   1   2  368.46   16.20
   5   1   2  366.86   21.10
  -5   1  -2  389.16   18.40
  -5   1  -2  382.46   19.00
  -5   1  -2  370.46   22.10
   5   1   2  380.46   16.30
  -5   1  -2  390.26   18.80
   5   1   2  363.66   22.80
  -7  -1  -2  479.45   29.10
   7  -1   2  510.25   27.80
  -7  -1  -2  452.85   23.00
  -7  -1  -2  453.35   24.70
  -7  -1  -2  451.45   25.00
   7  -1   2  512.25   30.30
   7  -1   2  500.95   24.30
  -7  -1  -2  489.85   30.50
   7  -1   2  510.65   25.60
  -7  -1  -2  452.75   28.00
  -7  -1  -2  434.56   22.70
   7  -1   2  513.25   24.60
  -7  -1  -2  478.95   23.40
  -7  -1  -2  468.55   26.50
   7   1   2  450.75   23.20
  -7   1  -2  508.55   24.70
  -7   1  -2  523.05   28.20
  -7   1  -2  507.25   26.90
  -7   1  -2  487.85   24.40
  -7   1  -2  529.65   28.40
  -7   1  -2  467.75   28.90
   7   1   2  466.05   25.40
   7   1   2  462.95   30.10
  -7   1  -2  504.15   24.00
  -7   1  -2  515.45   31.20
  -7   1  -2  501.95   23.10
   9  -1   2  186.98   16.40
  -9  -1  -2  178.98   13.20
  -9  -1  -2  206.68   21.20
  -9  -1  -2  185.08   14.60
  -9  -1  -2  181.98   14.20
   9  -1   2  204.68   16.30
  -9  -1  -2  190.98   12.40
   9  -1   2  201.78   13.40
  -9  -1  -2  195.78   12.80
   9  -1   2  206.88   22.90
   9  -1   2  181.98   14.20
  -9   1  -2  211.08   12.70
  -9   1  -2  209.48   14.50
   9   1   2  208.98   13.70
  -9   1  -2  210.08   15.00
   9   1   2  196.28   22.30
  -9   1  -2  185.78   13.10
   9   1   2  212.08   17.20
  11  -1   2   57.89   13.70
  11  -1   2   78.49   13.70
 -11  -1  -2   56.09    8.30
  11  -1   2   50.49    7.20
 -11  -1  -2   50.89   14.00
 -11  -1  -2   50.09   10.80
 -11  -1  -2   54.59    9.10
  11  -1   2   37.40   17.30
 -11   1  -2   40.60    9.30
  11   1   2   37.20    7.20
 -11   1  -2   45.40    7.90
  11   1   2   37.90   15.70
 -11   1  -2   57.69   15.00
  11   1   2   35.30   12.00
 -13  -1  -2   11.30   12.60
  13  -1   2   15.10   16.70
  13   1   2   -0.30   15.50
  13   1   2    6.10   10.70
 -13   1  -2   15.30   13.30
  15  -1   2    6.60   18.20
 -15   1  -2  -11.10   15.00
  15   1   2    4.40   17.40
 -17  -1  -2   -1.80   19.30
  17  -1   2    2.60   23.80
 -17   1  -2   10.20   21.70
  17   1   2    4.60   29.40
  18  -2  -2    0.80   23.60
  18   2  -2   13.00   23.40
  16  -2  -2   17.40   17.40
  16  -2  -2    9.50   19.10
 -16   2   2   27.60   17.70
  16   2  -2   -0.80   21.50
  14  -2  -2    6.00   15.80
 -14  -2   2   11.40   12.80
  14  -2  -2    1.70   17.20
  14   2  -2   25.60   17.80
  14   2  -2  -15.10   12.80
  14   2  -2   15.40   16.70
 -14   2   2   -9.10   13.20
  14   2  -2    4.50   13.20
 -12  -2   2    2.70   11.00
  12  -2  -2   15.50   12.20
  12  -2  -2    9.60   13.80
  12  -2  -2   17.00   12.90
 -12  -2   2    8.30    7.80
  12  -2  -2   16.10   11.80
  12   2  -2  -16.30   12.00
 -12   2   2   24.30   10.10
  12   2  -2    2.50    8.60
 -12   2   2   18.80   11.20
  12   2  -2    0.20   11.00
  12   2  -2  -17.30   11.30
  10  -2  -2   -8.80    8.60
  10  -2  -2  -12.90    7.50
  10  -2  -2  -12.80    9.90
 -10  -2   2    1.90    5.90
  10  -2  -2   -3.50    9.00
 -10  -2   2    6.30    7.90
  10   2  -2   -3.60    9.50
  10   2  -2   -5.40    7.40
 -10   2   2  -10.20    6.50
 -10   2   2   -0.90    2.20
 -10   2   2    8.00    7.50
  10   2  -2    6.80    9.20
  10   2  -2    6.20    7.80
 -10   2   2   -2.80    7.10
  -8  -2   2   59.09   11.40
   8  -2  -2   56.79   10.70
  -8  -2   2   45.50    9.60
  -8  -2   2   88.29    9.90
   8  -2  -2   46.70    9.40
  -8  -2   2   47.40    9.10
   8  -2  -2   55.89   11.10
  -8  -2   2   67.09   10.00
  -8  -2   2   73.89    9.40
   8  -2  -2   63.99   13.30
  -8   2   2   74.79   10.30
  -8   2   2   64.79   11.90
   8   2  -2   62.89    9.90
   8   2  -2   72.49   12.20
  -8   2   2   64.19    9.80
   8   2  -2   57.19   12.30
  -8   2   2   90.79   13.60
  -8   2   2   60.09    4.70
   8   2  -2   74.39   11.70
  -8   2   2   63.69    9.30
   6  -2  -2  380.56   21.10
   6  -2  -2  389.26   21.50
  -6  -2   2  409.76   23.40
  -6  -2   2  369.76   19.90
   6  -2  -2  388.96   22.90
  -6  -2   2  400.76   20.60
  -6  -2   2  381.96   21.20
  -6  -2   2  379.76   20.60
  -6  -2   2  369.06   21.80
   6  -2  -2  388.26   23.80
   6   2  -2  339.87   21.60
  -6   2   2  388.76   21.00
  -6   2   2  372.96   16.50
   6   2  -2  379.66   20.50
   6   2  -2  374.86   21.10
  -6   2   2  413.86   16.70
  -6   2   2  430.06   24.20
  -6   2   2  415.56   17.50
  -6   2   2  399.86   23.10
  -6   2   2  376.76   21.50
  -6   2   2  385.26   21.20
  -6   2   2  399.46   21.10
   6   2  -2  346.67   23.40
   4  -2  -2  734.73   33.60
  -4  -2   2  753.42   30.30
  -4  -2   2  726.93   32.70
  -4  -2   2  731.93   32.90
  -4  -2   2  696.63   34.00
   4  -2  -2  702.73   34.80
   4  -2  -2  757.82   35.00
   4  -2  -2  681.43   33.20
  -4  -2   2  760.52   35.00
  -4  -2   2  742.93   32.80
  -4   2   2  736.93   30.40
  -4   2   2  746.83   31.10
  -4   2   2  797.82   34.60
  -4   2   2  720.43   30.60
   4   2  -2  693.43   34.80
  -4   2   2  724.43   34.40
  -4   2   2  744.83   33.70
  -4   2   2  703.93   33.40
   4   2  -2  739.13   32.90
  -4   2   2  716.73   33.30
   4   2  -2  700.63   34.10
   4   2  -2  714.83   32.80
  -2  -2   2  783.92   32.70
   2  -2  -2  815.52   34.60
   2  -2  -2  798.42   33.20
  -2  -2   2  779.02   34.50
  -2  -2   2  779.12   33.40
   2  -2  -2  794.52   32.80
  -2  -2   2  783.92   34.00
   2  -2  -2  808.62   34.80
  -2  -2   2  764.92   33.30
  -2  -2   2  733.83   34.70
  -2  -2   2  767.02   32.80
  -2  -2   2  762.92   33.10
  -2   2   2  789.72   33.10
  -2   2   2  788.12   34.20
  -2   2   2  789.72   34.50
   2   2  -2  747.23   32.30
  -2   2   2  826.52   33.40
  -2   2   2  770.52   33.90
  -2   2   2  848.52   34.60
   2   2  -2  799.12   33.90
   0  -2   2  435.26   19.00
   0  -2   2  381.76   17.70
   0  -2  -2  376.06   17.70
   0   2   2  393.66   17.90
   0   2   2  390.16   17.60
   0   2  -2  390.66   17.60
   2  -2   2 3797.52  154.48
  -2  -2  -2 3784.22  155.58
   2  -2   2 3779.02  153.88
  -2  -2  -2 3763.92  153.88
   2  -2   2 3633.54  155.48
   2   2   2 3662.33  155.68
   2   2   2 3763.82  154.48
  -2   2  -2 3817.42  155.58
  -2   2  -2 3667.33  154.78
   2   2   2 3721.63  154.28
  -2   2  -2 3885.41  155.38
  -2   2  -2 3729.83  156.28
   2   2   2 3809.22  152.98
   4  -2   2  553.64   24.40
  -4  -2  -2  528.15   27.20
  -4  -2  -2  556.84   23.20
  -4  -2  -2  506.25   24.40
  -4  -2  -2  490.35   26.00
  -4  -2  -2  506.75   24.50
   4  -2   2  541.15   23.50
   4  -2   2  562.94   25.30
  -4  -2  -2  512.65   25.10
   4  -2   2  524.65   27.40
  -4  -2  -2  517.85   27.50
   4  -2   2  634.74   30.60
   4  -2   2  542.65   25.10
   4  -2   2  521.15   26.00
  -4  -2  -2  532.25   23.90
  -4   2  -2  563.74   25.40
  -4   2  -2  504.15   24.80
   4   2   2  480.75   27.50
  -4   2  -2  548.25   26.80
   4   2   2  513.25   23.40
   4   2   2  532.95   25.50
  -4   2  -2  494.65   29.00
  -4   2  -2  575.74   25.10
  -4   2  -2  540.35   23.40
  -4   2  -2  531.55   26.00
  -4   2  -2  528.05   27.40
   4   2   2  520.45   22.80
   4   2   2  461.55   26.30
  -6  -2  -2   79.29   11.70
  -6  -2  -2   83.59    9.30
   6  -2   2   80.69    8.20
   6  -2   2   68.89   10.80
   6  -2   2   72.19   10.30
  -6  -2  -2   68.79    6.30
  -6  -2  -2  108.99   14.40
  -6  -2  -2   68.79    6.50
   6  -2   2   88.49    5.40
  -6  -2  -2   95.69   11.00
   6  -2   2   77.99    7.90
   6  -2   2   95.49    4.80
  -6  -2  -2   71.09    8.50
  -6  -2  -2   83.19   11.20
  -6  -2  -2   75.29    7.30
   6  -2   2   90.89    8.00
  -6   2  -2  105.69   10.90
   6   2   2   76.39    9.30
   6   2   2   84.79   12.60
  -6   2  -2   76.99   11.40
  -6   2  -2   79.29   12.70
  -6   2  -2  100.39    7.40
  -6   2  -2   92.99    7.90
  -6   2  -2  110.29   11.70
  -6   2  -2   90.39    8.60
  -6   2  -2   77.09    6.90
   6   2   2   96.89   11.70
  -6   2  -2   82.59   10.40
  -8  -2  -2   24.20    5.50
   8  -2   2   32.90    6.00
   8  -2   2   40.20    8.00
   8  -2   2   34.40    7.60
  -8  -2  -2   27.10    5.90
  -8  -2  -2   43.40   10.80
  -8  -2  -2   15.00    7.10
  -8  -2  -2   23.90    4.60
  -8  -2  -2   15.40    9.10
   8  -2   2   26.60   10.50
  -8  -2  -2   26.20    6.80
  -8  -2  -2    9.80    7.40
  -8  -2  -2   48.40    8.90
   8  -2   2   48.90   10.10
  -8   2  -2   57.19    9.10
  -8   2  -2   42.00    7.80
  -8   2  -2   37.70   11.30
  -8   2  -2   38.20    6.10
  -8   2  -2   26.50    6.70
  -8   2  -2   39.00    5.90
  -8   2  -2   36.20    9.20
   8   2   2   27.20    7.40
   8   2   2   12.80    8.70
   8   2   2   25.40    8.20
  -8   2  -2   26.40   11.00
  -8   2  -2   36.30    6.40
 -10  -2  -2   10.40   10.50
 -10  -2  -2    6.50    7.20
 -10  -2  -2   23.80    6.10
  10  -2   2   25.40   12.60
  10  -2   2   41.80    9.80
  10  -2   2   29.90   13.10
 -10  -2  -2   23.70    7.00
  10  -2   2   40.20    6.90
 -10   2  -2   31.50    6.90
  10   2   2   26.20   12.90
 -10   2  -2   46.40    7.20
  10   2   2   42.20   11.90
 -10   2  -2   30.00    7.30
 -10   2  -2   23.80   10.20
 -10   2  -2   20.10    8.10
  12  -2   2   88.89   21.30
  12  -2   2   71.19   17.00
 -12  -2  -2   45.50   16.30
 -12   2  -2   57.09   11.40
  12   2   2   39.00   12.70
 -12   2  -2   80.99   19.00
  12   2   2   58.69   19.60
 -14  -2  -2   11.00   15.00
  14  -2   2   -4.40   16.20
  14   2   2    4.70   16.60
 -14   2  -2   30.90   13.40
  16  -2   2    6.30   19.90
 -16  -2  -2   -0.70   18.40
  16   2   2   45.90   24.20
 -16   2  -2   11.10   16.10
  18  -2   2    4.40   26.40
 -18  -2  -2  -19.70   20.90
 -18   2  -2   31.10   24.90
  18   2   2   69.09   30.50
  17  -3  -2   16.70   19.70
  17  -3  -2  -11.90   21.50
  17   3  -2   14.00   23.30
  15  -3  -2  -15.60   13.30
  15  -3  -2  -16.80   16.80
 -15  -3   2   22.50   19.30
  15   3  -2  -10.50   12.70
  15   3  -2   16.40   18.80
 -15   3   2    8.70   16.40
  15   3  -2    6.90   18.40
  13  -3  -2   33.40   14.40
  13  -3  -2   24.90   17.30
  13  -3  -2    2.90   13.20
 -13  -3   2   45.70   16.30
  13  -3  -2   18.40   15.80
  13   3  -2   51.29   18.00
  13   3  -2   20.70   14.50
  13   3  -2   48.50   15.20
  13   3  -2   30.10   16.00
 -13   3   2    7.50   12.70
 -13   3   2    4.40   10.80
  11  -3  -2    6.70   11.20
 -11  -3   2    9.90    7.00
 -11  -3   2   17.40   10.50
  11  -3  -2   10.00   11.90
  11  -3  -2    7.10   12.90
  11  -3  -2    3.20   11.50
  11   3  -2   12.80   11.40
  11   3  -2   12.60   13.30
 -11   3   2    0.90    8.50
  11   3  -2   -6.40   10.10
  11   3  -2   -6.80   10.40
 -11   3   2    9.70    9.30
  -9  -3   2    9.70    6.50
  -9  -3   2   23.80    8.50
  -9  -3   2    9.50    5.70
   9  -3  -2   18.30   10.20
  -9  -3   2    3.20    5.50
   9  -3  -2  -10.30    7.90
   9  -3  -2    2.00   10.90
   9  -3  -2   15.10    8.20
  -9   3   2    1.30    2.90
  -9   3   2    7.00    6.70
  -9   3   2    7.40    6.20
   9   3  -2   11.80    8.50
   9   3  -2    8.80    9.10
   9   3  -2   26.20    9.40
  -9   3   2   12.00    8.20
  -7  -3   2  195.88   15.30
  -7  -3   2  189.08   13.30
  -7  -3   2  202.38   13.80
  -7  -3   2  216.28   17.40
   7  -3  -2  196.98   15.30
   7  -3  -2  249.08   17.60
  -7  -3   2  191.98   14.30
   7  -3  -2  240.48   18.50
   7  -3  -2  218.98   16.40
  -7   3   2  231.18   11.40
  -7   3   2  202.68   17.30
  -7   3   2  220.38   10.70
   7   3  -2  175.48   16.00
   7   3  -2  180.58   13.90
  -7   3   2  229.68   14.90
  -7   3   2  229.88   15.40
  -7   3   2  211.48   14.80
   7   3  -2  196.18   15.00
  -7   3   2  237.18   15.60
  -7   3   2  247.48   17.40
  -7   3   2  227.48   10.90
   7   3  -2  270.27   19.30
  -5  -3   2   82.59   10.60
   5  -3  -2   92.89   11.40
  -5  -3   2   79.59    8.30
   5  -3  -2   74.39    7.90
  -5  -3   2   95.59    7.40
  -5  -3   2   67.89    6.60
  -5  -3   2   77.89    7.70
   5  -3  -2   69.89    8.30
   5  -3  -2   82.39    9.50
   5   3  -2   79.69    7.30
   5   3  -2   85.19    7.80
  -5   3   2   80.59    5.10
   5   3  -2   69.09    4.70
  -5   3   2   94.19    7.80
  -5   3   2   94.09    9.20
  -5   3   2   80.39    8.10
  -5   3   2   94.99    5.90
   5   3  -2   73.29   10.70
  -5   3   2   83.19   10.30
   5   3  -2   63.69    9.40
  -5   3   2  110.29    8.60
  -5   3   2   84.59    8.80
   3  -3  -2   44.10    5.50
  -3  -3   2   50.79    6.50
  -3  -3   2   44.70    3.80
  -3  -3   2   45.60    3.60
  -3  -3   2   45.70    4.50
   3  -3  -2   40.70    5.80
   3  -3  -2   42.10    3.40
   3  -3  -2   48.10    3.80
  -3  -3   2   47.90    4.70
   3  -3  -2   50.69    5.90
   3  -3  -2   53.69    6.90
  -3  -3   2   52.99    3.40
  -3  -3   2   41.80    6.30
  -3   3   2   38.30    3.50
  -3   3   2   47.60    6.50
  -3   3   2   54.99    6.50
  -3   3   2   37.80    4.20
  -3   3   2   58.19    6.10
  -3   3   2   51.49    7.20
   3   3  -2   55.99    6.70
   3   3  -2   52.69    4.30
  -3   3   2   55.49    6.60
   3   3  -2   49.50    5.20
  -3   3   2   45.60    5.70
   3   3  -2   49.90    4.70
   3   3  -2   44.60    4.00
  -3   3   2   45.20    4.00
   1  -3  -2   66.09    5.20
  -1  -3   2   62.49    4.80
   1  -3  -2   57.89    4.30
  -1  -3   2   70.99    3.20
  -1  -3   2   60.99    4.50
  -1  -3   2   70.29    5.80
  -1  -3   2   63.29    5.00
   1  -3  -2   58.79    4.90
  -1   3   2   58.89    4.40
  -1   3   2   59.59    5.10
   1   3  -2   59.79    4.70
   1   3  -2   64.59    4.30
  -1   3   2   61.99    5.40
   1   3  -2   71.49    6.00
  -1   3   2   62.49    4.40
   1   3  -2   64.79    3.50
   1  -3   2  709.03   31.30
   1  -3   2  676.23   30.30
   1  -3   2  663.93   28.40
   1  -3   2  710.73   29.20
  -1   3  -2  656.43   28.30
  -1   3  -2  669.43   30.60
  -1   3  -2  679.03   29.10
  -1   3  -2  674.43   30.30
   1   3   2  686.33   30.60
   3  -3   2  784.62   35.80
  -3  -3  -2  840.22   38.70
   3  -3   2  790.82   37.00
   3  -3   2  738.73   40.70
  -3  -3  -2  899.31   39.20
   3  -3   2  850.81   37.20
   3  -3   2  773.92   38.10
  -3  -3  -2  854.41   36.60
  -3  -3  -2  809.42   35.90
   3  -3   2  839.22   36.80
   3   3   2  835.22   39.20
   3   3   2  870.71   37.80
  -3   3  -2  834.72   38.40
   3   3   2  840.52   37.30
  -3   3  -2  803.72   36.90
   3   3   2  858.21   38.90
  -3   3  -2  848.32   36.80
  -3   3  -2  857.41   37.40
  -3   3  -2  802.82   34.40
   3   3   2  860.61   35.70
  -5  -3  -2  802.12   32.70
  -5  -3  -2  776.52   33.80
   5  -3   2  753.52   34.20
  -5  -3  -2  809.52   35.90
  -5  -3  -2  746.83   36.70
   5  -3   2  734.93   35.20
   5  -3   2  700.23   36.00
  -5  -3  -2  802.72   36.30
   5  -3   2  746.53   35.50
  -5  -3  -2  781.22   34.70
  -5  -3  -2  735.53   38.50
   5  -3   2  804.02   41.30
  -5  -3  -2  751.12   38.10
   5  -3   2  732.63   34.10
   5  -3   2  786.12   38.70
  -5   3  -2  792.22   37.40
  -5   3  -2  706.53   35.90
  -5   3  -2  783.72   34.20
  -5   3  -2  710.93   34.80
  -5   3  -2  773.92   34.50
   5   3   2  766.82   37.60
   5   3   2  778.92   32.70
   5   3   2  773.62   32.50
  -5   3  -2  778.32   36.50
   5   3   2  827.62   39.90
  -5   3  -2  753.82   35.80
   5   3   2  826.32   36.90
  -5   3  -2  763.32   38.20
  -7  -3  -2   48.90   10.70
  -7  -3  -2   46.00    9.10
  -7  -3  -2   59.99    6.90
  -7  -3  -2   49.40    7.30
  -7  -3  -2   42.80    5.40
   7  -3   2   54.49    9.90
  -7  -3  -2   45.90    5.40
  -7  -3  -2   48.70    7.60
   7  -3   2   35.20    7.20
   7  -3   2   46.00   10.80
   7  -3   2   40.30    7.00
  -7  -3  -2   32.50    9.70
  -7   3  -2   29.30    7.90
  -7   3  -2   33.90    6.10
  -7   3  -2   28.40    9.80
  -7   3  -2   45.10    8.00
   7   3   2   52.89    8.80
  -7   3  -2   28.80    5.50
  -7   3  -2   37.40    9.00
  -7   3  -2   31.80    8.20
   7   3   2   44.40   11.40
  -7   3  -2   41.60    7.90
  -7   3  -2   28.90    5.20
   9  -3   2  163.28   14.80
  -9  -3  -2  194.68   13.10
   9  -3   2  180.68   13.10
  -9  -3  -2  217.48   19.50
  -9  -3  -2  184.88   14.20
   9  -3   2  160.08   15.70
  -9  -3  -2  175.08   14.50
  -9  -3  -2  181.78   11.50
   9  -3   2  186.78   18.10
  -9  -3  -2  207.98   12.20
   9  -3   2  167.48   21.60
  -9   3  -2  167.88   14.60
   9   3   2  206.08   16.80
  -9   3  -2  166.58   13.10
  -9   3  -2  199.98   18.50
   9   3   2  169.28   21.50
  -9   3  -2  162.88   12.90
  -9   3  -2  182.68   12.20
 -11  -3  -2   44.50   14.80
  11  -3   2   24.30   14.80
  11  -3   2   66.59   15.90
 -11  -3  -2   49.80   10.90
  11  -3   2   33.30    6.70
  11  -3   2   21.90   10.40
 -11  -3  -2   26.10    7.50
 -11   3  -2   21.40   10.20
  11   3   2    6.20   14.50
 -11   3  -2   37.20   12.70
 -11   3  -2   20.70    6.70
  13  -3   2   36.40   19.90
  13  -3   2   40.70   17.00
 -13  -3  -2   78.89   19.30
  13   3   2   45.60   16.20
  13   3   2   42.00   18.40
 -13   3  -2   61.59   13.50
 -13   3  -2   53.89   16.20
  15  -3   2  -12.50   15.70
 -15   3  -2   -2.40   14.00
  15   3   2    6.40   19.70
 -17  -3  -2  -14.60   19.20
  17  -3   2  -14.10   23.90
  17   3   2   -1.30   23.80
 -17   3  -2  -11.70   16.30
  18  -4  -2    1.60   19.90
  18   4  -2  -17.10   25.90
  16  -4  -2   45.00   22.80
  16  -4  -2    4.90   15.90
  16   4  -2   41.10   21.70
  16   4  -2   49.00   22.40
 -16   4   2   -4.80   15.40
 -14  -4   2   44.10   15.50
  14  -4  -2   43.30   18.90
 -14   4   2   50.49   16.20
  14   4  -2   63.99   20.80
  14   4  -2   63.49   15.70
  14   4  -2   48.90   24.40
 -14   4   2   42.50   14.10
 -12  -4   2   34.60   13.50
  12  -4  -2   44.70   14.30
  12  -4  -2   39.60   17.30
  12  -4  -2   54.29   15.90
  12   4  -2   33.10   16.20
 -12   4   2   42.60   12.30
  12   4  -2   43.50   15.90
 -12   4   2   29.90   11.00
  12   4  -2   27.50   14.10
  12   4  -2   45.30   13.10
  10  -4  -2  161.98   21.70
 -10  -4   2  123.19   16.20
  10  -4  -2  188.98   17.80
 -10  -4   2  162.68   13.10
  10  -4  -2  141.39   18.80
 -10  -4   2  144.49    9.20
 -10   4   2  154.78    9.80
  10   4  -2  163.48   21.70
  10   4  -2  142.79   17.80
 -10   4   2  162.98   17.90
 -10   4   2  144.69   14.10
  10   4  -2  150.28   15.00
 -10   4   2  150.18   15.50
  10   4  -2  164.98   20.10
   8  -4  -2  257.17   19.40
   8  -4  -2  234.88   17.10
   8  -4  -2  245.28   17.80
  -8  -4   2  258.97   15.50
  -8  -4   2  266.17   20.20
  -8  -4   2  268.97   17.20
   8  -4  -2  246.18   21.10
  -8  -4   2  258.27   18.50
  -8  -4   2  269.57   18.50
  -8   4   2  264.57   13.80
  -8   4   2  264.87   19.70
  -8   4   2  269.17   18.30
  -8   4   2  276.57   19.90
   8   4  -2  223.58   19.40
  -8   4   2  257.77   13.30
   8   4  -2  271.47   22.00
   8   4  -2  263.97   18.30
   8   4  -2  247.88   17.20
  -8   4   2  247.58   20.60
  -6  -4   2  344.37   17.90
   6  -4  -2  348.77   19.90
  -6  -4   2  336.77   19.20
  -6  -4   2  324.97   14.40
  -6  -4   2  306.57   19.20
   6  -4  -2  305.17   18.90
  -6  -4   2  336.37   21.40
   6  -4  -2  361.96   22.80
   6  -4  -2  342.17   20.30
  -6  -4   2  337.67   14.40
   6  -4  -2  316.77   16.50
  -6  -4   2  347.57   18.40
  -6   4   2  321.37   16.30
  -6   4   2  326.77   18.60
  -6   4   2  340.27   21.80
  -6   4   2  359.36   19.20
   6   4  -2  314.67   19.10
  -6   4   2  336.37   15.70
   6   4  -2  301.67   19.80
  -6   4   2  314.27   20.40
  -6   4   2  321.87   19.30
  -6   4   2  304.57   19.10
   6   4  -2  340.47   15.10
   6   4  -2  317.87   23.00
  -6   4   2  320.07   19.30
   6   4  -2  326.77   18.20
   4  -4  -2  320.07   14.50
   4  -4  -2  316.07   17.30
  -4  -4   2  324.87   15.20
  -4  -4   2  322.67   14.40
  -4  -4   2  334.67   14.60
  -4  -4   2  320.17   16.90
   4  -4  -2  325.17   17.60
  -4  -4   2  338.67   19.10
   4  -4  -2  326.07   19.10
  -4  -4   2  317.37   18.00
  -4  -4   2  333.57   16.60
   4  -4  -2  320.47   17.80
  -4  -4   2  308.67   15.90
  -4  -4   2  311.47   16.00
   4  -4  -2  321.37   14.40
  -4   4   2  313.97   17.60
  -4   4   2  339.87   18.80
   4   4  -2  307.37   15.10
  -4   4   2  332.07   16.00
  -4   4   2  325.87   18.30
   4   4  -2  303.27   18.20
   4   4  -2  311.67   16.30
  -4   4   2  310.27   17.20
  -4   4   2  308.97   17.00
  -4   4   2  337.47   18.50
  -4   4   2  319.57   15.30
   4   4  -2  316.67   16.20
  -2  -4   2   93.49    6.30
   2  -4  -2  115.99    7.60
   2  -4  -2  114.39    8.10
  -2  -4   2   93.09    8.60
   2  -4  -2  114.59    6.60
   2  -4  -2  114.69    7.20
   2  -4  -2  107.39    8.00
  -2  -4   2  101.89    6.80
  -2  -4   2  100.99    7.80
   2  -4  -2  111.79    7.70
  -2  -4   2   87.49    6.10
  -2  -4   2  103.19    5.60
  -2  -4   2  107.49    5.80
  -2   4   2   95.29    7.50
   2   4  -2  106.79    6.10
   2   4  -2  112.79    8.10
   2   4  -2  107.09    6.90
   2   4  -2  105.99    5.80
  -2   4   2  103.59    7.60
  -2   4   2  104.29    7.10
   2   4  -2  111.29    6.70
   2   4  -2  106.69    6.20
   2   4  -2  122.49    8.70
  -2   4   2  106.89    7.80
  -2   4   2  108.49    6.60
  -2   4   2  107.99    7.00
   0  -4  -2   43.70    4.20
   0  -4  -2   45.40    4.20
   0  -4   2   51.39    4.40
   0  -4   2   63.59    5.70
   0  -4  -2   43.00    3.30
   0  -4   2   49.00    2.90
   0  -4   2   55.99    5.10
   0  -4   2   54.49    4.20
   0  -4  -2   49.70    5.70
   0   4  -2   50.89    4.30
   0   4   2   50.09    3.50
   0   4  -2   56.49    4.20
   0   4  -2   52.89    6.20
   0   4  -2   47.20    2.80
   0   4   2   44.00    4.10
   0   4   2   51.79    5.10
   0   4  -2   54.79    4.70
   0   4   2   46.80    4.20
   0   4  -2   46.20    4.70
   2  -4   2  218.88   11.50
   2  -4   2  190.88   13.70
   2  -4   2  217.78   11.50
   2  -4   2  206.38   12.40
   2  -4   2  222.18   12.50
  -2  -4  -2  226.48   13.20
  -2   4  -2  230.08   11.80
  -2   4  -2  216.48   11.50
   2   4   2  214.98   11.70
  -2   4  -2  207.78   11.40
  -2   4  -2  218.78   12.30
  -2   4  -2  235.88   12.90
   2   4   2  210.28   11.40
   2   4   2  213.78    9.70
  -2   4  -2  244.08   13.20
   2   4   2  199.88   12.90
   4  -4   2    7.90    4.40
  -4  -4  -2   18.80    5.80
   4  -4   2   12.40    5.50
  -4  -4  -2   11.20    5.00
   4  -4   2   10.10    3.20
  -4  -4  -2   12.20    3.70
  -4  -4  -2   14.60    3.30
   4  -4   2   10.60    6.80
   4  -4   2   22.90    5.00
   4  -4   2    2.90    2.50
  -4   4  -2    7.80    4.00
  -4   4  -2   19.70    4.80
   4   4   2   15.40    5.40
   4   4   2   18.50    3.20
  -4   4  -2    8.60    2.50
  -4   4  -2    5.00    3.00
  -4   4  -2   12.60    3.60
  -4   4  -2    7.20    4.40
   4   4   2   13.00    5.00
  -6  -4  -2    0.80    4.30
   6  -4   2    1.10    5.00
  -6  -4  -2    9.20    3.50
  -6  -4  -2    7.20    7.50
   6  -4   2    0.00    8.60
  -6  -4  -2    6.80    4.10
  -6  -4  -2    6.50    5.60
  -6  -4  -2    7.30    6.10
   6  -4   2    4.00    7.20
   6  -4   2    2.80    3.70
  -6  -4  -2    4.40    4.10
  -6  -4  -2    3.80    2.20
   6  -4   2    3.40    4.10
   6  -4   2    5.80    7.10
  -6   4  -2    0.60    3.20
   6   4   2    0.30    6.70
  -6   4  -2    8.40    3.70
  -6   4  -2    1.90    3.00
  -6   4  -2    7.10    5.70
  -6   4  -2    5.50    5.60
   6   4   2    2.00    6.30
  -6   4  -2    4.60    5.40
   6   4   2    1.80    6.30
  -6   4  -2   10.20    5.40
  -6   4  -2   -2.60    5.10
  -8  -4  -2  188.68   12.80
  -8  -4  -2  169.48   15.80
   8  -4   2  230.58   19.90
  -8  -4  -2  177.18   14.90
   8  -4   2  164.98   14.60
   8  -4   2  167.58   13.60
  -8  -4  -2  178.98   10.50
   8  -4   2  182.88   13.50
  -8  -4  -2  188.48   13.50
  -8  -4  -2  199.68   18.20
   8  -4   2  158.68   14.00
  -8  -4  -2  208.48   11.70
  -8   4  -2  179.28   12.20
   8   4   2  202.78   16.40
  -8   4  -2  182.28   12.10
  -8   4  -2  182.58   12.80
   8   4   2  181.68   16.10
  -8   4  -2  171.48   14.40
  -8   4  -2  144.39   20.60
  -8   4  -2  177.58   16.70
   8   4   2  196.48   21.30
  -8   4  -2  174.78   18.90
  10  -4   2  217.58   25.20
  10  -4   2  185.38   14.30
 -10  -4  -2  207.68   14.40
  10  -4   2  211.08   22.20
 -10  -4  -2  201.28   12.60
 -10  -4  -2  244.98   24.20
  10  -4   2  214.98   17.20
 -10  -4  -2  168.08   15.40
  10  -4   2  183.78   16.40
  10   4   2  216.78   25.10
 -10   4  -2  187.28   21.00
  10   4   2  233.18   19.70
 -10   4  -2  184.38   16.90
 -10   4  -2  183.08   14.00
 -10   4  -2  196.58   15.20
 -10   4  -2  191.98   13.90
 -12  -4  -2   85.19   18.60
  12  -4   2   54.59   17.10
  12  -4   2   63.19   19.60
 -12   4  -2   83.69   16.70
  12   4   2   81.89   21.10
  12   4   2   57.29   15.50
 -12   4  -2   59.49   12.70
 -14  -4  -2  157.18   24.30
  14  -4   2  114.69   23.90
  14  -4   2  154.08   24.30
  14   4   2  190.78   27.90
 -14   4  -2  152.88   22.90
  14   4   2  204.38   32.40
  14   4   2  154.68   10.70
  16  -4   2   68.29   23.10
 -16  -4  -2   68.19   22.60
  16   4   2   46.40   23.00
 -16   4  -2   74.09   21.00
  18  -4   2   15.50   27.40
  18   4   2   56.99   32.00
 -18   4  -2   56.09   23.40
  17  -5  -2   36.30   22.80
  17  -5  -2  -12.40   19.10
 -17   5   2   -4.10   15.10
  17   5  -2  -10.30   21.40
  15  -5  -2  -15.70   15.70
  15  -5  -2  -12.30   16.80
  15   5  -2   59.69   39.30
  15   5  -2   16.00   19.10
  13  -5  -2  -15.00   12.60
  13  -5  -2   22.60   15.30
 -13  -5   2   14.20   12.30
  13  -5  -2   10.40   13.90
 -13   5   2   -4.20   10.20
 -13   5   2   -2.20    9.70
  13   5  -2   21.70   18.20
  13   5  -2   -0.60   14.30
  13   5  -2   21.50   13.10
 -11  -5   2    9.30    6.80
  11  -5  -2    8.30   10.90
  11  -5  -2   -6.30    8.40
 -11  -5   2   16.90   10.40
  11  -5  -2  -10.40   12.00
 -11   5   2   19.90   11.50
  11   5  -2    6.40   11.50
 -11   5   2   12.60   10.50
  11   5  -2   13.90   13.30
  11   5  -2   -5.20    8.70
  11   5  -2    2.40   12.50
  -9  -5   2    0.50    6.10
   9  -5  -2   30.80   11.50
   9  -5  -2   16.20    7.80
   9  -5  -2    9.60    9.70
  -9  -5   2   19.30    6.40
   9  -5  -2   36.40   10.90
  -9  -5   2   31.10    9.00
  -9  -5   2   33.30    7.80
  -9  -5   2   26.80    3.80
  -9  -5   2   27.80    3.20
   9   5  -2   37.00   11.20
   9   5  -2   28.70    7.90
  -9   5   2    8.90    6.50
  -9   5   2   16.80    9.40
  -9   5   2   23.00    4.70
  -9   5   2   19.10    4.40
   9   5  -2    5.00    8.00
  -9   5   2   24.40    9.10
   9   5  -2   17.90    8.90
  -7  -5   2  202.08   17.10
  -7  -5   2  185.28   15.00
  -7  -5   2  199.58   15.20
   7  -5  -2  211.58   12.90
  -7  -5   2  207.08   10.50
   7  -5  -2  217.18   15.90
  -7  -5   2  221.38   13.50
  -7  -5   2  225.18   14.20
   7  -5  -2  186.78   15.40
  -7  -5   2  210.98   10.30
   7  -5  -2  208.68   15.70
   7  -5  -2  196.18   18.50
   7   5  -2  219.78   11.00
  -7   5   2  213.18   15.40
  -7   5   2  210.18   12.40
   7   5  -2  193.88   14.30
  -7   5   2  226.98   11.90
  -7   5   2  231.48   16.20
   7   5  -2  205.08   16.30
  -7   5   2  195.08   11.60
  -7   5   2  189.28   16.70
   7   5  -2  204.78   17.50
   7   5  -2  217.58   19.20
   7   5  -2  223.18   14.60
  -7   5   2  200.58   17.30
  -7   5   2  230.68   15.40
  -7   5   2  220.68   15.10
   5  -5  -2 1616.64   71.69
  -5  -5   2 1670.33   72.59
  -5  -5   2 1602.84   69.49
   5  -5  -2 1637.54   69.29
  -5  -5   2 1664.73   67.69
  -5  -5   2 1614.84   68.39
  -5  -5   2 1593.14   70.39
  -5  -5   2 1589.14   67.59
  -5  -5   2 1660.03   69.89
   5  -5  -2 1617.44   71.19
   5  -5  -2 1616.34   67.19
  -5  -5   2 1636.74   70.39
  -5  -5   2 1592.44   73.59
   5  -5  -2 1673.53   73.69
   5  -5  -2 1743.43   67.29
   5  -5  -2 1620.34   71.49
  -5   5   2 1646.54   68.59
  -5   5   2 1592.54   71.59
  -5   5   2 1458.45   72.99
   5   5  -2 1616.74   69.79
  -5   5   2 1528.45   72.49
  -5   5   2 1629.24   71.49
   5   5  -2 1657.53   69.49
  -5   5   2 1663.73   72.09
   5   5  -2 1583.14   72.49
   5   5  -2 1674.53   70.29
   5   5  -2 1648.14   68.29
  -5   5   2 1640.54   68.49
  -5   5   2 1666.23   69.49
  -5   5   2 1624.14   70.99
  -3  -5   2 1501.75   64.29
  -3  -5   2 1526.55   65.09
  -3  -5   2 1538.05   62.29
   3  -5  -2 1400.86   62.19
  -3  -5   2 1526.65   62.09
  -3  -5   2 1510.15   62.59
   3  -5  -2 1449.35   64.19
  -3  -5   2 1533.65   62.89
  -3  -5   2 1509.55   62.09
   3  -5  -2 1499.35   64.19
   3  -5  -2 1523.55   65.59
   3  -5  -2 1458.05   64.19
   3  -5  -2 1434.96   63.49
   3  -5  -2 1401.66   62.19
   3   5  -2 1481.35   62.79
   3   5  -2 1522.75   62.49
  -3   5   2 1478.35   63.49
  -3   5   2 1450.35   63.99
  -3   5   2 1464.95   63.29
  -3   5   2 1433.36   63.89
   3   5  -2 1521.85   64.29
  -3   5   2 1441.46   64.39
  -3   5   2 1449.06   62.49
  -3   5   2 1398.76   62.49
   3   5  -2 1464.45   62.69
   3   5  -2 1582.54   62.49
   3   5  -2 1465.25   61.49
   3   5  -2 1543.85   65.09
   1  -5  -2 1950.40   82.19
  -1  -5   2 1967.50   82.69
   1  -5  -2 1955.20   82.89
  -1  -5   2 1930.51   83.49
  -1  -5   2 2025.10   83.49
   1  -5  -2 2009.20   83.59
   1  -5  -2 2036.70   83.29
  -1  -5   2 1979.60   84.09
  -1  -5   2 1954.00   81.79
   1   5  -2 1961.30   81.89
  -1   5   2 1997.60   82.89
  -1   5   2 1907.21   83.39
  -1   5   2 2018.10   83.59
   1   5  -2 2013.90   84.59
   1   5  -2 1907.41   82.39
   1   5  -2 2048.20   82.79
  -1   5   2 1964.70   82.79
  -1   5   2 2041.60   83.59
   1  -5   2 1164.18   50.89
   1  -5   2 1217.98   51.29
   1  -5   2 1206.68   49.90
  -1  -5  -2 1139.79   49.90
   1  -5   2 1202.48   52.19
   1  -5   2 1243.88   51.99
  -1  -5  -2 1168.28   49.00
  -1  -5  -2 1210.28   51.99
  -1  -5  -2 1175.38   50.99
  -1  -5  -2 1132.49   50.79
   1   5   2 1195.18   51.79
   1   5   2 1132.99   50.79
  -1   5  -2 1255.37   51.19
  -1   5  -2 1141.89   50.89
  -1   5  -2 1185.28   52.29
  -1   5  -2 1265.17   52.09
   1   5   2 1153.28   50.89
  -1   5  -2 1225.08   50.19
  -1   5  -2 1194.58   49.80
  -3  -5  -2  554.74   28.80
  -3  -5  -2  592.34   26.60
   3  -5   2  582.44   28.30
   3  -5   2  560.64   28.80
  -3  -5  -2  583.24   27.00
   3  -5   2  575.34   26.70
   3  -5   2  570.84   27.30
   3  -5   2  575.54   28.30
   3  -5   2  597.24   27.40
   3   5   2  570.24   29.00
  -3   5  -2  598.24   29.30
  -3   5  -2  589.94   28.00
   3   5   2  583.14   29.10
  -3   5  -2  575.24   28.40
   3   5   2  615.24   29.20
  -3   5  -2  598.74   27.30
  -3   5  -2  607.34   27.00
   3   5   2  580.04   26.80
  -3   5  -2  589.04   27.30
   5  -5   2 2089.99   84.89
  -5  -5  -2 2096.09   84.69
   5  -5   2 2045.70   85.59
   5  -5   2 1924.31   88.39
   5  -5   2 2006.50   92.09
  -5  -5  -2 1750.72   86.09
  -5  -5  -2 2080.69   88.49
  -5  -5  -2 1923.61   88.79
   5  -5   2 1972.60   83.29
   5  -5   2 1989.20   86.19
  -5  -5  -2 2022.00   83.59
   5  -5   2 1857.91   85.69
  -5   5  -2 1987.80   84.69
  -5   5  -2 2014.60   82.99
  -5   5  -2 2029.30   88.49
   5   5   2 1993.40   86.99
   5   5   2 2009.80   82.59
  -5   5  -2 2054.39   84.29
  -5   5  -2 2030.00   86.19
  -5   5  -2 1932.41   85.99
  -5   5  -2 2041.00   86.49
   5   5   2 1910.21   87.69
  -7  -5  -2  361.66   16.20
  -7  -5  -2  341.57   24.40
   7  -5   2  323.67   21.20
  -7  -5  -2  339.87   21.90
   7  -5   2  372.26   22.90
   7  -5   2  382.16   25.40
  -7  -5  -2  363.66   24.20
   7  -5   2  430.76   29.20
   7  -5   2  351.56   18.10
  -7  -5  -2  351.36   19.50
   7  -5   2  372.06   20.50
  -7  -5  -2  350.76   21.80
  -7  -5  -2  368.96   19.50
  -7  -5  -2  367.06   18.40
  -7   5  -2  374.46   18.60
   7   5   2  374.76   26.90
  -7   5  -2  358.16   21.80
   7   5   2  383.06   23.40
  -7   5  -2  339.57   23.70
  -7   5  -2  360.86   21.40
  -7   5  -2  375.26   19.20
  -7   5  -2  346.17   19.60
  -7   5  -2  333.27   21.30
   9  -5   2  156.48   20.00
  -9  -5  -2  168.08   19.50
  -9  -5  -2  150.38    9.40
   9  -5   2  154.88   12.50
  -9  -5  -2  133.19   10.40
  -9  -5  -2  142.89   13.90
  -9  -5  -2  148.89   12.20
   9  -5   2  138.49   14.10
  -9  -5  -2  162.28   12.40
   9  -5   2  155.88   18.50
   9   5   2  162.48   22.00
  -9   5  -2  165.58   12.00
  -9   5  -2  154.08   17.80
  -9   5  -2  167.68   12.10
   9   5   2  125.29   16.60
  -9   5  -2  158.18   12.40
  -9   5  -2  155.88   14.20
  11  -5   2   70.49   16.40
  11  -5   2   70.79   18.60
 -11  -5  -2   42.90   13.70
 -11  -5  -2   75.49    9.90
 -11   5  -2   79.49   10.00
  11   5   2   68.89   18.10
 -11   5  -2   44.70   12.20
 -11   5  -2   53.39   13.80
  11   5   2   83.89   16.70
  13  -5   2   21.80   15.00
 -13  -5  -2    9.20   14.10
  13  -5   2    5.90   11.50
 -13   5  -2    2.90   10.30
 -13   5  -2    0.40   12.90
  13   5   2   22.00   15.40
  13   5   2    0.50    5.10
  13   5   2   -7.80   16.30
  15  -5   2   -4.60   16.00
 -15  -5  -2   27.50   21.00
  15  -5   2    2.00   15.80
 -15   5  -2   -9.50   14.80
  15   5   2  -17.00   17.70
  17  -5   2    8.60   21.50
 -17  -5  -2  -43.20   15.20
  17   5   2   11.50   25.60
 -17   5  -2    2.80   22.00
  16  -6  -2   41.30   23.30
  16  -6  -2   40.70   20.40
 -16   6   2   38.70   19.20
  16   6  -2   43.30   26.80
  14  -6  -2  105.29   24.80
  14  -6  -2   63.89   19.60
  14   6  -2   34.70   19.00
 -14   6   2   39.10   14.20
 -14   6   2   54.09   18.20
  12  -6  -2   89.89   21.10
 -12  -6   2   84.39   16.10
  12  -6  -2   52.49   14.80
  12  -6  -2   48.20   14.60
  12   6  -2   71.69   19.20
  12   6  -2   36.20   11.30
 -12   6   2   66.39   17.10
  12   6  -2   41.50   16.80
 -12   6   2   41.80   11.50
 -10  -6   2   15.90    9.60
  10  -6  -2   10.10   10.50
  10  -6  -2   23.40    9.30
  10  -6  -2    4.40   10.60
 -10  -6   2   12.80    6.60
 -10  -6   2    6.90    6.10
  10   6  -2    7.90   10.20
  10   6  -2   -7.70    6.90
  10   6  -2   10.90   10.40
 -10   6   2    8.40    8.10
 -10   6   2    9.70    4.80
 -10   6   2   -2.50    7.60
  10   6  -2   11.20    9.50
   8  -6  -2    0.30    6.20
   8  -6  -2   11.30    9.80
  -8  -6   2   13.10    7.60
  -8  -6   2    5.30    3.00
  -8  -6   2    3.50    5.90
   8  -6  -2   -3.10    7.60
  -8  -6   2    7.70    5.60
   8  -6  -2    4.80    9.20
   8  -6  -2    2.70    4.30
  -8  -6   2   13.90    5.20
  -8  -6   2    3.70    4.30
  -8   6   2   16.60    8.60
  -8   6   2   -3.90    7.10
  -8   6   2    9.50    3.70
  -8   6   2   15.10    8.10
  -8   6   2   17.00    4.40
   8   6  -2    4.40    5.30
   8   6  -2    8.10    5.80
   8   6  -2    4.30    6.70
  -8   6   2    7.30    4.00
   8   6  -2   -0.10    4.00
   8   6  -2    8.80    8.10
   6  -6  -2   40.20    7.90
   6  -6  -2   58.09   10.20
  -6  -6   2   35.40    8.00
  -6  -6   2   49.80    5.10
  -6  -6   2   48.80    7.50
  -6  -6   2   60.99    8.30
  -6  -6   2   40.90    6.30
   6  -6  -2   49.40    3.70
   6  -6  -2   56.99   11.30
   6  -6  -2   59.49    7.30
  -6  -6   2   56.29    5.00
  -6  -6   2   71.59    8.00
   6  -6  -2   66.99    9.60
   6  -6  -2   61.79    4.20
  -6  -6   2   47.60    9.40
  -6   6   2   69.19    6.60
  -6   6   2   63.39    6.60
  -6   6   2   67.29    9.40
   6   6  -2   60.49   10.20
  -6   6   2   76.09    9.20
   6   6  -2   45.30    7.30
  -6   6   2   32.00    8.80
  -6   6   2   82.09   11.30
   6   6  -2   48.80    7.80
   6   6  -2   47.20    6.90
   6   6  -2   41.30    5.20
  -6   6   2   62.39    9.30
   4  -6  -2   11.10    4.10
   4  -6  -2   12.90    4.90
   4  -6  -2   17.10    4.40
  -4  -6   2   16.80    5.00
  -4  -6   2   16.80    4.00
  -4  -6   2   22.10    4.00
   4  -6  -2   14.70    3.50
  -4  -6   2   13.10    5.80
   4  -6  -2    2.60    5.40
   4  -6  -2   15.90    5.70
  -4  -6   2   18.60    5.80
   4  -6  -2   13.40    5.10
  -4  -6   2   21.00    3.50
   4  -6  -2   13.20    5.40
  -4  -6   2   14.50    3.60
  -4  -6   2   18.40    3.70
   4   6  -2    8.30    3.10
   4   6  -2   12.10    3.60
  -4   6   2   22.80    5.20
  -4   6   2   25.00    6.10
   4   6  -2   14.70    2.50
  -4   6   2   23.50    5.30
  -4   6   2   17.50    3.80
   4   6  -2   15.90    3.90
  -4   6   2   22.00    5.30
  -4   6   2   20.70    4.20
  -4   6   2   25.80    4.70
   4   6  -2   11.70    5.90
   4   6  -2   12.50    4.00
   2  -6  -2  759.32   34.80
  -2  -6   2  790.92   34.00
  -2  -6   2  845.42   35.80
   2  -6  -2  772.02   35.90
  -2  -6   2  786.92   34.70
  -2  -6   2  803.32   36.30
  -2  -6   2  771.92   34.60
   2  -6  -2  791.42   34.90
  -2  -6   2  790.82   33.00
   2  -6  -2  792.02   36.20
  -2  -6   2  780.72   36.40
   2  -6  -2  761.32   35.60
  -2   6   2  771.22   35.00
  -2   6   2  814.92   35.10
   2   6  -2  780.62   34.40
   2   6  -2  778.42   34.20
   2   6  -2  775.32   36.60
   2   6  -2  825.32   35.60
  -2   6   2  783.02   34.90
   2   6  -2  798.02   36.30
  -2   6   2  786.92   36.00
   2   6  -2  725.83   34.10
  -2   6   2  795.62   36.30
  -2   6   2  814.22   35.90
  -2   6   2  783.22   35.80
   0  -6  -2 1299.97   55.49
   0  -6  -2 1278.57   55.29
   0  -6   2 1334.37   56.39
   0  -6  -2 1290.87   53.69
   0  -6   2 1322.37   56.59
   0  -6   2 1282.07   55.29
   0  -6  -2 1258.07   56.09
   0  -6   2 1276.77   55.39
   0  -6   2 1297.47   53.19
   0  -6  -2 1251.57   54.99
   0   6   2 1298.37   56.49
   0   6   2 1215.68   55.29
   0   6   2 1265.57   55.39
   0   6   2 1294.17   53.69
   0   6   2 1277.77   56.19
   0   6  -2 1313.97   56.29
   0   6   2 1297.97   56.09
   0   6  -2 1256.97   55.19
   0   6  -2 1326.07   53.29
   0   6  -2 1333.97   56.89
   0   6  -2 1298.07   55.39
   0   6  -2 1324.47   55.49
   0   6  -2 1286.47   54.89
   2  -6   2 2037.30   87.79
  -2  -6  -2 2089.39   88.09
   2  -6   2 2032.70   86.89
  -2  -6  -2 2067.09   86.59
   2  -6   2 2038.20   87.99
  -2  -6  -2 2088.39   86.79
   2  -6   2 1987.80   86.49
   2  -6   2 2087.59   88.29
  -2  -6  -2 2073.29   84.89
  -2   6  -2 2099.89   87.99
  -2   6  -2 2037.20   86.09
   2   6   2 2031.60   86.59
  -2   6  -2 2122.79   86.99
  -2   6  -2 2082.79   88.39
   2   6   2 2101.49   86.59
  -2   6  -2 1987.50   86.79
   2   6   2 2060.19   88.09
  -4  -6  -2  728.63   34.90
  -4  -6  -2  701.03   30.10
  -4  -6  -2  673.73   35.40
   4  -6   2  677.13   33.40
   4  -6   2  727.73   33.10
   4  -6   2  685.63   35.10
   4  -6   2  681.23   31.40
   4  -6   2  733.33   32.50
  -4  -6  -2  672.23   31.40
  -4  -6  -2  713.23   32.10
  -4   6  -2  703.53   32.80
   4   6   2  728.43   34.90
   4   6   2  675.83   31.60
  -4   6  -2  645.54   32.80
  -4   6  -2  722.43   34.10
   4   6   2  659.13   34.80
  -4   6  -2  668.33   32.10
  -4   6  -2  670.43   34.80
  -4   6  -2  699.63   32.00
  -4   6  -2  676.33   33.00
   4   6   2  722.43   31.20
  -6  -6  -2 1022.10   53.09
   6  -6   2 1155.18   49.80
  -6  -6  -2 1125.59   55.09
  -6  -6  -2 1153.08   56.59
   6  -6   2 1245.58   60.39
   6  -6   2 1182.58   51.39
   6  -6   2 1165.48   56.29
  -6  -6  -2 1143.69   51.09
   6  -6   2 1224.18   52.59
   6  -6   2 1196.08   53.79
   6  -6   2 1086.59   52.79
  -6  -6  -2 1091.99   50.09
  -6  -6  -2 1153.98   50.29
   6   6   2 1233.48   55.09
  -6   6  -2 1221.58   56.19
  -6   6  -2 1120.79   53.19
  -6   6  -2 1181.38   51.09
   6   6   2 1125.99   55.19
  -6   6  -2 1213.28   53.89
  -6   6  -2 1136.39   55.69
  -6   6  -2 1142.79   49.80
  -6   6  -2 1178.58   51.59
   6   6   2 1044.90   51.49
  -8  -6  -2  560.24   32.90
  -8  -6  -2  623.34   30.30
   8  -6   2  615.54   28.10
   8  -6   2  713.83   41.30
  -8  -6  -2  593.94   26.20
  -8  -6  -2  661.93   36.50
   8  -6   2  593.74   32.20
  -8  -6  -2  591.24   25.90
  -8  -6  -2  544.15   28.60
  -8  -6  -2  580.44   29.70
   8  -6   2  634.44   40.70
   8   6   2  605.54   34.60
  -8   6  -2  625.34   29.20
  -8   6  -2  632.74   30.00
  -8   6  -2  597.84   30.30
   8   6   2  660.33   34.90
  -8   6  -2  627.24   33.30
 -10  -6  -2  300.17   18.90
  10  -6   2  259.27   23.10
  10  -6   2  300.07   27.60
  10  -6   2  333.37   19.80
 -10  -6  -2  301.37   25.20
 -10  -6  -2  266.67   18.70
  10   6   2  291.87   24.20
 -10   6  -2  327.97   25.00
 -10   6  -2  303.27   18.70
  10   6   2  275.57   28.00
 -10   6  -2  277.27   20.50
 -12  -6  -2  215.98   25.70
  12  -6   2  200.38   28.30
  12  -6   2  204.08   23.80
 -12   6  -2  207.28   20.60
  12   6   2  244.68   24.00
  12   6   2  194.28   28.40
 -12   6  -2  203.38   25.10
  12   6   2  186.28   14.30
  14  -6   2  195.78   29.50
 -14  -6  -2  204.98   28.50
  14  -6   2  174.28   25.70
 -14   6  -2  181.08   23.20
  14   6   2  124.49   26.90
  14   6   2  119.19   11.50
 -14   6  -2  150.38   26.40
  14   6   2  178.98   27.30
  16  -6   2   55.89   22.60
 -16  -6  -2   40.30   18.50
  16  -6   2   57.89   23.70
 -16   6  -2   53.29   21.80
  17  -7  -2   12.40   20.60
  17  -7  -2  -16.10   20.50
 -17   7   2   -2.30   19.00
  17   7  -2  -34.50   21.10
  15  -7  -2    3.20   17.70
  15  -7  -2   41.40   20.00
 -15   7   2    9.00   16.20
 -15   7   2   17.10   14.20
  15   7  -2   21.50   22.20
 -13  -7   2   71.09   16.90
  13  -7  -2   74.19   22.30
  13  -7  -2   96.79   18.40
 -13   7   2   92.69   17.10
  13   7  -2   67.49   18.70
  13   7  -2  102.99   16.10
 -13   7   2   53.89   15.70
  11  -7  -2   -8.10   12.60
  11  -7  -2   -9.20   10.90
  11  -7  -2    1.00   10.80
 -11  -7   2   18.00   10.20
  11   7  -2   -5.50    8.20
 -11   7   2   -3.00    5.50
  11   7  -2    1.30   12.40
 -11   7   2   -9.00    8.40
   9  -7  -2  340.07   25.40
   9  -7  -2  430.16   30.00
   9  -7  -2  397.06   25.10
  -9  -7   2  343.47   17.80
  -9  -7   2  349.87   20.90
   9  -7  -2  399.86   20.40
  -9  -7   2  354.36   19.80
  -9  -7   2  334.07   20.80
  -9  -7   2  341.37   22.00
  -9  -7   2  370.26   23.90
  -9  -7   2  349.47   17.50
  -9   7   2  270.87   25.20
   9   7  -2  364.76   22.20
   9   7  -2  339.27   26.10
  -9   7   2  353.66   19.80
  -9   7   2  338.17   23.10
   9   7  -2  381.16   21.90
   9   7  -2  348.67   17.60
  -9   7   2  390.36   24.50
  -9   7   2  360.46   19.30
  -9   7   2  400.56   19.80
  -7  -7   2   90.09   10.40
   7  -7  -2   69.29   11.20
  -7  -7   2   79.09   11.90
  -7  -7   2   71.39    6.40
  -7  -7   2   91.29   14.10
  -7  -7   2   70.29    6.90
   7  -7  -2   83.39   14.30
   7  -7  -2   78.79   12.20
   7  -7  -2   72.19    8.60
   7  -7  -2   78.69   11.90
  -7  -7   2   87.39    8.90
  -7  -7   2   83.29    9.70
  -7  -7   2   79.59    9.80
   7   7  -2   77.19    9.80
   7   7  -2  113.79   15.00
  -7   7   2   76.39    8.30
  -7   7   2   84.99    8.50
   7   7  -2   74.59    7.40
   7   7  -2   77.89    9.30
  -7   7   2   65.19    9.50
  -7   7   2  122.69   13.10
  -7   7   2   98.69   12.60
  -7   7   2  101.89   12.00
  -7   7   2   63.89   11.70
  -7   7   2   72.59    7.30
  -5  -7   2  876.01   39.30
   5  -7  -2  898.51   43.10
   5  -7  -2  888.41   41.10
   5  -7  -2  966.00   44.40
  -5  -7   2  843.22   39.70
  -5  -7   2  905.71   39.40
  -5  -7   2  834.12   43.00
   5  -7  -2  894.51   42.80
  -5  -7   2  904.31   40.20
  -5  -7   2  885.41   41.60
   5  -7  -2  883.21   39.30
  -5  -7   2  906.11   40.80
   5  -7  -2  899.31   44.80
  -5  -7   2  880.31   44.70
   5  -7  -2  894.41   42.20
  -5  -7   2  913.91   40.30
  -5   7   2  940.71   43.40
   5   7  -2  864.81   41.30
  -5   7   2  882.21   42.40
   5   7  -2  913.91   39.90
   5   7  -2  851.01   40.00
  -5   7   2  888.31   42.40
  -5   7   2  940.91   42.10
  -5   7   2  964.60   41.50
   5   7  -2  892.41   43.70
  -5   7   2  938.01   40.40
  -5   7   2  914.21   40.20
  -3  -7   2  415.16   21.10
   3  -7  -2  391.56   20.90
  -3  -7   2  410.96   20.20
   3  -7  -2  407.46   22.00
   3  -7  -2  432.66   20.60
  -3  -7   2  432.76   19.20
   3  -7  -2  403.76   21.70
  -3  -7   2  410.16   21.60
  -3  -7   2  411.06   22.60
  -3  -7   2  408.56   19.90
  -3  -7   2  420.46   20.10
  -3   7   2  432.26   20.90
   3   7  -2  429.66   22.90
  -3   7   2  413.16   21.60
   3   7  -2  412.06   20.90
   3   7  -2  409.06   19.50
  -3   7   2  423.26   22.40
   3   7  -2  411.26   20.50
  -3   7   2  416.66   21.70
  -3   7   2  426.16   20.70
   3   7  -2  440.66   22.50
  -3   7   2  436.66   21.00
   3   7  -2  436.26   19.80
  -3   7   2  426.86   22.10
   1  -7  -2  275.37   12.90
  -1  -7   2  240.88   13.70
  -1  -7   2  225.18   14.40
   1  -7  -2  257.07   13.90
  -1  -7   2  265.67   14.80
   1  -7  -2  265.27   14.40
   1  -7  -2  250.27   14.00
   1  -7  -2  260.67   14.00
  -1  -7   2  246.18   14.80
   1  -7  -2  268.97   15.00
  -1  -7   2  247.48   13.00
  -1  -7   2  250.57   13.60
  -1   7   2  252.37   14.80
   1   7  -2  247.18   14.40
   1   7  -2  247.48   13.80
   1   7  -2  270.57   14.70
   1   7  -2  249.18   15.50
  -1   7   2  264.07   12.80
  -1   7   2  234.38   13.60
   1   7  -2  219.68   13.30
   1   7  -2  242.98   13.20
  -1   7   2  261.37   14.90
  -1   7   2  270.67   14.10
  -1   7   2  261.77   14.40
  -1  -7  -2   75.59    6.00
  -1  -7  -2   79.09    8.30
   1  -7   2   78.39    6.60
   1  -7   2   71.99    6.90
   1  -7   2   78.79    7.90
  -1  -7  -2   73.99    4.20
  -1  -7  -2   74.49    7.20
   1  -7   2   71.99    5.50
  -1  -7  -2   84.09    7.00
   1  -7   2   78.79    8.90
  -1   7  -2   78.89    9.20
  -1   7  -2   78.79    7.70
   1   7   2   85.39    7.90
  -1   7  -2   79.79    7.30
  -1   7  -2   82.49    5.40
  -1   7  -2   80.89    6.60
   1   7   2   85.89    7.10
   1   7   2   77.09    4.40
   1   7   2   79.39    6.30
  -1   7  -2   78.59    6.70
   1   7   2   79.29    7.80
  -1   7  -2   59.09    6.80
   1   7   2   73.39    7.50
  -3  -7  -2    1.90    1.40
   3  -7   2   -3.70    2.90
  -3  -7  -2   -2.80    2.50
   3  -7   2   -2.60    5.00
  -3  -7  -2    3.50    3.90
   3  -7   2    6.80    3.30
  -3  -7  -2    2.90    1.90
   3  -7   2    0.60    3.90
   3  -7   2    1.10    3.70
   3  -7   2    4.60    3.80
  -3  -7  -2   -1.80    3.40
   3   7   2    0.40    2.20
  -3   7  -2    1.50    2.90
   3   7   2   -3.00    4.00
   3   7   2    3.00    3.60
  -3   7  -2   -5.60    3.80
   3   7   2   -0.30    3.30
  -3   7  -2    9.10    3.40
  -3   7  -2    1.70    3.90
  -3   7  -2    1.60    3.30
   5  -7   2   14.80    7.90
   5  -7   2    9.30    6.10
  -5  -7  -2   23.50    7.90
  -5  -7  -2   18.40    7.00
   5  -7   2   23.00    6.00
   5  -7   2   19.00    6.50
  -5  -7  -2   21.80    5.00
   5  -7   2   17.70    4.50
  -5  -7  -2   13.90    4.90
   5  -7   2   11.30    9.90
  -5  -7  -2   20.70    3.70
   5   7   2   26.10    5.30
   5   7   2   21.10    4.60
   5   7   2   16.40    7.40
  -5   7  -2   12.20    4.80
  -5   7  -2   13.90    4.80
  -5   7  -2   21.90    7.30
  -5   7  -2   24.80    5.70
  -5   7  -2   21.00    5.90
  -5   7  -2   23.60    7.60
  -5   7  -2   26.70    6.20
   5   7   2   26.70    8.00
  -7  -7  -2  122.69    8.90
   7  -7   2  110.19   11.10
  -7  -7  -2  112.59    9.70
  -7  -7  -2   94.79   13.10
  -7  -7  -2  111.19    8.70
   7  -7   2   72.19    9.70
  -7  -7  -2  119.59   13.40
   7  -7   2  119.39   16.00
   7  -7   2  110.09   18.50
   7  -7   2  101.39    9.80
   7  -7   2   99.09    8.10
   7  -7   2   99.39   12.80
  -7  -7  -2  115.49   15.40
   7   7   2  102.89    6.20
  -7   7  -2  107.99   13.40
   7   7   2  104.69   13.70
   7   7   2   96.79   13.70
  -7   7  -2   92.89    7.80
  -7   7  -2   95.59   10.50
  -7   7  -2   95.39   13.60
  -7   7  -2   98.09    9.30
  -7   7  -2  117.19   13.30
  -7   7  -2   89.49   11.80
  -9  -7  -2    7.20    5.10
  -9  -7  -2   12.60    5.90
  -9  -7  -2   18.30    6.30
   9  -7   2   14.20    6.00
   9  -7   2   19.00   11.50
   9  -7   2   35.30   14.30
   9  -7   2   14.80    9.70
  -9  -7  -2   17.80   12.50
  -9   7  -2   31.90   10.00
  -9   7  -2   14.20    7.70
  -9   7  -2   13.80    6.20
  -9   7  -2   16.40    5.80
  -9   7  -2   28.70    6.90
 -11  -7  -2  127.09   13.20
  11  -7   2  125.89   22.20
  11  -7   2  138.59   20.30
 -11  -7  -2  119.59   18.30
  11   7   2   97.29   11.00
  11   7   2  146.59   21.50
 -11   7  -2  142.69   18.90
 -11   7  -2  125.69   13.20
 -11   7  -2  114.69   18.80
  13  -7   2   40.40   18.30
  13  -7   2   24.10   16.40
 -13  -7  -2   22.50   13.30
 -13   7  -2    4.50   12.70
 -13   7  -2   19.10   14.10
  13   7   2    6.70    6.10
  13   7   2   -2.30   12.20
  15  -7   2  -10.30   19.20
  15  -7   2   15.70   18.30
  15   7   2   23.00   19.50
 -15   7  -2   13.90   16.80
  17  -7   2    7.10   19.80
  17  -7   2   29.60   25.60
 -17   7  -2    9.40   18.90
  16  -8  -2   15.60   18.20
  16  -8  -2   21.30   23.10
 -16   8   2   -6.10   13.20
  16   8  -2    5.70   18.60
  14  -8  -2   10.00   15.50
  14  -8  -2   23.60   19.60
  14   8  -2   31.70   19.40
 -14   8   2  -15.40   13.70
 -14   8   2   -7.10   12.60
  12  -8  -2   15.80   19.10
  12  -8  -2   54.09   18.90
 -12  -8   2   44.80   13.40
  12   8  -2   57.39   14.10
 -12   8   2   33.00   14.30
  12   8  -2   37.60   18.30
 -10  -8   2  180.88   17.80
 -10  -8   2  171.28   11.60
  10  -8  -2  234.38   19.10
  10  -8  -2  160.08   24.50
 -10  -8   2  190.18   14.30
  10  -8  -2  204.18   23.50
 -10  -8   2  171.58   12.80
 -10   8   2  168.28   13.10
  10   8  -2  204.78   17.00
  10   8  -2  144.39   21.80
  10   8  -2  164.18   11.10
 -10   8   2  166.58   15.20
 -10   8   2  164.78   13.40
 -10   8   2  171.18   18.10
   8  -8  -2  263.07   23.70
   8  -8  -2  273.17   20.20
  -8  -8   2  298.47   15.20
  -8  -8   2  326.27   20.30
  -8  -8   2  267.37   17.40
  -8  -8   2  297.17   17.20
  -8  -8   2  272.97   18.50
   8  -8  -2  283.57   17.50
  -8  -8   2  281.17   15.50
   8  -8  -2  284.97   20.80
   8   8  -2  291.57   17.40
  -8   8   2  288.47   16.60
   8   8  -2  272.47   18.70
  -8   8   2  279.97   21.90
  -8   8   2  279.77   16.90
   8   8  -2  286.27   15.80
  -8   8   2  292.87   17.60
   8   8  -2  283.67   22.60
   6  -8  -2 1001.00   46.90
   6  -8  -2  911.11   46.80
  -6  -8   2  931.71   47.80
   6  -8  -2  961.10   42.70
   6  -8  -2  994.60   43.80
  -6  -8   2  999.10   43.70
  -6  -8   2  971.00   43.10
   6  -8  -2 1078.49   49.50
  -6  -8   2 1012.20   45.40
  -6  -8   2  971.20   44.40
  -6  -8   2  895.61   48.90
   6  -8  -2  990.40   45.10
  -6  -8   2  970.00   42.90
   6  -8  -2  969.60   47.30
  -6  -8   2 1075.19   45.60
   6  -8  -2  981.80   49.99
  -6   8   2  995.50   44.10
  -6   8   2  960.90   43.90
   6   8  -2  993.90   48.80
  -6   8   2  918.91   46.30
  -6   8   2  871.71   46.60
  -6   8   2 1013.50   46.50
  -6   8   2  945.21   46.50
   6   8  -2  949.80   43.80
  -6   8   2 1000.80   47.60
   6   8  -2 1040.80   46.10
  -6   8   2 1013.70   45.40
   6   8  -2  952.80   43.50
   4  -8  -2 1869.51   88.59
   4  -8  -2 1993.40   87.89
  -4  -8   2 1954.50   86.19
  -4  -8   2 2024.00   84.79
  -4  -8   2 2085.79   85.49
  -4  -8   2 2021.60   85.29
  -4  -8   2 2061.99   86.89
   4  -8  -2 2073.09   87.89
   4  -8  -2 2048.99   85.59
   4  -8  -2 2027.20   86.99
  -4  -8   2 1949.51   88.69
  -4  -8   2 2064.59   85.49
   4  -8  -2 2068.99   90.09
   4   8  -2 1948.80   84.29
   4   8  -2 2010.50   87.29
  -4   8   2 2015.60   85.99
  -4   8   2 2102.49   86.09
  -4   8   2 2016.50   87.49
  -4   8   2 2030.00   87.79
   4   8  -2 2053.59   85.69
   4   8  -2 1946.71   86.29
   4   8  -2 1967.60   86.09
  -4   8   2 2141.89   87.39
   4   8  -2 2035.40   88.89
  -4   8   2 2004.00   86.69
  -4   8   2 2028.30   88.29
  -2  -8   2 1960.20   82.99
  -2  -8   2 1859.41   81.69
  -2  -8   2 1940.51   82.19
  -2  -8   2 1919.71   83.99
   2  -8  -2 1903.31   81.59
   2  -8  -2 1901.71   83.39
   2  -8  -2 1915.71   83.09
   2  -8  -2 1938.91   82.19
   2  -8  -2 1954.50   82.09
  -2  -8   2 1961.60   83.09
   2  -8  -2 1942.61   83.29
   2  -8  -2 1976.80   82.89
  -2  -8   2 1921.11   81.89
  -2   8   2 1916.41   82.19
   2   8  -2 2015.90   81.99
   2   8  -2 1903.71   81.39
   2   8  -2 2032.40   84.19
   2   8  -2 1927.81   82.89
  -2   8   2 1930.51   81.49
  -2   8   2 1940.51   82.29
   2   8  -2 1883.11   83.59
   2   8  -2 1963.60   81.69
  -2   8   2 1862.01   83.09
  -2   8   2 1877.21   83.19
  -2   8   2 1945.81   83.39
   0  -8   2 3036.90  129.39
   0  -8  -2 3017.10  128.59
   0  -8  -2 3036.10  128.09
   0  -8   2 2953.90  128.19
   0  -8   2 3136.99  129.59
   0  -8   2 3122.49  125.99
   0  -8  -2 3181.88  126.29
   0  -8  -2 3001.60  128.39
   0  -8  -2 3071.89  129.29
   0  -8   2 3132.09  128.69
   0   8  -2 3044.80  128.29
   0   8   2 3195.88  128.59
   0   8  -2 3035.40  128.39
   0   8  -2 3036.00  127.99
   0   8   2 3098.29  128.49
   0   8   2 3132.19  126.29
   0   8   2 3072.39  128.59
   0   8  -2 3138.99  129.59
   0   8  -2 3096.29  128.79
   0   8   2 3080.09  129.29
   0   8  -2 3055.59  129.99
   0   8   2 2998.40  129.49
   2  -8   2 1085.29   46.10
   2  -8   2 1044.90   47.00
  -2  -8  -2 1067.49   46.30
  -2  -8  -2 1031.70   47.10
  -2  -8  -2 1044.30   48.30
   2  -8   2 1090.09   48.50
  -2  -8  -2 1027.20   46.80
   2  -8   2  983.40   48.20
   2  -8   2 1102.09   47.60
   2   8   2 1012.40   48.20
  -2   8  -2 1063.79   46.10
   2   8   2 1032.80   48.00
  -2   8  -2 1056.89   47.20
  -2   8  -2 1113.89   48.80
  -2   8  -2 1082.59   47.40
   2   8   2 1050.29   47.00
   2   8   2 1087.29   47.10
   2   8   2 1081.29   45.70
  -2   8  -2 1067.89   49.10
   4  -8   2  353.56   20.80
   4  -8   2  368.26   22.40
   4  -8   2  374.86   18.90
  -4  -8  -2  348.57   15.70
   4  -8   2  416.26   21.20
   4  -8   2  378.26   19.80
  -4  -8  -2  381.96   21.70
   4  -8   2  357.86   19.70
  -4  -8  -2  343.47   19.10
  -4  -8  -2  351.96   15.90
  -4  -8  -2  327.57   18.50
   4   8   2  360.86   18.50
  -4   8  -2  371.76   21.60
   4   8   2  360.66   16.50
   4   8   2  347.07   21.60
  -4   8  -2  314.27   19.70
  -4   8  -2  357.76   19.40
   4   8   2  370.76   20.40
   4   8   2  334.57   21.20
  -4   8  -2  370.26   20.80
   4   8   2  353.86   18.80
  -4   8  -2  355.56   19.20
  -4   8  -2  365.76   19.40
  -6  -8  -2  156.98   11.30
   6  -8   2  189.98   20.90
  -6  -8  -2  154.88   12.30
   6  -8   2  190.28   17.80
  -6  -8  -2  138.59   13.20
   6  -8   2  185.28   15.20
   6  -8   2  183.48   11.60
   6  -8   2  200.08   13.80
   6  -8   2  215.58   14.70
  -6  -8  -2  164.28   16.20
   6  -8   2  185.58   14.90
  -6  -8  -2  168.88   10.30
  -6  -8  -2  153.88   15.30
   6   8   2  160.18   10.80
  -6   8  -2  191.48   12.70
  -6   8  -2  179.48   12.80
  -6   8  -2  171.88   13.80
  -6   8  -2  218.68   14.20
   6   8   2  171.68   16.90
  -6   8  -2  178.28   15.80
   6   8   2  166.68   16.20
  -6   8  -2  184.18   16.30
  -6   8  -2  188.28   11.30
  -6   8  -2  170.08   13.90
   6   8   2  175.08   11.70
  -8  -8  -2   56.89   10.70
  -8  -8  -2   64.79    9.20
   8  -8   2   84.29    8.00
   8  -8   2  103.19   19.70
  -8  -8  -2   79.69    8.80
   8  -8   2  100.39   16.40
   8  -8   2   65.99   16.50
   8  -8   2   95.69   14.30
  -8  -8  -2   57.59   12.60
   8  -8   2   93.99   10.90
   8  -8   2   85.19    9.10
  -8   8  -2   88.29    8.00
  -8   8  -2   69.59   10.00
  -8   8  -2   94.39   14.00
   8   8   2   52.39    8.90
   8   8   2   75.99   12.90
   8   8   2   74.79   14.10
  -8   8  -2   75.69    9.50
  10  -8   2   41.30   16.60
 -10  -8  -2   15.90    6.90
  10  -8   2    9.60   13.80
 -10  -8  -2   -5.70    9.70
 -10   8  -2   32.30    8.20
  10   8   2   10.80   12.90
 -10   8  -2   34.70   11.30
  10   8   2    6.60    7.10
 -10   8  -2   24.40   11.30
 -12  -8  -2    8.40   12.30
  12  -8   2   41.20   18.70
  12  -8   2   -2.00   15.50
 -12   8  -2   33.20   13.50
  12   8   2   26.00    7.90
 -12   8  -2   12.70   12.10
  12   8   2   20.80   19.00
 -12   8  -2   12.30    9.20
 -14  -8  -2   -4.80   15.70
  14  -8   2  -28.90   17.10
  14  -8   2   -3.40   16.40
 -14   8  -2   14.40   15.00
  14   8   2   19.10   18.70
 -14   8  -2   47.30   17.60
 -16  -8  -2   15.30   19.10
  16  -8   2   -4.30   17.40
  16  -8   2   17.10   21.20
 -16   8  -2   19.80   17.10
  17  -9  -2   15.50   21.70
 -17   9   2    2.30   18.80
  17   9  -2   20.90   25.40
  15  -9  -2   -3.50   15.80
  15  -9  -2   27.60   18.80
 -15   9   2    2.80   16.30
 -15   9   2   -0.70   16.20
  15   9  -2   21.20   19.70
  13  -9  -2   21.50   15.50
  13  -9  -2    0.90   17.70
  13   9  -2   13.70   17.20
 -13   9   2   18.80   13.30
  11  -9  -2   38.20   16.30
 -11  -9   2   23.50   10.60
  11  -9  -2   25.90   13.80
  11  -9  -2   50.99   15.10
 -11   9   2   34.80   12.90
  11   9  -2   38.20    5.30
  11   9  -2   26.00   10.00
 -11   9   2   27.90    7.80
  11   9  -2   45.00   16.50
   9  -9  -2   -6.00    5.40
  -9  -9   2   -0.30    4.20
   9  -9  -2   -3.20    9.90
  -9  -9   2    4.10    7.20
   9  -9  -2   12.30    9.50
   9  -9  -2   10.10   13.10
  -9  -9   2   15.10    8.50
  -9   9   2    7.90    5.30
  -9   9   2   14.20    5.50
   9   9  -2   -2.90    6.30
  -9   9   2    7.60    8.90
  -9   9   2   -6.00    7.40
   9   9  -2    0.70    9.70
  -9   9   2   -6.60    4.50
   9   9  -2   -0.90    4.10
  -7  -9   2   83.59   14.20
  -7  -9   2   78.79    8.10
  -7  -9   2   69.79    7.90
  -7  -9   2   75.09   10.00
   7  -9  -2   56.69   12.00
  -7  -9   2   67.19    9.20
  -7  -9   2   82.39    9.80
   7  -9  -2   62.89   12.40
   7  -9  -2   68.59   13.90
   7  -9  -2   65.79    6.70
  -7  -9   2   67.99    7.50
   7  -9  -2   74.79   13.00
   7  -9  -2   59.49    9.20
   7   9  -2   62.49    7.70
  -7   9   2   61.39    8.40
   7   9  -2   67.49    9.50
  -7   9   2   75.39    9.30
  -7   9   2   68.69   11.40
  -7   9   2   69.69   12.00
   7   9  -2   78.69    8.80
  -7   9   2   76.89    8.70
  -5  -9   2   62.89    8.00
   5  -9  -2   79.89   12.30
   5  -9  -2   70.59   10.10
   5  -9  -2   60.09    7.10
  -5  -9   2   80.49    8.00
   5  -9  -2   67.59   11.10
   5  -9  -2   82.29    9.70
   5  -9  -2   75.19    8.40
  -5  -9   2   59.89   10.50
   5  -9  -2   68.19   10.70
  -5  -9   2   58.29   11.00
  -5  -9   2   71.19    7.00
   5  -9  -2   63.09    9.30
  -5  -9   2   68.59    7.80
  -5  -9   2   70.39    6.90
  -5  -9   2   75.79    9.40
   5   9  -2   71.29   11.40
  -5   9   2   73.19    8.10
  -5   9   2   64.89    8.30
   5   9  -2   80.69    9.60
  -5   9   2   73.79   11.00
   5   9  -2   67.29    6.50
  -5   9   2   56.39    8.10
   5   9  -2   59.79    7.50
  -5   9   2   53.49   10.70
  -5   9   2   60.09    9.60
  -5   9   2   54.49    8.90
   5   9  -2   60.89    6.60
   5   9  -2   77.69    6.20
   3  -9  -2 1331.07   61.09
   3  -9  -2 1323.27   60.89
  -3  -9   2 1345.87   60.49
  -3  -9   2 1350.56   59.39
  -3  -9   2 1326.17   61.99
  -3  -9   2 1311.77   57.49
  -3  -9   2 1389.36   58.89
  -3  -9   2 1310.07   59.09
   3  -9  -2 1376.96   59.79
  -3  -9   2 1298.17   60.09
   3  -9  -2 1366.76   60.79
   3  -9  -2 1416.56   59.79
   3  -9  -2 1388.86   59.69
  -3   9   2 1388.76   60.09
   3   9  -2 1380.36   59.09
   3   9  -2 1432.56   57.79
  -3   9   2 1353.76   61.59
  -3   9   2 1368.46   61.39
  -3   9   2 1313.37   60.89
   3   9  -2 1360.66   58.79
   3   9  -2 1404.66   59.59
  -3   9   2 1386.46   60.69
  -3   9   2 1363.56   59.59
   3   9  -2 1381.26   61.59
   3   9  -2 1413.56   62.09
  -3   9   2 1363.06   59.79
   3   9  -2 1374.26   60.49
  -1  -9   2 1215.38   54.49
  -1  -9   2 1218.58   53.19
   1  -9  -2 1249.07   54.89
   1  -9  -2 1187.08   54.39
   1  -9  -2 1245.48   51.89
   1  -9  -2 1178.18   53.39
   1  -9  -2 1184.38   53.19
  -1  -9   2 1176.08   53.19
   1  -9  -2 1166.08   53.59
  -1  -9   2 1165.18   53.99
   1  -9  -2 1207.48   53.59
  -1  -9   2 1239.08   52.69
  -1  -9   2 1211.98   50.39
   1   9  -2 1233.58   55.19
  -1   9   2 1201.78   53.99
   1   9  -2 1238.18   54.49
   1   9  -2 1207.18   54.39
  -1   9   2 1205.98   51.59
   1   9  -2 1213.68   53.09
  -1   9   2 1223.68   53.59
  -1   9   2 1184.48   54.29
   1   9  -2 1267.67   53.49
  -1   9   2 1195.38   53.29
  -1   9   2 1170.38   54.49
   1   9  -2 1213.78   52.79
   1  -9   2  391.36   20.80
  -1  -9  -2  410.46   21.70
   1  -9   2  390.96   18.80
   1  -9   2  402.46   21.90
  -1  -9  -2  423.66   21.20
  -1  -9  -2  413.46   20.80
   1  -9   2  371.26   20.30
   1  -9   2  357.26   21.10
  -1  -9  -2  397.76   19.70
  -1  -9  -2  397.46   17.30
   1   9   2  392.56   17.30
   1   9   2  397.16   21.80
   1   9   2  412.76   21.10
   1   9   2  383.46   20.50
  -1   9  -2  404.96   22.40
  -1   9  -2  387.06   20.50
  -1   9  -2  388.16   23.90
  -1   9  -2  403.46   20.80
   1   9   2  386.36   21.40
   1   9   2  400.66   20.20
  -1   9  -2  392.76   20.90
  -1   9  -2  418.26   18.90
   3  -9   2 1914.21   80.89
  -3  -9  -2 1869.71   80.09
   3  -9   2 1852.91   81.89
  -3  -9  -2 1956.10   82.29
   3  -9   2 1867.61   80.19
  -3  -9  -2 1945.31   79.89
   3  -9   2 1844.42   82.09
   3  -9   2 1827.02   79.79
  -3  -9  -2 1857.11   80.49
   3  -9   2 1894.81   83.09
  -3   9  -2 1773.22   80.39
   3   9   2 1907.31   80.09
  -3   9  -2 1851.01   80.49
   3   9   2 1800.72   81.99
   3   9   2 1881.51   78.49
  -3   9  -2 1835.32   82.59
   3   9   2 1825.92   79.99
  -3   9  -2 1898.41   82.09
  -3   9  -2 1883.51   79.89
   3   9   2 1879.61   81.59
  -5  -9  -2  778.62   36.70
   5  -9   2  743.43   37.40
   5  -9   2  726.93   35.80
  -5  -9  -2  808.92   39.90
   5  -9   2  719.53   38.70
  -5  -9  -2  781.62   36.10
  -5  -9  -2  739.23   40.80
   5  -9   2  777.72   37.00
   5  -9   2  756.22   40.50
  -5  -9  -2  779.62   33.20
   5   9   2  767.22   39.90
   5   9   2  827.92   41.00
  -5   9  -2  774.12   38.40
   5   9   2  792.62   35.50
   5   9   2  802.32   36.10
  -5   9  -2  782.22   37.00
  -5   9  -2  803.22   39.60
  -5   9  -2  754.82   37.90
   5   9   2  794.12   37.80
  -5   9  -2  776.02   37.30
  -5   9  -2  788.72   37.00
  -7  -9  -2  560.24   28.30
   7  -9   2  549.05   31.40
   7  -9   2  500.45   37.30
   7  -9   2  628.54   30.10
   7  -9   2  610.14   28.30
  -7  -9  -2  585.24   34.00
   7  -9   2  562.74   30.90
   7  -9   2  599.44   32.20
  -7  -9  -2  467.05   30.50
  -7  -9  -2  565.44   27.00
  -7  -9  -2  582.14   29.20
  -7   9  -2  626.24   33.50
   7   9   2  613.34   34.60
  -7   9  -2  608.64   30.00
  -7   9  -2  584.54   31.50
  -7   9  -2  615.04   28.10
  -7   9  -2  615.04   31.50
   7   9   2  571.64   30.20
   7   9   2  546.95   33.10
   7   9   2  588.14   27.40
   9  -9   2  398.56   33.70
  -9  -9  -2  395.66   28.30
  -9  -9  -2  393.66   22.50
  -9  -9  -2  413.26   23.40
   9  -9   2  455.05   28.80
   9  -9   2  391.46   30.70
  -9   9  -2  459.05   28.40
  -9   9  -2  442.66   24.40
  -9   9  -2  386.06   23.50
   9   9   2  413.56   23.60
   9   9   2  391.16   29.30
  11  -9   2   83.89   17.90
  11  -9   2   75.09   19.70
 -11  -9  -2   65.59   16.80
 -11  -9  -2   90.49   11.40
 -11   9  -2   69.99   11.70
  11   9   2   82.09   10.90
  11   9   2   95.59   18.90
 -11   9  -2  110.99   17.10
 -11   9  -2   81.99   16.70
  13  -9   2    0.80   12.00
 -13  -9  -2   17.60   13.80
  13  -9   2   45.90   18.70
 -13   9  -2  -14.20   21.60
 -13   9  -2   32.50   15.80
  13   9   2   35.60   16.10
  13   9   2   11.90    7.10
  15  -9   2   11.60   17.60
  15  -9   2    7.00   17.70
  15   9   2  -11.40   19.80
 -15   9  -2   44.00   19.60
 -17   9  -2  -34.00   14.90
  16 -10  -2  -13.40   19.80
  16 -10  -2   38.90   23.00
 -16  10   2   14.10   19.00
  16  10  -2   46.70   25.70
 -16  10   2   42.00   18.40
  14 -10  -2   67.99   22.60
  14 -10  -2  128.19   22.90
 -14  10   2  117.29   22.40
 -14  10   2   80.99   20.40
  14  10  -2   94.99   22.80
  12 -10  -2  241.88   27.60
 -12 -10   2  241.28   24.40
  12 -10  -2  218.98   30.80
  12  10  -2  227.78   29.20
 -12  10   2  226.98   26.20
  12  10  -2  190.48   13.80
 -10 -10   2   98.89   10.10
  10 -10  -2  142.29   18.50
 -10 -10   2  113.49   15.50
  10 -10  -2  143.39   19.80
  10 -10  -2  132.09   22.30
  10  10  -2  104.99   13.30
 -10  10   2  129.09   12.70
 -10  10   2  112.39   18.40
  10  10  -2  109.19   17.80
  10  10  -2   98.39   10.30
  -8 -10   2  198.38   13.20
   8 -10  -2  188.38   18.00
  -8 -10   2  176.58   13.60
   8 -10  -2  209.48   20.80
   8 -10  -2  216.58   16.00
  -8 -10   2  152.98   11.60
  -8 -10   2  214.28   15.80
  -8 -10   2  197.88   12.80
   8 -10  -2  227.38   18.30
  -8  10   2  196.68   14.90
  -8  10   2  217.38   22.00
   8  10  -2  160.58   15.20
   8  10  -2  182.98   13.50
   8  10  -2  176.98   13.10
  -8  10   2  178.78   15.70
  -8  10   2  176.48   13.80
   8  10  -2  207.58   20.30
   6 -10  -2   49.30    9.50
  -6 -10   2   32.10    5.90
  -6 -10   2   20.60    6.20
   6 -10  -2   20.90    5.10
  -6 -10   2   22.50    6.40
   6 -10  -2   23.00    8.10
   6 -10  -2   22.10    5.80
  -6 -10   2   31.10    5.80
  -6 -10   2   23.10    8.90
   6 -10  -2   35.40    7.40
   6 -10  -2   39.10   10.70
  -6 -10   2   17.20    5.20
   6 -10  -2   51.09   10.80
  -6 -10   2   37.50    6.80
   6 -10  -2   25.60    8.70
   6  10  -2   21.60    9.40
  -6  10   2   41.90    7.10
   6  10  -2   12.50    7.00
  -6  10   2   22.40    7.10
  -6  10   2   40.30    8.30
   6  10  -2   20.70    5.10
  -6  10   2   38.70    6.80
  -6  10   2   42.70    8.80
  -6  10   2   42.90   10.00
  -6  10   2   32.10    6.70
  -4 -10   2   13.50    4.90
  -4 -10   2    6.40    4.80
   4 -10  -2    5.90    4.60
  -4 -10   2   11.70    4.90
  -4 -10   2    9.70    3.90
   4 -10  -2    4.30    5.10
   4 -10  -2    4.20    5.30
   4 -10  -2   21.20    8.30
  -4 -10   2   15.60    4.90
  -4 -10   2    1.60    5.10
  -4 -10   2    8.00    5.70
   4 -10  -2   -9.80    5.00
   4 -10  -2   10.30    6.20
  -4  10   2    4.30    5.30
   4  10  -2    2.10    5.90
   4  10  -2    1.80    4.40
  -4  10   2   12.10    5.10
   4  10  -2   13.40    4.80
  -4  10   2   10.80    6.10
   4  10  -2    6.10    6.90
  -4  10   2    6.30    4.30
  -4  10   2    8.30    5.50
   4  10  -2   11.50    4.30
  -4  10   2    4.50    6.40
  -4  10   2    8.70    4.90
   4  10  -2    8.00    5.20
  -2 -10   2   85.19    8.70
   2 -10  -2   66.89    8.40
  -2 -10   2   69.49    8.90
   2 -10  -2   70.39    7.70
  -2 -10   2   64.89    7.80
   2 -10  -2   79.79    8.80
   2 -10  -2   57.19    9.00
   2 -10  -2   62.79    8.60
  -2 -10   2   62.69    7.40
   2 -10  -2   60.99    8.50
   2 -10  -2   65.09    8.40
  -2 -10   2   78.09    9.30
   2  10  -2   70.59    7.60
  -2  10   2   86.39    8.00
   2  10  -2   62.19    8.30
  -2  10   2   84.99   10.70
  -2  10   2   99.19   10.40
  -2  10   2   75.49    7.70
   2  10  -2   70.49   10.30
   2  10  -2   69.39    9.30
  -2  10   2   62.19    7.90
   2  10  -2   77.19    8.30
   2  10  -2   62.19    7.40
  -2  10   2   77.59    9.20
   0 -10   2    1.50    4.90
   0 -10  -2   -0.90    4.20
   0 -10  -2   -1.70    2.30
   0 -10   2    3.50    3.50
   0 -10  -2    9.20    4.50
   0 -10  -2    0.40    4.80
   0 -10  -2    0.70    3.80
   0 -10   2    3.90    4.30
   0 -10   2    2.50    4.60
   0 -10   2    0.80    2.70
   0  10   2    2.00    4.70
   0  10   2    3.50    4.70
   0  10  -2    1.60    3.80
   0  10  -2   -4.60    5.30
   0  10  -2   -0.10    3.90
   0  10  -2    1.80    3.90
   0  10  -2   -1.20    3.90
   0  10   2    2.30    3.80
   0  10  -2    4.10    4.20
   0  10   2   -9.90    3.60
   0  10   2   -1.10    4.50
  -2 -10  -2   44.50    7.00
  -2 -10  -2   45.90    6.80
  -2 -10  -2   40.50    5.50
  -2 -10  -2   39.30    7.40
   2 -10   2   55.29    9.00
   2 -10   2   41.40    6.20
   2 -10   2   42.30    7.80
   2 -10   2   49.90    7.80
   2 -10   2   51.79    7.40
  -2  10  -2   47.40    6.80
   2  10   2   51.29    8.00
   2  10   2   53.99    8.20
  -2  10  -2   45.10    7.80
  -2  10  -2   42.40    6.00
  -2  10  -2   56.49    9.80
   2  10   2   48.10    7.30
  -2  10  -2   46.50    7.00
  -2  10  -2   37.20    7.00
   2  10   2   42.30    6.50
   2  10   2   51.79    7.10
   4 -10   2  565.54   30.90
  -4 -10  -2  558.94   24.30
   4 -10   2  522.25   27.00
   4 -10   2  488.35   28.70
   4 -10   2  500.05   28.90
  -4 -10  -2  580.94   28.00
  -4 -10  -2  557.94   27.10
   4 -10   2  533.85   27.50
  -4 -10  -2  543.15   29.30
   4 -10   2  540.85   28.10
  -4  10  -2  546.05   29.10
   4  10   2  580.34   27.20
   4  10   2  550.04   29.80
   4  10   2  584.24   29.20
  -4  10  -2  566.34   30.60
  -4  10  -2  473.95   27.50
   4  10   2  584.54   31.10
  -4  10  -2  523.65   28.00
   4  10   2  550.14   25.30
  -4  10  -2  523.65   27.20
  -4  10  -2  535.45   27.70
   4  10   2  538.45   26.90
   6 -10   2  192.38   18.60
   6 -10   2  175.38   23.70
  -6 -10  -2  189.88   10.70
  -6 -10  -2  189.98   13.60
   6 -10   2  174.98   15.20
   6 -10   2  169.88   12.80
  -6 -10  -2  185.18   16.40
   6 -10   2  191.48   15.50
  -6 -10  -2  174.08   13.00
   6 -10   2  196.18   14.50
  -6  10  -2  179.68   15.10
   6  10   2  201.28   18.30
  -6  10  -2  182.28   13.50
   6  10   2  186.88   12.40
  -6  10  -2  195.58   14.80
   6  10   2  205.58   12.50
  -6  10  -2  192.68   13.50
   6  10   2  232.28   18.20
  -6  10  -2  187.48   12.60
  -6  10  -2  176.58   16.20
  -6  10  -2  178.98   14.80
   8 -10   2  406.16   33.20
  -8 -10  -2  443.16   28.10
  -8 -10  -2  399.96   23.60
   8 -10   2  400.76   26.70
  -8 -10  -2  425.06   21.20
   8 -10   2  408.56   25.30
   8 -10   2  440.16   24.00
  -8 -10  -2  440.06   23.70
   8 -10   2  393.36   21.60
   8 -10   2  426.26   30.40
  -8  10  -2  388.26   21.50
  -8  10  -2  394.66   24.80
  -8  10  -2  419.26   23.90
   8  10   2  497.15   30.40
  -8  10  -2  390.46   23.50
   8  10   2  444.96   24.60
  -8  10  -2  408.46   27.40
 -10 -10  -2  107.09   17.40
  10 -10   2  135.49   19.80
  10 -10   2   82.69   18.90
 -10 -10  -2   96.09   12.10
  10 -10   2  173.68   27.10
  10  10   2  129.59   13.30
 -10  10  -2  130.19   18.40
 -10  10  -2  135.59   15.70
  10  10   2  112.39   20.90
  12 -10   2  229.98   30.40
  12 -10   2  158.18   24.10
 -12 -10  -2  237.88   27.20
 -12  10  -2  210.48   25.80
  12  10   2  179.28   16.50
  12  10   2  212.68   27.70
 -12  10  -2  218.68   25.40
 -12  10  -2  243.08   19.40
 -14 -10  -2   91.99   20.80
  14 -10   2   76.99   21.20
  14 -10   2  103.49   19.70
  14  10   2  110.29   25.80
 -14  10  -2  113.09   21.10
 -14  10  -2   96.59   20.90
  16 -10   2   41.90   21.60
  16 -10   2   76.89   28.00
 -16  10  -2   18.80   20.10
  17 -11  -2   25.20   21.20
  17  11  -2   -0.40   26.00
 -17  11   2   41.10   23.80
  15 -11  -2   -6.80   16.60
  15 -11  -2   -4.30   19.60
 -15  11   2  -20.20   16.20
  15  11  -2    5.60   19.50
 -15  11   2   -4.20   17.00
  13 -11  -2    7.80   16.40
  13 -11  -2   40.60   20.10
 -13  11   2   25.50   15.80
 -11 -11   2  104.69   17.80
  11 -11  -2  105.09   18.40
  11 -11  -2   60.69   19.20
 -11  11   2   71.79   15.80
  11  11  -2   57.19   18.00
  11  11  -2   63.39    8.80
 -11  11   2   83.39   11.50
  -9 -11   2  321.87   21.40
  -9 -11   2  324.57   22.80
   9 -11  -2  393.46   26.70
   9 -11  -2  370.66   25.20
  -9 -11   2  339.87   19.30
   9 -11  -2  334.27   30.90
   9  11  -2  299.77   27.80
  -9  11   2  297.37   21.90
  -9  11   2  309.27   20.00
  -9  11   2  338.87   25.20
   9  11  -2  312.07   20.30
  -9  11   2  341.77   20.60
   9  11  -2  325.97   20.00
   7 -11  -2  499.35   29.20
   7 -11  -2  505.75   27.60
  -7 -11   2  456.75   24.90
  -7 -11   2  493.75   24.90
  -7 -11   2  443.76   24.10
   7 -11  -2  491.75   32.70
  -7 -11   2  541.35   27.00
  -7 -11   2  447.36   23.70
  -7 -11   2  464.35   25.20
   7 -11  -2  493.35   24.50
   7 -11  -2  467.05   24.00
   7 -11  -2  474.85   28.60
   7 -11  -2  519.25   31.30
   7  11  -2  512.05   23.90
  -7  11   2  479.55   29.20
   7  11  -2  447.06   29.50
  -7  11   2  369.26   27.00
   7  11  -2  456.95   27.00
   7  11  -2  467.15   25.50
  -7  11   2  470.05   25.20
  -7  11   2  494.85   26.00
  -7  11   2  496.05   27.00
  -5 -11   2  445.06   23.50
  -5 -11   2  452.55   22.90
   5 -11  -2  432.26   25.40
   5 -11  -2  438.26   25.70
   5 -11  -2  453.75   23.80
   5 -11  -2  380.06   27.20
   5 -11  -2  458.75   28.80
  -5 -11   2  432.26   26.30
   5 -11  -2  431.36   24.50
  -5 -11   2  438.56   22.20
  -5 -11   2  438.96   24.40
  -5 -11   2  468.05   23.70
  -5 -11   2  438.76   23.30
   5  11  -2  458.25   24.80
   5  11  -2  494.55   28.10
   5  11  -2  438.56   24.20
  -5  11   2  434.26   25.10
  -5  11   2  408.96   23.50
  -5  11   2  429.76   24.90
   5  11  -2  462.15   22.20
  -5  11   2  437.56   24.20
   5  11  -2  422.06   24.60
   5  11  -2  419.66   21.60
   5  11  -2  481.25   21.20
  -5  11   2  424.16   26.50
  -5  11   2  400.46   25.40
  -3 -11   2 1009.20   47.10
   3 -11  -2 1037.90   46.90
  -3 -11   2 1030.40   47.60
   3 -11  -2 1000.70   48.80
  -3 -11   2  957.20   46.50
   3 -11  -2 1024.40   48.00
  -3 -11   2 1050.09   48.70
  -3 -11   2 1073.59   46.70
   3 -11  -2 1100.29   47.70
   3 -11  -2 1034.00   47.10
   3 -11  -2 1049.00   50.69
  -3  11   2 1092.89   49.80
   3  11  -2 1013.20   46.30
   3  11  -2 1025.00   44.40
  -3  11   2 1008.40   46.40
  -3  11   2  991.50   48.60
   3  11  -2  985.00   46.80
  -3  11   2 1017.10   48.80
   3  11  -2  995.30   47.90
  -3  11   2 1038.90   47.30
  -3  11   2 1072.59   48.10
   3  11  -2 1078.39   47.00
   3  11  -2 1029.80   49.30
   3  11  -2 1043.70   49.60
   1 -11  -2  452.15   23.40
   1 -11  -2  426.16   24.50
  -1 -11   2  422.26   22.70
   1 -11  -2  431.16   23.30
  -1 -11   2  450.55   20.10
  -1 -11   2  391.86   22.40
  -1 -11   2  457.05   24.80
  -1 -11   2  438.46   23.20
   1 -11  -2  458.95   23.50
   1 -11  -2  467.15   25.00
   1 -11  -2  452.25   21.40
  -1 -11   2  381.86   23.30
   1 -11  -2  459.35   23.50
   1  11  -2  456.15   23.20
  -1  11   2  455.15   23.60
  -1  11   2  447.26   26.80
  -1  11   2  439.46   21.00
   1  11  -2  421.16   24.30
   1  11  -2  454.25   25.20
  -1  11   2  429.56   24.20
   1  11  -2  439.96   22.90
  -1  11   2  452.45   23.30
  -1  11   2  446.06   24.10
   1  11  -2  447.66   24.50
   1  11  -2  423.36   23.20
  -1 -11  -2  194.38   12.30
  -1 -11  -2  170.08   13.10
   1 -11   2  182.48   14.60
   1 -11   2  183.78   11.10
  -1 -11  -2  200.08   14.60
   1 -11   2  201.08   13.90
  -1 -11  -2  188.38   12.90
   1 -11   2  196.38   14.20
   1 -11   2  189.28   13.20
  -1  11  -2  212.18   14.70
  -1  11  -2  202.28   13.60
   1  11   2  183.38   13.10
   1  11   2  191.38    9.40
   1  11   2  184.98   13.20
   1  11   2  180.88   14.40
   1  11   2  195.78   13.30
  -1  11  -2  170.98   12.70
  -1  11  -2  205.48   13.90
   1  11   2  194.58   14.40
  -1  11  -2  196.58   15.10
   3 -11   2  691.33   33.20
   3 -11   2  714.23   35.60
   3 -11   2  686.93   35.10
   3 -11   2  742.83   34.60
   3 -11   2  687.13   32.50
  -3 -11  -2  659.93   30.90
  -3 -11  -2  711.23   33.80
  -3 -11  -2  621.24   32.70
  -3 -11  -2  683.63   34.80
   3  11   2  587.94   34.20
  -3  11  -2  693.73   35.50
  -3  11  -2  717.23   32.80
  -3  11  -2  742.13   36.80
  -3  11  -2  731.23   35.70
   3  11   2  652.93   31.70
  -3  11  -2  710.43   34.00
  -3  11  -2  725.53   36.80
   3  11   2  676.03   34.90
   3  11   2  631.54   32.60
   3  11   2  649.04   32.80
  -5 -11  -2   26.00    7.00
  -5 -11  -2   19.50    6.50
   5 -11   2   26.80    7.50
  -5 -11  -2   28.50    8.10
   5 -11   2   21.80    8.20
   5 -11   2   15.50    6.90
   5 -11   2   31.70    7.20
  -5 -11  -2   35.40    3.90
  -5 -11  -2   23.40    2.30
   5 -11   2   18.00    9.00
   5 -11   2   26.60    6.10
   5  11   2   25.30    6.50
  -5  11  -2   45.50    7.70
  -5  11  -2   38.60    7.00
   5  11   2   25.10    6.80
   5  11   2   33.10    9.00
  -5  11  -2   32.50    7.70
  -5  11  -2   29.20    9.20
  -5  11  -2   16.40    6.50
   5  11   2   20.10    7.70
   5  11   2   32.20    6.60
  -7 -11  -2    3.40    3.00
   7 -11   2   -0.40    6.20
  -7 -11  -2    1.70    4.70
   7 -11   2    6.00    7.00
   7 -11   2   -4.20   11.30
  -7 -11  -2    2.70    5.40
  -7 -11  -2   -4.90    7.90
   7 -11   2    0.50    5.10
   7 -11   2    8.40   10.20
  -7 -11  -2  -11.40    5.30
   7  11   2   -3.90    5.30
   7  11   2   -3.20    4.30
  -7  11  -2    6.90    4.30
   7  11   2    3.40    4.80
  -7  11  -2    4.90    5.90
   7  11   2   13.50   10.30
  -7  11  -2    7.50    6.20
  -7  11  -2   -5.00    8.10
  -7  11  -2    0.90    5.00
   7  11   2    1.80    8.20
   9 -11   2    7.90   13.50
  -9 -11  -2   -6.00    8.80
   9 -11   2    0.60   15.90
   9 -11   2   15.30   12.90
  -9 -11  -2    3.80    6.40
   9 -11   2  -17.30   11.30
   9  11   2   -6.20   13.20
   9  11   2   -2.50    7.70
  -9  11  -2    1.10   10.50
  11 -11   2   -1.10   17.00
 -11 -11  -2    1.50   12.60
  11 -11   2   -0.60   12.80
  11 -11   2    5.70   13.10
 -11 -11  -2    3.80    7.70
  11  11   2   16.20   13.40
  11  11   2   -0.60    7.00
 -11  11  -2    5.20   13.50
 -11  11  -2   -6.60    8.40
  13 -11   2    1.30   15.10
  13 -11   2  -11.80   16.60
 -13 -11  -2   -6.90   12.10
 -13  11  -2   14.10   16.50
 -13  11  -2   11.40   11.70
  13  11   2    1.80   15.20
  15 -11   2   11.50   19.00
  15 -11   2   21.70   20.40
 -15  11  -2   15.40   15.70
 -15  11  -2   10.50   17.50
  15  11   2   39.50   23.00
  17 -11   2    1.70   19.80
  17 -11   2   24.30   26.30
  16 -12  -2  -12.80   21.00
  16 -12  -2  -23.50   18.60
 -16  12   2    0.70   19.70
  16  12  -2   -9.00   20.80
 -16  12   2  -26.20   18.50
  14 -12  -2  -19.60   16.60
  14 -12  -2   10.00   17.10
 -14  12   2   17.60   14.90
  14  12  -2  -14.00   13.30
  12 -12  -2   20.40   18.20
  12 -12  -2   13.90   16.60
  12  12  -2   16.10    6.30
  12  12  -2   15.20   15.50
 -12  12   2   11.90   12.70
 -10 -12   2   31.80   10.30
  10 -12  -2   24.80   16.60
 -10 -12   2   23.00    6.90
  10 -12  -2    2.20   12.20
  10  12  -2   21.50    7.10
 -10  12   2   40.10   14.10
  10  12  -2   19.50   14.80
   8 -12  -2   20.10   12.90
  -8 -12   2   33.10    7.60
  -8 -12   2   30.50    8.10
   8 -12  -2   20.70    6.00
   8 -12  -2   29.30   11.30
  -8 -12   2   39.10    8.70
   8 -12  -2   30.60   11.70
   8 -12  -2   30.30   11.50
  -8  12   2   26.40    7.70
   8  12  -2   13.60   11.80
   8  12  -2   21.90    6.80
  -8  12   2   22.90    7.40
  -8  12   2   21.10   10.80
  -8  12   2   21.80    6.80
  -8  12   2   23.90   10.00
   8  12  -2   23.10    6.80
   6 -12  -2  352.76   20.40
  -6 -12   2  350.76   20.40
   6 -12  -2  335.27   22.00
   6 -12  -2  278.27   20.80
  -6 -12   2  371.76   20.20
   6 -12  -2  344.47   25.90
  -6 -12   2  368.06   19.80
  -6 -12   2  344.07   19.40
  -6 -12   2  351.56   19.30
   6 -12  -2  325.67   24.50
   6  12  -2  296.67   21.30
  -6  12   2  362.86   21.00
   6  12  -2  346.67   21.00
   6  12  -2  374.96   25.50
   6  12  -2  341.47   18.30
   6  12  -2  341.07   17.50
   6  12  -2  336.77   17.90
  -6  12   2  357.26   21.80
  -6  12   2  340.87   20.40
  -6  12   2  352.26   23.80
  -4 -12   2  313.67   17.20
   4 -12  -2  312.17   20.20
   4 -12  -2  306.37   20.00
  -4 -12   2  254.87   17.30
   4 -12  -2  262.57   17.10
  -4 -12   2  247.68   15.00
   4 -12  -2  268.47   17.90
  -4 -12   2  292.17   17.60
   4 -12  -2  285.97   18.50
  -4 -12   2  270.97   18.60
   4 -12  -2  280.47   18.60
  -4 -12   2  255.47   16.70
  -4  12   2  267.67   20.30
  -4  12   2  285.97   19.30
   4  12  -2  252.77   14.00
   4  12  -2  319.47   21.60
   4  12  -2  279.57   16.90
  -4  12   2  286.67   18.60
  -4  12   2  298.97   19.80
  -4  12   2  268.27   19.10
  -4  12   2  270.67   17.20
  -4  12   2  270.07   17.80
   4  12  -2  305.67   18.10
   4  12  -2  282.47   16.10
   4  12  -2  271.97   19.20
   4  12  -2  251.07   18.10
  -2 -12   2 2915.61  121.19
   2 -12  -2 2830.32  119.59
  -2 -12   2 2704.23  119.59
  -2 -12   2 2763.12  118.59
   2 -12  -2 2780.92  121.09
  -2 -12   2 2882.01  119.59
   2 -12  -2 2854.11  121.19
   2 -12  -2 2857.21  118.09
   2 -12  -2 2845.72  119.59
   2 -12  -2 2733.33  121.39
  -2  12   2 2828.02  120.99
  -2  12   2 2782.12  117.59
  -2  12   2 2918.71  120.09
   2  12  -2 2860.81  121.39
   2  12  -2 2716.93  118.89
   2  12  -2 2684.83  120.39
   2  12  -2 2787.32  121.29
   2  12  -2 2682.63  118.69
  -2  12   2 2817.62  121.29
  -2  12   2 2771.72  119.49
  -2  12   2 2768.42  120.69
   2  12  -2 2939.31  119.39
   0 -12   2 2978.40  127.59
   0 -12   2 2905.31  128.19
   0 -12  -2 3050.49  127.79
   0 -12  -2 2898.01  126.89
   0 -12  -2 2972.80  127.69
   0 -12  -2 2817.12  128.19
   0 -12   2 3093.09  129.39
   0 -12   2 2874.61  127.29
   0  12   2 3051.09  129.19
   0  12  -2 3094.19  128.59
   0  12  -2 3008.70  127.29
   0  12   2 3050.99  127.69
   0  12  -2 2990.70  129.39
   0  12   2 3065.29  127.69
   0  12   2 2916.71  130.29
   0  12  -2 3121.69  127.69
   0  12  -2 3049.29  129.09
   0  12   2 3044.80  123.89
   0  12   2 3067.19  127.99
   2 -12   2 1853.81   77.39
  -2 -12  -2 1765.02   78.89
  -2 -12  -2 1739.93   77.29
   2 -12   2 1732.13   78.69
  -2 -12  -2 1821.62   79.59
   2 -12   2 1905.11   81.49
   2 -12   2 1808.32   80.69
  -2 -12  -2 1762.32   80.19
   2 -12   2 1880.91   79.89
   2  12   2 1786.42   80.79
  -2  12  -2 1709.23   78.99
  -2  12  -2 1913.61   81.39
  -2  12  -2 1911.31   82.19
   2  12   2 1725.23   81.19
  -2  12  -2 1870.61   79.79
   2  12   2 1824.22   78.99
  -2  12  -2 1798.72   79.69
   2  12   2 1838.12   78.39
   2  12   2 1663.33   79.89
  -2  12  -2 1840.32   77.49
   4 -12   2 2005.40   87.89
  -4 -12  -2 1974.20   85.59
  -4 -12  -2 1918.21   80.19
  -4 -12  -2 1962.00   83.79
   4 -12   2 1993.50   83.29
  -4 -12  -2 1798.92   82.89
   4 -12   2 1773.02   82.89
   4 -12   2 1975.40   86.09
   4 -12   2 2028.60   84.39
   4 -12   2 1757.52   85.09
  -4  12  -2 1856.11   83.69
   4  12   2 1949.51   82.89
  -4  12  -2 2022.00   86.09
  -4  12  -2 1954.80   84.09
   4  12   2 1816.52   82.59
   4  12   2 1915.01   81.59
  -4  12  -2 2037.80   87.49
  -4  12  -2 1851.31   83.49
   4  12   2 1832.82   85.49
  -4  12  -2 1889.81   84.89
  -4  12  -2 1897.51   82.99
   4  12   2 1816.52   87.29
   4  12   2 1832.32   84.79
   6 -12   2  838.72   44.70
  -6 -12  -2  729.93   37.90
  -6 -12  -2  797.12   33.40
  -6 -12  -2  814.92   41.60
  -6 -12  -2  819.62   39.10
   6 -12   2  770.52   39.90
  -6 -12  -2  769.92   33.40
   6 -12   2  800.72   41.30
   6 -12   2  751.52   38.00
   6 -12   2  788.92   39.10
  -6  12  -2  748.83   39.30
  -6  12  -2  736.53   38.70
   6  12   2  851.01   37.60
   6  12   2  756.42   37.50
   6  12   2  732.43   39.70
   6  12   2  736.53   41.90
  -6  12  -2  890.11   40.10
   6  12   2  864.61   44.60
  -6  12  -2  838.32   41.30
  -6  12  -2  838.52   43.30
  -8 -12  -2  411.26   24.70
   8 -12   2  450.05   35.40
   8 -12   2  491.15   32.60
   8 -12   2  459.85   25.30
   8 -12   2  436.26   27.90
  -8 -12  -2  349.57   22.90
  -8 -12  -2  395.56   28.80
   8  12   2  439.26   31.40
  -8  12  -2  477.95   30.40
   8  12   2  383.96   25.40
  -8  12  -2  419.46   27.80
 -10 -12  -2   75.39   11.70
  10 -12   2   41.00   17.50
 -10 -12  -2   51.39   14.50
  10 -12   2   47.00   15.20
  10 -12   2   68.19   21.10
 -10  12  -2   93.79   17.60
  10  12   2   50.29   16.60
 -10  12  -2   85.99   13.00
  10  12   2   81.69   12.30
  12 -12   2   61.39   18.80
 -12 -12  -2   50.29   16.60
 -12  12  -2   30.20   10.60
  12  12   2   46.00   19.70
 -12  12  -2   35.90   15.80
  12  12   2   26.90    9.30
  14 -12   2   20.50   17.70
  14 -12   2   26.60   20.40
 -14 -12  -2   63.59   20.40
 -14  12  -2   38.40   19.50
  14  12   2   77.29   25.70
 -14  12  -2   29.50   16.40
  16 -12   2    8.00   23.80
  16 -12   2   30.30   26.60
  16  12   2  -11.20   22.30
 -16  12  -2    0.10   17.80
  15 -13  -2   10.20   20.20
  15 -13  -2  -17.40   18.60
 -15  13   2  -13.40   15.90
 -15  13   2  -14.00   18.20
  15  13  -2    2.10   19.10
  13 -13  -2   65.29   18.60
  13 -13  -2   24.20   21.60
  13  13  -2   38.40   20.00
 -13  13   2   47.30   18.60
  11 -13  -2  100.99   20.30
  11 -13  -2   68.59   21.00
  11  13  -2   91.79   19.70
 -11  13   2  107.29   14.30
  11  13  -2   83.09   10.90
 -11  13   2   84.19   19.00
  -9 -13   2   25.00    8.20
   9 -13  -2   26.10   12.50
   9 -13  -2   27.90   15.00
  -9 -13   2    9.10    8.60
   9 -13  -2   21.90   12.90
  -9  13   2   34.70   13.00
   9  13  -2   28.10   14.00
  -9  13   2   13.30    7.70
   9  13  -2   10.10    6.80
  -7 -13   2   61.39    9.70
   7 -13  -2   56.79   11.70
  -7 -13   2   57.19    8.40
   7 -13  -2   76.99   15.60
   7 -13  -2   58.89    8.70
   7 -13  -2   53.69   13.40
   7 -13  -2   73.29   13.10
  -7 -13   2   67.89    9.90
   7 -13  -2   59.89    9.50
  -7 -13   2   76.39   10.50
  -7 -13   2   53.79    9.50
   7  13  -2   43.00    8.70
  -7  13   2   97.69   15.60
  -7  13   2   77.59   11.00
   7  13  -2   55.59    7.40
  -7  13   2   57.49   10.00
   7  13  -2   60.99   15.30
   7  13  -2   45.30   10.40
  -5 -13   2   71.69    9.30
  -5 -13   2   49.50    8.40
   5 -13  -2   55.69    9.30
  -5 -13   2   62.19    9.30
   5 -13  -2   56.49   10.10
   5 -13  -2   60.49   15.20
   5 -13  -2   48.30   10.10
  -5 -13   2   60.39    7.50
   5 -13  -2   59.99    8.90
   5 -13  -2   51.59    9.40
  -5 -13   2   46.00    8.00
  -5 -13   2   46.20    8.30
   5  13  -2   51.89    8.90
  -5  13   2   72.39   10.00
   5  13  -2   55.29    8.20
   5  13  -2   43.20   11.10
  -5  13   2   73.89   10.30
  -5  13   2   57.39   12.40
  -5  13   2   74.19   11.90
   5  13  -2   41.30    7.90
  -5  13   2   49.80    9.30
   5  13  -2   40.90    6.90
  -5  13   2   59.79    9.10
   5  13  -2   39.40   10.10
   3 -13  -2   34.60    8.40
   3 -13  -2   45.50    9.20
   3 -13  -2   47.00    8.70
  -3 -13   2   51.39    9.20
   3 -13  -2   52.09   10.10
   3 -13  -2   55.59    8.90
  -3 -13   2   63.99    9.20
  -3 -13   2   50.59    7.70
  -3 -13   2   60.99    9.60
  -3 -13   2   50.39    7.90
   3  13  -2   53.79   10.60
  -3  13   2   63.59   10.30
   3  13  -2   57.39    8.70
  -3  13   2   50.59   10.80
  -3  13   2   48.90    7.70
   3  13  -2   47.00    8.40
   3  13  -2   60.29   11.60
  -3  13   2   45.70    9.50
   3  13  -2   55.39    6.10
   3  13  -2   42.70    8.30
  -3  13   2   32.40    8.10
   3  13  -2   60.19    8.60
  -3  13   2   45.80    8.50
   1 -13  -2    8.60    6.70
   1 -13  -2    3.80    6.20
  -1 -13   2   15.10    6.30
   1 -13  -2    9.30    6.90
   1 -13  -2   -0.40    4.70
   1 -13  -2    7.90    5.40
  -1 -13   2    6.90    5.60
  -1 -13   2    4.90    5.60
  -1 -13   2    4.70    5.90
   1 -13  -2    3.30    5.30
  -1 -13   2    4.90    3.40
  -1 -13   2    7.90    4.70
   1  13  -2   10.90    7.00
  -1  13   2    9.90    6.80
  -1  13   2    6.90    4.70
   1  13  -2    5.30    5.80
  -1  13   2    4.00    5.40
  -1  13   2    3.60    5.80
   1  13  -2   10.50    6.10
   1  13  -2    9.10    6.30
   1  13  -2    8.90    5.30
  -1  13   2    3.50    5.60
   1  13  -2    2.80    6.80
  -1  13   2   12.90    4.10
   1 -13   2   85.59    7.20
   1 -13   2   67.09   10.40
  -1 -13  -2   83.59    8.60
  -1 -13  -2   83.59    9.90
   1 -13   2   80.59    9.50
  -1 -13  -2   74.39   10.40
   1 -13   2   72.19   11.20
   1 -13   2   90.09   10.90
  -1 -13  -2   83.59   11.20
  -1  13  -2   84.29   10.10
   1  13   2   88.59   11.40
  -1  13  -2   95.99   11.20
  -1  13  -2   71.79   10.20
   1  13   2   69.89    9.70
  -1  13  -2   81.39   10.40
   1  13   2   69.39   10.30
   1  13   2   62.99    9.70
   1  13   2   68.09    5.20
   1  13   2   68.79   10.80
  -1  13  -2   71.79   12.30
  -3 -13  -2  184.38   15.30
  -3 -13  -2  187.88   12.20
   3 -13   2  173.38   16.20
  -3 -13  -2  201.08   14.70
   3 -13   2  188.48   13.60
  -3 -13  -2  208.38   16.20
   3 -13   2  173.58   13.80
   3 -13   2  185.98   15.40
   3 -13   2  188.08   16.40
  -3  13  -2  196.08   16.00
  -3  13  -2  203.38   17.90
  -3  13  -2  170.48   13.60
   3  13   2  213.98   16.40
   3  13   2  177.28   15.50
  -3  13  -2  187.98   13.00
   3  13   2  213.38   14.20
  -3  13  -2  198.28   16.40
   3  13   2  231.98   15.60
  -3  13  -2  208.98   15.40
  -3  13  -2  181.08   13.80
  -5 -13  -2  498.95   27.60
   5 -13   2  509.25   27.80
  -5 -13  -2  491.95   23.10
  -5 -13  -2  461.65   26.10
   5 -13   2  568.04   36.10
   5 -13   2  490.15   26.80
  -5 -13  -2  508.15   29.30
   5 -13   2  487.15   29.10
   5 -13   2  515.55   27.50
  -5  13  -2  518.95   30.70
   5  13   2  496.55   26.40
  -5  13  -2  458.15   27.20
   5  13   2  467.85   29.10
   5  13   2  536.75   32.10
  -5  13  -2  490.15   26.80
  -5  13  -2  473.25   27.60
   5  13   2  480.95   29.00
  -5  13  -2  528.75   29.50
   5  13   2  540.35   26.90
   7 -13   2  240.78   17.20
  -7 -13  -2  189.28   16.00
   7 -13   2  200.98   15.60
   7 -13   2  236.08   18.30
  -7 -13  -2  178.98   14.40
   7 -13   2  225.28   29.30
   7 -13   2  213.88   23.60
   7  13   2  203.08   19.60
  -7  13  -2  220.38   23.00
   7  13   2  177.58   14.00
  -7  13  -2  198.78   17.50
   7  13   2  195.38   16.80
  -7  13  -2  198.38   17.00
  -9 -13  -2  349.47   28.20
   9 -13   2  390.46   31.80
   9 -13   2  309.37   25.90
   9 -13   2  388.16   37.60
  -9  13  -2  365.06   24.40
  -9  13  -2  334.27   26.90
   9  13   2  379.66   30.30
   9  13   2  340.77   23.80
  11 -13   2   49.99   16.60
  11 -13   2   22.60   18.40
 -11 -13  -2   16.30   13.50
 -11 -13  -2   35.80   10.20
  11 -13   2   39.00   18.80
  11  13   2   43.00   17.40
 -11  13  -2   44.80   12.00
 -11  13  -2   50.39   15.90
  11  13   2   29.40    9.50
  13 -13   2   57.09   20.20
  13 -13   2   82.89   22.80
 -13 -13  -2   36.20   15.80
  13  13   2   75.69   22.10
 -13  13  -2   36.70   17.40
  15 -13   2   34.20   21.00
  15 -13   2    2.80   18.70
 -15  13  -2   18.90   17.80
  15  13   2   60.79   23.10
 -15  13  -2   51.79   20.20
  16 -14  -2   42.60   36.40
  16  14  -2   92.29   29.70
 -16  14   2   26.50   19.60
 -16  14   2   41.30   23.50
  14 -14  -2   70.79   21.50
  14 -14  -2   94.49   25.70
 -14  14   2   71.99   22.70
  14  14  -2   75.39   24.60
  12 -14  -2  218.68   27.60
  12 -14  -2  165.98   29.20
  12  14  -2  163.78   26.70
  10 -14  -2  179.98   23.20
 -10 -14   2  182.28   18.70
  10 -14  -2  175.18   26.90
 -10 -14   2  189.78   16.00
 -10  14   2  186.58   18.60
  10  14  -2  162.38   16.50
  10  14  -2  192.18   25.70
 -10  14   2  183.38   23.30
   8 -14  -2  574.84   36.70
   8 -14  -2  496.55   37.10
  -8 -14   2  462.85   28.70
   8 -14  -2  548.65   33.10
   8 -14  -2  543.25   28.20
  -8 -14   2  481.85   28.20
  -8  14   2  519.55   34.30
   8  14  -2  505.95   35.50
   8  14  -2  462.75   28.60
  -8  14   2  521.65   29.80
   6 -14  -2  976.10   52.29
   6 -14  -2 1045.10   48.70
  -6 -14   2  910.61   44.50
   6 -14  -2  826.52   49.99
  -6 -14   2  859.31   43.00
  -6 -14   2  980.60   45.30
   6 -14  -2  986.60   45.60
  -6 -14   2  893.81   44.00
  -6 -14   2  964.80   45.50
  -6  14   2  958.90   49.70
   6  14  -2  976.90   43.60
   6  14  -2  934.11   43.20
   6  14  -2  916.31   46.10
  -6  14   2  965.80   47.80
   6  14  -2  895.71   50.09
  -6  14   2 1027.50   48.90
   6  14  -2  962.90   46.60
   6  14  -2  902.71   46.90
   6  14  -2  959.70   41.30
   4 -14  -2  553.74   28.70
  -4 -14   2  500.95   27.00
   4 -14  -2  537.15   30.20
  -4 -14   2  503.35   27.80
   4 -14  -2  501.85   27.40
  -4 -14   2  477.85   26.70
   4 -14  -2  500.85   28.50
  -4 -14   2  509.25   29.30
  -4 -14   2  511.45   27.00
  -4  14   2  598.14   34.80
  -4  14   2  484.95   26.50
   4  14  -2  492.35   29.10
   4  14  -2  522.25   29.60
  -4  14   2  537.65   28.80
   4  14  -2  513.55   28.70
   4  14  -2  480.55   27.70
   4  14  -2  511.65   23.40
   4  14  -2  500.35   26.90
  -4  14   2  522.05   29.60
  -2 -14   2  716.63   34.70
  -2 -14   2  692.43   34.70
   2 -14  -2  697.23   36.00
   2 -14  -2  701.13   34.90
  -2 -14   2  679.33   35.00
  -2 -14   2  671.13   34.90
   2 -14  -2  699.93   37.20
   2 -14  -2  707.03   35.00
   2 -14  -2  653.63   36.40
   2 -14  -2  724.23   35.90
  -2 -14   2  739.83   37.50
   2  14  -2  697.53   36.70
  -2  14   2  662.63   36.20
   2  14  -2  688.03   35.00
  -2  14   2  687.83   35.30
  -2  14   2  679.53   32.50
   2  14  -2  711.23   35.20
   2  14  -2  757.22   37.70
  -2  14   2  690.43   37.10
  -2  14   2  668.63   34.70
  -2  14   2  658.23   36.30
   2  14  -2  732.03   36.90
   2  14  -2  672.43   34.20
   0 -14   2  388.36   24.40
   0 -14   2  390.26   19.00
   0 -14   2  381.86   21.90
   0 -14   2  353.06   22.70
   0 -14  -2  363.26   21.30
   0 -14  -2  355.56   23.20
   0 -14  -2  373.96   22.30
   0 -14   2  388.96   23.10
   0 -14  -2  406.26   23.00
   0  14  -2  358.96   21.90
   0  14  -2  380.96   22.50
   0  14   2  364.56   23.20
   0  14   2  393.36   22.90
   0  14  -2  378.86   23.20
   0  14   2  354.76   18.10
   0  14  -2  384.76   24.40
   0  14   2  407.26   24.40
   0  14   2  383.36   22.00
   0  14  -2  363.36   23.50
   0  14   2  389.56   23.10
   0  14  -2  339.57   21.50
   2 -14   2   12.50    6.30
  -2 -14  -2    8.10    5.30
   2 -14   2    9.70    6.50
  -2 -14  -2    3.10    5.90
   2 -14   2   11.80    7.60
  -2 -14  -2   14.10    6.00
   2 -14   2   18.20    7.90
   2 -14   2   12.00    5.20
  -2 -14  -2    2.70    5.50
  -2  14  -2    7.10    6.10
  -2  14  -2   -4.60    7.50
   2  14   2    2.40    5.10
   2  14   2   12.70    7.50
  -2  14  -2    7.90    6.00
  -2  14  -2    8.10    5.70
  -2  14  -2    6.40    6.20
   2  14   2    4.20    5.50
  -2  14  -2    4.50    5.90
   2  14   2    4.50    6.40
   2  14   2   12.20    6.80
  -4 -14  -2   47.20    6.40
  -4 -14  -2   34.90    8.40
  -4 -14  -2   45.70    8.20
   4 -14   2   48.60    8.50
  -4 -14  -2   37.50    9.10
   4 -14   2   48.10   10.20
   4 -14   2   52.49    8.70
   4 -14   2   51.79   13.90
   4  14   2   51.19   13.00
   4  14   2   39.40    7.70
  -4  14  -2   48.50    9.70
  -4  14  -2   65.29   12.60
   4  14   2   50.49    9.00
  -4  14  -2   62.99   10.70
   4  14   2   49.50    9.90
  -4  14  -2   50.09    9.80
   4  14   2   32.90    8.60
   4  14   2   31.70    7.50
   6 -14   2    8.90    7.50
  -6 -14  -2   10.40    6.10
   6 -14   2    7.80    8.90
  -6 -14  -2    2.50    8.40
   6 -14   2    4.00    6.10
   6 -14   2    3.30    7.80
   6 -14   2    6.90    7.20
  -6  14  -2    6.40    9.30
  -6  14  -2   10.60    6.80
  -6  14  -2    9.20    7.90
   6  14   2    7.50    7.80
   6  14   2    3.70    5.90
   6  14   2   -3.80   10.00
   6  14   2    6.50    4.30
  -8 -14  -2   92.89   12.90
   8 -14   2   88.39   23.20
  -8 -14  -2  109.79   15.70
   8 -14   2   94.79   15.90
   8 -14   2   86.09   13.30
   8 -14   2   78.09   17.80
   8  14   2  109.49   20.30
   8  14   2   95.09   13.30
  -8  14  -2   96.69   14.10
  -8  14  -2   90.89   16.80
  10 -14   2    4.80   12.50
 -10 -14  -2    8.60    8.40
  10 -14   2    9.80   17.00
 -10 -14  -2   11.00   12.80
  10 -14   2    9.90   13.90
 -10  14  -2   18.70   10.70
 -10  14  -2   -2.50   12.10
  10  14   2    8.00    8.30
  10  14   2    0.20   14.40
  12 -14   2    1.70   19.10
  12 -14   2   15.60   17.70
 -12 -14  -2   24.10   14.70
  12 -14   2    9.50   15.50
 -12  14  -2    8.10   10.80
  12  14   2    0.50   18.20
 -12  14  -2   13.10   15.10
  14 -14   2   32.70   18.00
  14 -14   2   40.90   20.10
 -14  14  -2   23.40   18.20
  14  14   2   21.30   20.90
 -14  14  -2   41.00   19.00
  16 -14   2   43.80   46.50
 -16  14  -2   16.60   32.70
  16  14   2   11.10   27.70
 -16  14  -2   35.70   32.00
  15 -15  -2   11.80   19.80
  15 -15  -2    1.70   23.80
  15  15  -2  -25.90   19.80
 -15  15   2  -13.90   17.60
  13 -15  -2    3.20   17.40
  13 -15  -2   10.30   21.00
 -13  15   2   23.00   18.00
  13  15  -2   11.30   18.70
  11 -15  -2  109.29   29.10
  11 -15  -2   48.90   17.60
  11  15  -2   58.39   18.40
 -11  15   2   52.49   17.20
  11  15  -2   69.79   11.30
 -11  15   2   86.59   14.60
  -9 -15   2   83.39   12.80
   9 -15  -2   35.10   16.70
  -9 -15   2   61.49   11.10
   9 -15  -2   73.19   19.60
   9 -15  -2   58.89   14.40
   9  15  -2   65.99   17.60
   9  15  -2   36.60   11.50
  -9  15   2   40.40   10.80
  -9  15   2   48.00   15.40
   7 -15  -2  415.86   27.80
  -7 -15   2  432.76   24.50
  -7 -15   2  361.06   32.50
   7 -15  -2  352.46   30.20
   7 -15  -2  367.76   24.40
   7 -15  -2  379.36   32.30
   7  15  -2  390.16   30.20
  -7  15   2  409.86   28.60
  -7  15   2  386.16   25.20
   7  15  -2  415.36   26.00
   5 -15  -2  462.25   25.80
   5 -15  -2  422.26   31.60
   5 -15  -2  479.25   27.10
  -5 -15   2  488.75   28.10
   5 -15  -2  477.65   29.20
  -5 -15   2  454.35   26.00
  -5 -15   2  410.96   23.00
   5 -15  -2  470.25   28.00
  -5 -15   2  457.55   26.10
  -5 -15   2  425.86   24.90
   5  15  -2  515.15   31.30
  -5  15   2  445.86   28.10
   5  15  -2  451.25   28.10
  -5  15   2  475.85   26.90
   5  15  -2  444.96   27.10
   5  15  -2  468.35   22.00
   5  15  -2  503.45   25.70
  -5  15   2  480.15   28.50
   5  15  -2  438.06   27.40
  -5  15   2  446.76   29.40
   3 -15  -2  702.13   38.80
  -3 -15   2  683.63   36.30
   3 -15  -2  757.62   37.30
  -3 -15   2  701.83   35.90
  -3 -15   2  753.92   37.10
   3 -15  -2  768.02   37.80
   3  15  -2  697.23   36.30
   3  15  -2  733.63   36.00
   3  15  -2  680.93   37.90
   3  15  -2  811.62   39.40
   3  15  -2  725.73   36.80
  -3  15   2  734.03   37.70
   3  15  -2  685.23   42.30
  -3  15   2  725.53   34.90
  -1 -15   2 1006.50   48.30
   1 -15  -2  987.80   49.90
  -1 -15   2 1019.60   47.70
   1 -15  -2 1037.00   48.50
   1 -15  -2  957.60   47.60
   1 -15  -2 1005.80   47.30
   1 -15  -2 1026.00   49.60
  -1 -15   2  995.80   43.80
  -1 -15   2 1005.20   49.99
  -1 -15   2  964.70   48.00
  -1  15   2 1058.59   49.80
   1  15  -2  997.50   49.50
   1  15  -2 1063.49   48.60
  -1  15   2  985.10   49.70
  -1  15   2  987.90   51.79
  -1  15   2 1010.90   48.80
   1  15  -2  940.21   47.30
   1  15  -2 1030.40   49.80
   1  15  -2  956.40   49.50
  -1  15   2  956.80   44.20
   1 -15   2  558.54   33.30
  -1 -15  -2  596.04   31.90
   1 -15   2  631.24   35.30
   1 -15   2  620.24   34.00
  -1 -15  -2  665.73   34.30
  -1 -15  -2  656.23   34.60
   1 -15   2  624.54   30.20
  -1  15  -2  623.54   33.40
  -1  15  -2  687.33   34.80
   1  15   2  699.93   30.50
   1  15   2  613.34   34.30
  -1  15  -2  642.64   35.10
   1  15   2  667.43   34.10
  -1  15  -2  608.74   35.60
  -1  15  -2  670.03   34.20
   1  15   2  650.03   35.30
   1  15   2  640.94   33.70
   3 -15   2  249.78   20.30
   3 -15   2  256.67   16.30
  -3 -15  -2  250.57   15.40
   3 -15   2  251.47   22.40
  -3 -15  -2  267.47   20.10
   3  15   2  254.77   17.20
  -3  15  -2  252.67   16.80
  -3  15  -2  267.57   19.60
  -3  15  -2  241.78   20.90
   3  15   2  218.38   19.10
  -3  15  -2  279.47   19.50
   3  15   2  245.48   17.40
   3  15   2  253.47   17.20
   3  15   2  226.88   18.90
  -3  15  -2  225.38   16.00
   5 -15   2  494.55   32.10
   5 -15   2  476.35   26.60
  -5 -15  -2  426.16   21.80
   5 -15   2  430.36   27.30
   5 -15   2  496.75   29.50
  -5 -15  -2  434.66   26.40
  -5 -15  -2  491.95   28.30
  -5  15  -2  457.35   28.60
   5  15   2  445.76   28.00
  -5  15  -2  490.25   27.20
  -5  15  -2  444.86   25.50
   5  15   2  401.36   24.60
  -5  15  -2  464.55   30.20
   5  15   2  402.66   23.80
   5  15   2  416.76   25.20
   5  15   2  405.16   30.50
  -7 -15  -2  250.87   22.00
  -7 -15  -2  269.37   19.40
   7 -15   2  260.67   20.10
   7 -15   2  264.27   26.20
   7 -15   2  230.28   20.00
   7 -15   2  126.49   27.10
   7  15   2  225.68   26.70
  -7  15  -2  225.18   22.40
   7  15   2  240.98   17.00
  -7  15  -2  269.77   20.80
   7  15   2  231.58   19.90
   9 -15   2   64.09   18.30
  -9 -15  -2   78.89   16.10
  -9 -15  -2   79.09   12.20
   9 -15   2   92.99   16.40
   9 -15   2   78.39   22.20
  -9  15  -2  100.59   14.90
   9  15   2   81.19   19.90
  -9  15  -2   67.79   16.50
   9  15   2   62.19   14.40
 -11 -15  -2    5.90   11.00
  11 -15   2   21.20   13.80
 -11 -15  -2  -12.20    8.70
  11 -15   2   -5.70   15.90
  11 -15   2    7.00   16.60
  11  15   2   -0.80   10.40
 -11  15  -2   22.70   15.50
 -11  15  -2   -6.30   10.10
  11  15   2  -10.90   14.50
  13 -15   2    0.50   17.00
 -13 -15  -2    4.00   14.50
  13 -15   2    8.80   17.60
  13  15   2   -7.30   18.00
 -13  15  -2  -31.00   16.60
  15 -15   2   15.20   20.60
  15 -15   2  -16.40   20.90
 -15  15  -2   16.10   22.90
  15  15   2   26.40   23.80
 -15  15  -2   32.20   19.10
  14 -16  -2  -16.30   20.70
  14 -16  -2   12.80   18.60
  14  16  -2   19.60   20.80
 -14  16   2   19.90   20.90
  12 -16  -2   52.29   21.40
  12 -16  -2   42.90   16.80
 -12  16   2   95.29   21.30
  12  16  -2   47.80   20.50
 -12  16   2   46.80   15.80
 -10 -16   2   71.49   12.50
  10 -16  -2  124.69   22.50
  10 -16  -2  109.89   18.00
  10 -16  -2   83.69   23.20
  10  16  -2   95.69   22.30
 -10  16   2  128.69   16.40
 -10  16   2  137.49   22.80
  -8 -16   2   -3.50    7.10
   8 -16  -2   -1.70   11.40
  -8 -16   2    6.80    8.00
   8 -16  -2   -5.40    8.60
   8 -16  -2    9.30   11.40
   8 -16  -2    8.60   14.60
  -8  16   2   33.10   13.10
  -8  16   2   -5.40    7.90
   8  16  -2   -8.00    7.20
   8  16  -2   -0.80    9.70
  -6 -16   2   26.40    8.40
   6 -16  -2   25.20   15.00
   6 -16  -2   31.30   10.50
  -6 -16   2   35.80    8.80
   6 -16  -2   17.20   12.70
   6 -16  -2   26.50   10.00
  -6  16   2   21.10    9.90
   6  16  -2   35.60   11.30
   6  16  -2   27.10   12.00
   6  16  -2   37.00    7.90
  -6  16   2   31.30   13.10
   6  16  -2   22.80    9.10
   4 -16  -2  287.47   19.70
   4 -16  -2  355.46   36.50
  -4 -16   2  264.37   18.30
  -4 -16   2  259.67   19.60
  -4 -16   2  302.17   21.50
   4 -16  -2  241.68   21.10
  -4 -16   2  262.07   18.70
   4  16  -2  301.97   19.30
   4  16  -2  275.87   22.80
   4  16  -2  270.17   21.40
   4  16  -2  245.48   17.80
   4  16  -2  270.17   20.50
  -4  16   2  287.87   22.70
   4  16  -2  245.98   19.20
  -4  16   2  230.48   18.90
  -4  16   2  267.07   20.80
   4  16  -2  280.77   13.70
  -4  16   2  248.38   17.10
  -2 -16   2  448.06   26.30
  -2 -16   2  433.56   21.20
   2 -16  -2  441.56   26.00
   2 -16  -2  404.16   26.80
  -2 -16   2  425.16   25.20
   2 -16  -2  430.86   25.00
   2 -16  -2  395.76   26.90
  -2 -16   2  422.36   27.50
  -2 -16   2  458.65   25.30
  -2  16   2  459.55   26.70
   2  16  -2  451.05   28.10
  -2  16   2  411.16   22.20
   2  16  -2  415.86   27.60
   2  16  -2  425.56   25.70
   2  16  -2  404.16   24.90
   2  16  -2  448.36   27.00
  -2  16   2  436.76   27.60
  -2  16   2  416.76   27.30
   0 -16   2  517.95   29.90
   0 -16   2  472.65   23.20
   0 -16   2  439.26   27.00
   0 -16  -2  463.75   26.30
   0 -16   2  486.55   27.60
   0 -16  -2  418.26   26.00
   0 -16  -2  461.45   27.30
   0  16  -2  495.95   29.90
   0  16  -2  503.85   27.90
   0  16  -2  419.56   26.20
   0  16   2  467.85   28.20
   0  16  -2  463.15   28.70
   0  16   2  469.05   28.60
   0  16  -2  494.25   28.30
   0  16   2  476.45   22.40
   0  16   2  452.85   27.00
  -2 -16  -2  620.44   33.50
   2 -16   2  701.83   37.20
   2 -16   2  691.63   33.40
  -2 -16  -2  676.63   36.20
   2 -16   2  707.53   38.50
  -2 -16  -2  697.43   37.30
  -2  16  -2  653.43   38.60
   2  16   2  715.23   47.90
   2  16   2  750.32   36.20
   2  16   2  670.33   37.90
  -2  16  -2  692.43   37.90
  -2  16  -2  692.03   34.20
  -2  16  -2  703.33   36.60
   4 -16   2  520.65   29.60
  -4 -16  -2  512.55   29.50
   4 -16   2  549.65   27.80
  -4 -16  -2  498.95   25.50
   4 -16   2  573.74   32.60
  -4  16  -2  498.05   27.40
   4  16   2  489.75   27.50
   4  16   2  476.55   30.40
  -4  16  -2  490.25   27.80
   4  16   2  472.15   33.00
  -4  16  -2  508.75   32.20
  -4  16  -2  496.35   29.10
  -4  16  -2  474.05   30.70
   4  16   2  480.75   27.80
  -6 -16  -2  422.76   26.60
  -6 -16  -2  401.76   27.40
   6 -16   2  463.55   27.70
   6 -16   2  404.86   31.50
   6 -16   2  440.26   26.30
   6  16   2  386.76   24.10
   6  16   2  427.16   24.90
  -6  16  -2  413.06   26.10
   6  16   2  422.66   31.80
   6  16   2  365.86   27.10
  -6  16  -2  408.06   29.70
   8 -16   2  131.29   28.90
  -8 -16  -2  132.39   15.70
   8 -16   2  151.38   19.00
  -8 -16  -2  139.69   19.30
   8 -16   2  129.39   20.40
  -8  16  -2  137.79   21.20
   8  16   2  119.29   16.00
  -8  16  -2  129.59   16.40
   8  16   2  151.48   23.20
 -10 -16  -2  238.38   19.80
  10 -16   2  212.98   29.90
 -10 -16  -2  226.78   24.60
  10 -16   2  195.68   23.80
  10 -16   2  222.38   34.30
 -10  16  -2  250.47   29.50
 -10  16  -2  177.98   20.50
  10  16   2  167.48   27.40
  10  16   2  209.18   21.60
 -12 -16  -2  106.29   20.60
  12 -16   2  125.79   23.10
  12 -16   2  166.88   29.30
  12 -16   2  150.38   31.80
  12  16   2  140.09   27.20
 -12  16  -2  148.79   20.50
 -12  16  -2  184.08   27.70
  14 -16   2   45.10   20.60
  14 -16   2   56.39   22.70
 -14  16  -2   41.30   19.80
  14  16   2   48.70   24.10
 -14  16  -2   16.10   16.80
  15 -17  -2   24.50   26.20
  15 -17  -2    2.00   20.00
 -15  17   2   65.19   23.80
  15  17  -2   22.80   22.80
  13 -17  -2   46.10   22.10
  13 -17  -2   60.39   20.60
  13  17  -2   47.00   19.90
 -13  17   2   60.99   21.80
  11 -17  -2   63.29   19.10
  11 -17  -2   62.09   21.20
 -11  17   2   60.69   14.60
  11  17  -2   98.89   23.40
 -11  17   2  118.19   21.70
   9 -17  -2   91.39   24.60
   9 -17  -2   86.69   22.60
  -9 -17   2  114.49   15.30
   9 -17  -2  121.19   20.50
  -9  17   2  112.09   16.70
   9  17  -2  176.08   25.70
   9  17  -2  105.49   15.30
  -9  17   2  170.98   22.40
  -7 -17   2   29.20    9.30
   7 -17  -2   24.20   14.50
  -7 -17   2   11.60    8.90
   7 -17  -2   22.50   11.00
   7 -17  -2   33.80   13.00
   7  17  -2   40.10   13.90
   7  17  -2   23.20    9.50
  -7  17   2   39.70   15.10
  -7  17   2   20.90    9.10
   5 -17  -2  252.47   19.30
  -5 -17   2  253.77   19.90
  -5 -17   2  227.78   18.70
   5 -17  -2  238.18   19.70
  -5 -17   2  234.68   17.80
   5  17  -2  174.28   20.80
   5  17  -2  195.18   19.50
   5  17  -2  190.18   19.60
   5  17  -2  208.48   17.80
   5  17  -2  216.38   21.60
   5  17  -2  236.68   16.50
  -5  17   2  216.68   21.30
  -5  17   2  239.48   18.90
  -3 -17   2  267.37   20.00
   3 -17  -2  324.97   24.40
   3 -17  -2  331.77   22.70
   3 -17  -2  298.37   20.80
  -3 -17   2  289.17   20.70
  -3 -17   2  297.97   21.00
  -3 -17   2  321.87   24.20
  -3  17   2  327.27   23.00
   3  17  -2  332.17   23.30
  -3  17   2  342.77   22.00
   3  17  -2  314.47   21.40
   3  17  -2  312.87   23.80
   3  17  -2  267.97   20.70
  -3  17   2  310.37   18.90
  -3  17   2  339.87   24.30
   3  17  -2  315.57   23.20
  -1 -17   2   56.09    9.80
  -1 -17   2   47.90   10.80
  -1 -17   2   58.89   12.70
  -1 -17   2   67.09    7.60
   1 -17  -2   67.19   12.50
   1 -17  -2   72.39   12.60
  -1 -17   2   57.19   10.50
   1 -17  -2   49.10    9.90
   1 -17  -2   58.59   11.90
   1  17  -2   80.49   12.20
  -1  17   2   80.89   12.00
   1  17  -2   65.09   13.70
  -1  17   2   68.39   12.80
  -1  17   2   55.39   11.60
   1  17  -2   72.79   13.40
   1  17  -2   40.00   10.50
   1  17  -2   53.99    9.70
  -1  17   2   86.09    8.80
  -1 -17  -2   25.10    8.10
   1 -17   2   28.50   10.70
   1 -17   2   30.60    6.60
  -1 -17  -2    5.70    8.60
  -1 -17  -2   21.70    9.00
   1 -17   2   36.40   10.20
  -1  17  -2   29.40    9.20
   1  17   2   37.00   10.80
  -1  17  -2   27.90    7.10
   1  17   2   15.40    8.20
   1  17   2   15.90    8.50
  -1  17  -2   23.60    8.40
  -1  17  -2   35.80    9.70
  -1  17  -2   32.30   12.20
   3 -17   2   24.70    7.50
   3 -17   2   22.00    9.10
   3 -17   2   19.90   10.10
  -3 -17  -2   20.40    6.90
  -3 -17  -2   15.10    8.40
  -3 -17  -2   25.60    9.60
  -3  17  -2    9.50    7.60
   3  17   2   -0.50    8.30
  -3  17  -2    7.80    7.20
  -3  17  -2   17.00   11.20
  -3  17  -2   17.30    7.40
   3  17   2   17.40    9.10
   3  17   2   17.10    8.40
   3  17   2   33.70    9.00
  -5 -17  -2   23.70   10.10
   5 -17   2   46.80   11.50
   5 -17   2   29.00    9.10
   5 -17   2   27.40   13.20
  -5 -17  -2   10.20    8.60
   5  17   2   31.80   13.90
   5  17   2   31.10    9.20
   5  17   2   31.40    8.40
  -5  17  -2   14.20    8.90
  -5  17  -2   20.90    9.70
   5  17   2   20.00    8.30
  -5  17  -2   25.70   11.70
  -7 -17  -2   93.49   14.10
   7 -17   2   99.29   14.70
   7 -17   2   96.29   18.40
   7 -17   2  103.89   16.70
  -7 -17  -2  123.19   16.80
  -7  17  -2   88.99   18.30
   7  17   2  110.89   20.50
   7  17   2  107.09   15.70
   7  17   2   78.39   11.80
  -7  17  -2   91.39   14.90
  -9 -17  -2  103.89   15.00
   9 -17   2  106.59   28.10
   9 -17   2   92.99   22.10
   9 -17   2  122.69   20.00
  -9 -17  -2   87.59   17.30
  -9  17  -2   96.79   20.40
   9  17   2  142.09   24.80
  -9  17  -2   88.09   16.70
   9  17   2   77.99   14.40
  11 -17   2   54.29   21.80
  11 -17   2   62.29   23.20
 -11 -17  -2   75.29   16.30
  11 -17   2   70.99   21.30
 -11 -17  -2   76.49   14.40
  11  17   2   82.29   23.20
 -11  17  -2   86.59   21.80
 -11  17  -2   83.39   17.10
  13 -17   2    0.90   20.20
  13 -17   2    2.50   18.30
 -13  17  -2   31.90   18.70
  13  17   2    0.20   20.70
  15 -17   2    5.00   20.90
 -15  17  -2  -11.90   21.10
  15  17   2  -18.10   21.40
  14 -18  -2   30.30   22.10
  14 -18  -2   -3.30   24.90
 -14  18   2   44.70   21.90
  14  18  -2   67.69   25.10
  12 -18  -2   28.90   20.10
  12 -18  -2   44.80   20.80
 -12  18   2   65.89   21.90
 -12  18   2   53.49   14.60
  12  18  -2   95.59   22.70
  10 -18  -2  165.18   23.60
  10 -18  -2  129.49   25.30
 -10 -18   2  143.19   16.90
 -10  18   2  100.39   21.30
  10  18  -2  123.49   24.30
 -10  18   2   92.79   16.40
   8 -18  -2  192.98   29.90
   8 -18  -2  302.57   34.40
  -8 -18   2  216.48   19.50
   8 -18  -2  208.58   24.80
  -8  18   2  211.98   26.60
  -8  18   2  216.38   21.60
   8  18  -2  191.78   26.00
   8  18  -2  218.58   21.20
   6 -18  -2  462.95   28.20
  -6 -18   2  488.55   28.00
   6 -18  -2  446.76   35.00
  -6 -18   2  410.46   26.60
   6 -18  -2  511.15   31.00
   6  18  -2  388.36   28.30
  -6  18   2  456.35   28.50
   6  18  -2  383.86   28.00
  -6  18   2  489.25   32.40
   6  18  -2  448.96   32.50
   6  18  -2  368.96   25.10
   4 -18  -2  505.45   30.30
  -4 -18   2  483.45   31.10
  -4 -18   2  433.56   27.20
  -4 -18   2  483.05   28.20
   4 -18  -2  508.65   29.50
  -4 -18   2  491.85   29.60
  -4  18   2  457.35   26.80
   4  18  -2  503.25   30.90
   4  18  -2  467.25   31.20
  -4  18   2  486.45   29.50
  -4  18   2  507.35   32.60
   4  18  -2  469.75   29.60
   4  18  -2  478.45   32.60
  -2 -18   2  619.84   29.60
   2 -18  -2  593.44   33.30
   2 -18  -2  643.44   37.30
  -2 -18   2  647.24   34.00
  -2 -18   2  612.64   34.20
   2 -18  -2  657.03   37.20
   2 -18  -2  660.73   35.40
  -2 -18   2  678.13   35.40
  -2 -18   2  604.74   36.60
   2  18  -2  608.94   34.40
   2  18  -2  559.54   35.30
   2  18  -2  626.64   37.00
   2  18  -2  618.54   34.30
   2  18  -2  590.14   36.60
  -2  18   2  611.44   32.80
  -2  18   2  690.03   38.00
  -2  18   2  638.84   35.70
  -2  18   2  658.53   37.30
   0 -18   2  651.03   35.90
   0 -18  -2  588.04   35.80
   0 -18  -2  648.54   36.30
   0 -18   2  626.24   37.50
   0 -18  -2  620.34   33.70
   0 -18   2  666.83   30.90
   0  18  -2  629.54   36.60
   0  18   2  660.73   35.50
   0  18  -2  640.44   38.30
   0  18   2  622.04   36.80
   0  18   2  667.93   37.00
   0  18  -2  644.64   39.50
   0  18  -2  616.74   35.50
  -2 -18  -2  432.36   27.80
   2 -18   2  441.96   23.60
  -2 -18  -2  380.46   24.10
   2 -18   2  476.55   30.00
   2 -18   2  446.06   28.40
  -2 -18  -2  430.06   28.50
  -2  18  -2  464.25   27.70
   2  18   2  430.76   27.40
   2  18   2  428.86   27.00
   2  18   2  426.36   29.80
  -2  18  -2  404.46   27.90
  -2  18  -2  441.56   24.60
  -2  18  -2  411.16   29.40
  -4 -18  -2  232.08   18.80
   4 -18   2  220.18   19.40
  -4 -18  -2  215.88   19.40
   4 -18   2  192.18   16.20
   4  18   2  208.08   19.40
  -4  18  -2  220.78   18.80
  -4  18  -2  206.98   24.30
   4  18   2  212.88   18.20
  -4  18  -2  223.98   19.30
  -4  18  -2  167.88   16.30
   4  18   2  205.58   18.60
   4  18   2  207.28   20.80
   6 -18   2  145.39   22.40
  -6 -18  -2  169.48   18.50
   6 -18   2  169.28   18.30
   6 -18   2  184.68   20.30
  -6 -18  -2  138.59   18.10
   6  18   2  159.78   23.90
   6  18   2  186.08   20.10
  -6  18  -2  145.39   17.90
   6  18   2  142.69   22.70
  -6  18  -2  189.78   24.40
   8 -18   2   75.79   26.10
   8 -18   2   66.99   16.30
  -8 -18  -2   54.09   13.90
   8 -18   2   74.79   18.40
  -8 -18  -2   58.39   12.40
   8 -18   2   67.29   15.40
  -8  18  -2   93.29   19.60
  -8  18  -2  100.19   16.70
   8  18   2   33.70   12.60
   8  18   2   48.00   20.70
 -10 -18  -2   10.30   10.00
  10 -18   2    9.10   15.90
 -10 -18  -2  -18.90   11.40
  10 -18   2  -20.60   19.70
  10 -18   2    0.00   16.00
  10  18   2   42.00   18.50
 -10  18  -2    4.90   12.40
 -10  18  -2   -2.80   11.20
  12 -18   2    7.50   15.00
  12 -18   2    4.20   16.40
 -12  18  -2   13.90   17.30
  12  18   2   -4.70   19.40
  14 -18   2   27.70   20.70
  14 -18   2    7.10   21.10
  14  18   2   -4.60   20.80
 -14  18  -2   -6.60   21.70
  13 -19  -2  -19.10   19.80
  13 -19  -2   -3.40   18.40
 -13  19   2   12.40   22.80
  13  19  -2   -2.50   22.60
  11 -19  -2   -5.30   14.20
  11 -19  -2  -22.50   15.30
 -11  19   2    8.20   12.90
 -11  19   2   -0.10   15.40
  11  19  -2   27.90   18.30
   9 -19  -2   41.50   13.20
  -9 -19   2   55.29   12.80
   9  19  -2   64.39   20.20
   9  19  -2   53.89   15.30
  -9  19   2   37.60   14.10
  -9  19   2   57.99   17.10
   7 -19  -2   13.40   10.80
   7 -19  -2   23.20   13.60
  -7 -19   2   12.70   10.50
   7 -19  -2   34.70   16.80
  -7 -19   2   43.40   11.60
   7  19  -2   20.80   12.20
  -7  19   2   39.10   12.80
  -7  19   2   11.20   15.40
   7  19  -2   -7.90   16.00
  -5 -19   2   71.49   13.60
  -5 -19   2   80.19   13.00
  -5 -19   2   84.89   13.80
   5 -19  -2   81.09   15.40
   5 -19  -2   96.19   14.30
   5  19  -2   66.19   16.20
  -5  19   2   93.19   18.80
   5  19  -2   73.19   13.40
   5  19  -2   80.79   15.60
   5  19  -2   79.89   15.10
  -5  19   2   84.29   14.20
  -3 -19   2  294.47   21.10
   3 -19  -2  279.87   22.10
  -3 -19   2  269.97   20.70
   3 -19  -2  280.97   21.70
  -3 -19   2  264.37   21.30
  -3 -19   2  267.57   24.10
  -3  19   2  284.37   25.70
   3  19  -2  257.77   24.10
  -3  19   2  295.57   26.30
  -3  19   2  249.78   21.20
   3  19  -2  333.07   24.60
   3  19  -2  299.27   25.10
   3  19  -2  299.57   22.60
   1 -19  -2  399.26   27.00
  -1 -19   2  387.16   25.60
   1 -19  -2  394.76   24.30
  -1 -19   2  407.86   25.50
  -1 -19   2  330.07   26.70
  -1 -19   2  365.86   20.20
   1 -19  -2  412.96   27.80
   1  19  -2  314.97   26.50
  -1  19   2  408.36   27.10
  -1  19   2  382.56   27.10
   1  19  -2  399.56   26.40
  -1  19   2  360.76   27.50
   1  19  -2  376.46   28.60
   1  19  -2  411.86   27.80
   1 -19   2  500.35   26.10
   1 -19   2  470.25   32.50
   1 -19   2  498.65   31.00
  -1 -19  -2  521.65   32.60
  -1 -19  -2  524.05   31.60
  -1  19  -2  450.85   31.10
  -1  19  -2  507.25   30.50
   1  19   2  481.85   31.90
   1  19   2  507.65   30.50
  -1  19  -2  549.35   34.60
   1  19   2  503.85   31.40
  -3 -19  -2  383.46   26.70
   3 -19   2  394.76   28.10
  -3 -19  -2  401.36   27.40
   3 -19   2  370.06   23.00
  -3  19  -2  362.36   25.80
   3  19   2  401.76   27.90
  -3  19  -2  337.37   28.80
   3  19   2  379.16   26.40
  -3  19  -2  362.16   26.60
   3  19   2  391.76   26.20
  -3  19  -2  406.76   24.90
   3  19   2  402.16   29.60
   5 -19   2  149.59   24.10
   5 -19   2  171.88   16.90
  -5 -19  -2  204.88   21.00
   5 -19   2  121.79   18.40
  -5 -19  -2  195.18   19.50
  -5  19  -2  168.48   19.50
   5  19   2  195.58   24.00
   5  19   2  148.19   18.70
  -5  19  -2  247.88   26.60
   5  19   2  182.38   17.30
   7 -19   2   14.60   14.90
  -7 -19  -2    7.50    9.30
  -7 -19  -2    1.30   11.60
   7 -19   2    7.50   11.00
   7 -19   2   10.00   10.90
   7  19   2   -9.60    9.80
   7  19   2   -7.10   14.80
  -7  19  -2   22.50   13.80
  -7  19  -2   23.30   11.10
  -9 -19  -2   26.70   12.20
   9 -19   2   27.90   24.50
  -9 -19  -2   28.10   14.50
   9 -19   2   39.40   17.90
  -9  19  -2   21.60   13.20
   9  19   2   22.60   11.70
  -9  19  -2    2.60   16.50
  11 -19   2    3.50   17.50
 -11 -19  -2  -19.60   13.80
  11 -19   2    3.90   17.70
  11 -19   2   16.50   20.00
 -11 -19  -2   -5.30   11.10
 -11  19  -2   15.10   14.70
 -11  19  -2  -22.90   21.10
  11  19   2  -18.00   17.10
  13 -19   2   23.30   19.40
  13 -19   2  -15.40   19.10
  13  19   2  -17.20   21.90
 -13  19  -2   17.40   22.10
 -13  19  -2   19.90   15.40
  14 -20  -2   19.10   20.90
 -14  20   2   68.09   29.20
[truncated: 1,579,441 more chars]
